# Supplementary material for: The large-scale investigation of gene expression in Leymus chinensis stigmas provides a valuable resource for understanding the mechanisms of poaceae self-incompatibility
Source: BMC Genomics. 2014 May 26;15(1):399. doi: 10.1186/1471-2164-15-399 (PMC4045969; doi:10.1186/1471-2164-15-399)
Supplement: Supplementary file 1 — Additional file 1: Genes expressed in the stigmas, leaves, and ovaries of Leymus chinensis. RPKM: Reads Per Kilo bases per Million reads; NA: Not applicable. (XLS 6 MB) [file 12864_2013_6091_MOESM1_ESM.xls]

## Sheet: Sheet1
Additional file 1. Genes expressed in the stigmas, leaves, and ovaries of Leymus chinensis.
		Stigmas		Leaves		Ovaries
Unigene_ID	Sequence length	Read number	RPKM	Read number	RPKM	Read number	RPKM	Functional description	KOG	KEGG annotation	KO number
contig00001	498	602	702.736	172	122.408	697	515.515	Ubiquitin	KOG0004
contig00003	360	0	0	14	13.7828	NA	NA	Citrate-binding protein
contig00004	231	0	0	0	0	NA	NA	Citrate-binding protein
contig00008	271	48	102.967	24	31.3873	80	108.732	hypothetical protein
contig00012	222	78	204.252	26	41.5081	22	36.5013	hypothetical protein
contig00015	128	0	0	1	2.76887	77	221.574	hypothetical protein
contig00019	131	12	53.2519	24	64.931	68	191.195	Ubiquitin	KOG0004
contig00026	150	35	135.644	32	75.6086	82	201.354	Ubiquitin-like protein 1	KOG0004
contig00029	106	3	16.4528	27	90.2756	41	142.468	Ubiquitin-like protein 1	KOG0004
contig00030	140	2	8.30475	13	32.91	8	21.0475	hypothetical protein
contig00032	123	13	61.4417	62	178.648	224	670.781	Ubiquitin	KOG0004
contig00036	342	395	671.422	326	337.834	716	771.126	Ubiquitin	KOG0004	RP-S27Ae, RPS27A; small subunit ribosomal protein S27Ae	K02977
contig00038	261	132	294.007	20	27.1582	305	430.425	hypothetical protein
contig00039	291	698	1394.4	202	246.02	1752	2217.58	Ubiquitin	KOG0004	RP-S27Ae, RPS27A; small subunit ribosomal protein S27Ae	K02977
contig00042	110	13	68.703	24	77.3269	36	120.545	Ubiquitin	KOG0004
contig00043	618	379	356.513	146	83.7291	471	280.718	40S ribosomal protein S27a	KOG0004
contig00044	256	0	0	3	4.1533	2	2.87759	hypothetical protein
contig00047	119	0	0	0	0	NA	NA	hypothetical protein
contig00048	330	25	44.0404	13	13.9618	54	60.2723	Ubiquitin	KOG0004
contig00049	220	0	0	1	1.61098	NA	NA	hypothetical protein
contig00050	104	9	50.3076	40	136.314	265	938.535	Ubiquitin	KOG0004
contig00054	321	87	157.557	68	75.0786	89	102.123	Ubiquitin	KOG0004
contig00056	147	8	31.6372	11	26.5209	91	228.014	Ubiquitin	KOG0004
contig00059	493	255	300.689	132	94.8941	1057	789.707	Ubiquitin	KOG0004
contig00068	307	326	617.311	182	210.109	472	566.294	Ubiquitin	KOG0004	RP-S27Ae, RPS27A; small subunit ribosomal protein S27Ae	K02977
contig00074	226	6	15.4336	22	34.5006	3	4.88935	hypothetical protein
contig00075	215	0	0	6	9.89065	1	1.71317	hypothetical protein
contig00076	126	3	13.8413	4	11.2513	4	11.693	hypothetical protein
contig00077	317	284	520.816	125	139.754	620	720.395	Ubiquitin	KOG0004	RP-S27Ae, RPS27A; small subunit ribosomal protein S27Ae	K02977
contig00084	155	56	210.03	88	201.216	376	893.499	Ubiquitin	KOG0004
contig00089	139	5	20.9113	9	22.9477	17	45.0477	hypothetical protein
contig00092	563	1158	1195.71	680	428.068	1101	720.306	Ubiquitin	KOG0004	RP-S27Ae, RPS27A; small subunit ribosomal protein S27Ae	K02977
contig00094	384	61	92.3471	182	167.978	979	939.052	Ubiquitin	KOG0004	RP-S27Ae, RPS27A; small subunit ribosomal protein S27Ae	K02977
contig00096	208	33	92.2307	20	34.0784	194	343.539	hypothetical protein
contig00098	270	65	139.95	11	14.4391	9	12.2777	hypothetical protein
contig00102	187	18	55.9572	29	54.9628	44	86.6661	Ubiquitin	KOG0004
contig00103	114	7	35.6959	9	27.9801	345	1114.69	hypothetical protein
contig00104	164	7	24.813	27	58.3488	25	56.148	Ubiquitin	KOG0003
contig00108	152	0	0	0	0	39	94.506	Ubiquitin	KOG0003
contig00112	119	15	73.2772	53	157.849	396	1225.71	Ubiquitin	KOG0003
contig00114	153	59	224.174	93	215.429	373	897.957	hypothetical protein
contig00115	678	192	164.625	151	78.9332	696	378.11	40S ribosomal protein S27a	KOG0004	RP-S27Ae, RPS27A; small subunit ribosomal protein S27Ae	K02977
contig00116	185	32	100.555	11	21.0733	145	288.692	hypothetical protein
contig00117	144	45	181.667	29	71.3753	58	148.356	Ubiquitin-like protein 1	KOG0003
contig00119	172	13	43.9379	7	14.4239	44	94.2242	hypothetical protein
contig00120	290	210	420.965	90	109.991	376	477.56	40S ribosomal protein S27a	KOG0004
contig00122	186	12	37.5053	18	34.2982	32	63.3688	hypothetical protein
contig00124	486	138	165.07	48	35.004	231	175.071	40S ribosomal protein S27a	KOG0004
contig00125	407	232	331.374	115	100.142	438	396.386	Ubiquitin	KOG0004
contig00127	223	331	862.875	309	491.095	1131	1868.08	Ubiquitin-like protein 1	KOG0004
contig00128	200	56	162.773	10	17.7208	126	232.048	hypothetical protein
contig00129	259	228	511.752	59	80.7355	193	274.471	Ubiquitin	KOG0004
contig00130	294	35	69.2063	42	50.6307	514	643.953	Ubiquitin	KOG0004	RP-S27Ae, RPS27A; small subunit ribosomal protein S27Ae	K02977
contig00131	152	14	53.5438	29	67.6187	77	186.589	Ubiquitin	KOG0004
contig00132	389	237	354.18	152	138.486	764	723.406	Ubiquitin	KOG0004	RP-S27Ae, RPS27A; small subunit ribosomal protein S27Ae	K02977
contig00133	149	22	85.8344	73	173.64	159	393.051	Ubiquitin-like protein 1	KOG0004
contig00134	172	33	111.535	13	26.7872	105	224.853	hypothetical protein
contig00137	157	6	22.2165	17	38.3762	62	145.456	Ubiquitin	KOG0003
contig00138	333	66	115.219	34	36.1865	201	222.326	Ubiquitin	KOG0004
contig00139	359	49	79.3463	23	22.7063	32	32.8317	Ubiquitin	KOG0004
contig00140	407	49	69.9885	46	40.0567	118	106.789	Ubiquitin	KOG0004
contig00142	311	2	3.73847	0	0	10	11.8434	Ubiquitin	KOG0004
contig00149	390	555	827.281	74	67.248	361	340.942	Ubiquitin	KOG0004
contig00152	169	128	440.299	191	400.552	342	745.38	hypothetical protein
contig00156	333	245	427.707	43	45.7653	339	374.968	Ubiquitin	KOG0004
contig00157	120	12	58.1333	26	76.7899	97	297.734	Ubiquitin	KOG0004
contig00163	166	0	0	28	59.7809	1	2.21886	hypothetical protein
contig00165	590	0	0	20	12.0141	7	4.37003	hypothetical protein
contig00166	183	0	0	57	110.392	43	86.5477	hypothetical protein
contig00168	448	22	28.5476	29366	23231.6	77	63.3069	Ribulose bisphosphate carboxylase small chain PW9, chloroplastic		rbcS; ribulose-bisphosphate carboxylase small chain	K01602
contig00169	112	8	41.5238	6213	19660.5	23	75.6394	Ribulose bisphosphate carboxylase small chain A, chloroplastic
contig00170	113	4	20.5782	10361	32496.4	3	9.7787	hypothetical protein
contig00171	128	0	0	2956	8184.77	5	14.3879	Ribulose bisphosphate carboxylase small chain A, chloroplastic
contig00179	229	0	0	2597	4019.28	4	6.43373	hypothetical protein
contig00183	130	0	0	47	128.135	13	36.8331	hypothetical protein
contig00184	505	33	37.9881	1998	1402.22	14	10.2112	hypothetical protein
contig00185	532	73	79.7694	10360	6901.77	109	75.4663	Ribulose bisphosphate carboxylase small chain, chloroplastic		rbcS; ribulose-bisphosphate carboxylase small chain	K01602
contig00186	138	6	25.2753	2270	5829.87	22	58.7194	Ribulose bisphosphate carboxylase small chain, chloroplastic
contig00188	207	5	14.0419	1248	2136.76	31	55.1607	hypothetical protein
contig00190	203	11	31.5008	1549	2704.38	29	52.6187	hypothetical protein
contig00197	271	1	2.14514	1781	2329.2	4	5.43662	hypothetical protein
contig00205	154	0	0	15	34.521	NA	NA	hypothetical protein
contig00206	237	0	0	19	28.413	NA	NA	hypothetical protein
contig00212	129	0	0	1	2.7474	NA	NA	hypothetical protein
contig00244	204	1	2.84967	10	17.3733	5	9.02772	conserved hypothetical protein
contig00245	1879	128	39.6012	309	58.2833	310	60.7677	Protein gar2	KOG1015
contig00246	1018	472	269.537	231	80.4223	400	144.727	60S ribosomal protein L7-4	KOG3184	RP-L7e, RPL7; large subunit ribosomal protein L7e	K02937
contig00248	158	1	3.67932	2	4.48627	8	18.6497	hypothetical protein
contig00250	257	12	27.1439	11	15.1695	48	68.7933	hypothetical protein
contig00251	150	0	0	2	4.72554	11	27.0109	hypothetical protein
contig00252	207	8	22.467	4	6.8486	33	58.7194	hypothetical protein
contig00253	218	13	34.6666	8	13.0061	20	33.7918	conserved hypothetical protein
contig00254	108	21	113.037	29	95.167	34	115.956	hypothetical protein
contig00255	176	536	1770.42	789	1588.83	933	1952.57	hypothetical protein
contig00256	130	131	585.805	116	316.247	523	1481.82	Glycine-rich RNA-binding protein blt801	KOG0149
contig00270	126	3	13.8413	7	19.6897	288	841.899	hypothetical protein
contig00271	182	253	808.117	464	903.564	584	1181.9	Glycine-rich RNA-binding protein GRP1A
contig00272	970	747	447.686	428	156.381	882	334.915	60S ribosomal protein L5-1	KOG0875
contig00273	134	1	4.3383	0	0	4	10.995	hypothetical protein
contig00275	107	43	233.62	7	23.186	259	891.567	Dosage compensation complex, subunit MLE	KOG0921
contig00283	328	65	115.203	7	7.56374	116	130.263	hypothetical protein
contig00284	501	173	200.74	44	31.1263	198	145.568	Non-specific lipid-transfer protein-like protein At5g64080
contig00287	158	237	871.999	474	1063.25	404	941.808	Glycine-rich RNA-binding protein GRP1A
contig00289	221	30	78.914	49	78.5807	49	81.6661	Dosage compensation complex, subunit MLE	KOG0921
contig00290	229	440	1116.97	140	216.673	772	1241.71	Dosage compensation complex, subunit MLE	KOG0921
contig00292	190	0	0	1	1.86534	1	1.93858	hypothetical protein
contig00293	1432	25	10.149	31	7.67239	73	18.7766	conserved hypothetical protein	KOG1924
contig00294	120	0	0	1	2.95346	5	15.3471	hypothetical protein
contig00298	108	40	215.308	37	121.42	242	825.334	hypothetical protein
contig00300	184	230	726.666	155	298.556	824	1649.48	hypothetical protein
contig00302	176	0	0	6	12.0823	1	2.09279	Ribonucleoprotein At2g37220, chloroplastic	KOG0144
contig00309	798	316	230.202	576	255.818	1291	595.884	Tubulin alpha-1 chain	KOG1376
contig00310	492	359	424.184	256	184.411	744	556.988	Tubulin alpha chain	KOG1376
contig00312	546	108	114.989	508	329.749	542	365.633	Tubulin alpha chain	KOG1376
contig00313	359	418	676.872	805	794.719	1319	1353.28	Tubulin alpha-2 chain	KOG1376
contig00318	374	34	52.8484	25	23.6909	90	88.6358	Probable DNA repair protein RAD23	KOG0011
contig00319	588	46	45.4784	118	71.1241	169	105.864	Probable DNA repair protein RAD23	KOG0011	RAD23, HR23; UV excision repair protein RAD23	K10839
contig00321	159	0	0	2	4.45805	4	9.26619	hypothetical protein
contig00322	277	224	470.103	78	99.7992	767	1019.89	Tubulin alpha-2 chain	KOG1376
contig00323	779	809	603.72	3915	1781.17	1983	937.613	Tubulin alpha-3 chain	KOG1376
contig00324	349	1125	1873.92	1090	1106.91	1887	1991.52	Tubulin alpha-1 chain	KOG1376
contig00325	181	319	1024.56	29	56.7847	261	531.129	Tubulin alpha-2 chain	KOG1376
contig00326	127	29	132.745	5	13.9534	126	365.431	hypothetical protein
contig00327	247	296	696.658	188	269.757	516	769.469	Tubulin alpha chain	KOG1376
contig00329	249	19	44.3587	38	54.0874	360	532.527	Tubulin alpha-6 chain	KOG1376
contig00334	226	145	372.979	90	141.139	338	550.867	hypothetical protein
contig00335	270	105	226.074	68	89.2601	365	497.929	hypothetical protein
contig00339	112	52	269.905	341	1079.07	104	342.022	hypothetical protein
contig00340	109	39	208	487	1583.49	109	368.331	hypothetical protein
contig00341	198	19	55.7845	40	71.599	9	16.7423	Tubulin alpha chain	KOG1376
contig00342	492	347	410.005	180	129.664	996	745.645	Tubulin alpha-1 chain	KOG1376
contig00343	141	13	53.5981	3	7.54075	125	326.534	hypothetical protein
contig00344	198	33	96.8888	38	68.0191	189	351.589	Tubulin alpha chain	KOG1376
contig00347	532	225	245.864	878	584.918	716	495.724	Tubulin alpha chain	KOG1376
contig00348	175	15	49.8285	24	48.6055	26	54.7234	Tubulin alpha chain	KOG1376
contig00349	175	121	401.95	65	131.64	191	402.007	Tubulin alpha chain	KOG1376
contig00351	458	15	19.0393	50	38.6916	55	44.2319	Probable DNA repair protein RAD23	KOG0011
contig00353	111	0	0	4	12.7717	14	46.4562	hypothetical protein
contig00354	120	4	19.3778	8	23.6277	9	27.6248	hypothetical protein
contig00355	132	2	8.80807	3	8.05489	2	5.58077	hypothetical protein
contig00357	264	417	918.242	344	461.814	410	572.029	Tubulin alpha-2 chain	KOG1376
contig00358	264	8	17.6161	102	136.933	158	220.44	Tubulin alpha-2 chain	KOG1376
contig00359	134	22	95.4427	7	18.5142	64	175.919	hypothetical protein
contig00361	108	17	91.5061	131	429.892	527	1797.32	hypothetical protein
contig00362	134	2	8.67661	6	15.8693	499	1371.62	hypothetical protein
contig00369	234	50	124.216	13	19.6897	217	341.572	hypothetical protein
contig00372	223	13	33.8894	0	0	21	34.6859	hypothetical protein
contig00373	212	37	101.459	7	11.7024	202	350.957	hypothetical protein
contig00374	196	47	139.401	9	16.2742	82	154.098	hypothetical protein
contig00377	300	71	137.582	12	14.1766	232	284.843	hypothetical protein
contig00378	179	68	220.842	14	27.7196	193	397.139	hypothetical protein
contig00379	150	214	829.368	77	181.933	409	1004.32	hypothetical protein
contig00381	161	0	0	2	4.40267	25	57.1942	hypothetical protein
contig00382	549	776	821.702	227	146.543	1003	672.925	Histone H2B.10	KOG1744
contig00383	222	69	180.685	31	49.4904	125	207.394	hypothetical protein
contig00388	178	9	29.3932	1	1.9911	81	167.611	Histone H2B.1	KOG1744
contig00389	215	98	264.98	16	26.3751	134	229.564	hypothetical protein
contig00390	178	76	248.21	23	45.7952	150	310.391	hypothetical protein
contig00392	192	28	84.7777	21	38.7642	14	26.8575	hypothetical protein
contig00394	304	19	36.3333	10	11.6584	12	14.5394	Histone H2B.1	KOG1744
contig00395	274	17	36.0681	1	1.29349	85	114.263	Histone H2B.1	KOG1744
contig00396	334	372	647.472	79	83.8287	535	589.991	Histone H2B.2	KOG1744
contig00397	122	1	4.76502	1	2.90504	68	205.299	hypothetical protein
contig00398	282	56	115.442	4	5.02716	81	105.797	Histone H2B.1	KOG1744
contig00399	247	96	225.943	17	24.3929	147	219.209	Histone H2B.2	KOG1744
contig00400	296	116	227.82	23	27.539	169	210.297	Histone H2B.2	KOG1744
contig00401	311	16	29.9078	18	20.5128	142	168.177	Histone H2B.2	KOG1744
contig00402	381	107	163.261	52	48.3716	587	567.481	Histone H2B.2	KOG1744
contig00403	1189	908	443.945	762	227.136	1545	478.613	Elongation factor 1-alpha	KOG0052
contig00404	524	489	542.503	858	580.321	1593	1119.75	Elongation factor 1-alpha	KOG0052
contig00405	305	255	486.032	431	500.829	683	824.82	Elongation factor 1-alpha	KOG0458
contig00406	177	172	564.911	251	502.589	390	811.577	Elongation factor 1-alpha	KOG0052
contig00409	171	26	88.3898	30	62.1781	282	607.423	Elongation factor 1-alpha	KOG0052
contig00411	1037	841	471.457	575	196.518	1740	618.029	Elongation factor 1-alpha	KOG0052
contig00412	115	3	15.1652	18	55.4737	16	51.246	Elongation factor 1-alpha	KOG0458
contig00414	1087	923	493.625	728	237.364	2142	725.819	Elongation factor 1-alpha	KOG0052
contig00417	208	20	55.8974	12	20.447	126	223.124	hypothetical protein
contig00418	138	74	311.729	21	53.9327	151	403.029	hypothetical protein
contig00422	363	222	355.526	54	52.7229	470	476.902	hypothetical protein
contig00424	816	716	510.091	700	304.033	1045	471.698	Elongation factor 1-alpha	KOG0052
contig00425	161	361	1303.49	238	523.918	564	1290.3	Elongation factor 1-alpha	KOG0052
contig00426	129	179	806.656	63	173.086	859	2452.68	Elongation factor 1-alpha	KOG0052
contig00427	120	2	9.68888	48	141.766	13	39.9025	Elongation factor 1-alpha	KOG0460
contig00428	195	3	8.94358	51	92.6932	17	32.1109	Elongation factor 1-alpha	KOG0458
contig00430	823	890	628.659	573	246.756	2133	954.617	Elongation factor 1-alpha	KOG0052
contig00431	638	35	31.8913	14	7.77713	176	101.609	Heat shock 70 kDa protein, mitochondrial	KOG0102
contig00432	374	100	155.437	8	7.58107	146	143.787	hypothetical protein
contig00435	209	283	787.164	485	822.447	734	1293.56	Elongation factor 1-alpha	KOG0052
contig00436	573	685	694.962	835	516.469	1263	811.871	Elongation factor 1-alpha	KOG0458
contig00437	221	30	78.914	11	17.6406	189	314.998	hypothetical protein
contig00439	128	14	63.5833	8	22.1509	198	569.762	hypothetical protein
contig00441	114	4	20.3976	67	208.297	206	665.58	hypothetical protein
contig00442	133	15	65.5639	137	365.074	200	553.881	hypothetical protein
contig00445	1689	509	175.191	794	166.611	755	164.648	Elongation factor 2	KOG0469
contig00446	190	12	36.7158	30	55.9603	27	52.3418	Elongation factor 2	KOG0469
contig00447	515	125	141.1	544	374.372	439	313.975	Elongation factor 2	KOG0469
contig00448	133	1	4.37092	3	7.99433	6	16.6164	hypothetical protein
contig00449	215	2	5.40775	6	9.89065	4	6.85267	hypothetical protein
contig00450	1186	206	100.973	171	51.1003	246	76.3992	Elongation factor 2	KOG0469
contig00452	774	243	182.511	324	148.36	395	187.972	Elongation factor 2	KOG0469
contig00453	142	7	28.6573	48	119.802	33	85.598	Elongation factor 2	KOG0469
contig00454	1238	417	195.812	550	157.454	687	204.397	Elongation factor 2	KOG0469
contig00455	125	16	74.4106	39	110.578	35	103.133	Elongation factor 2	KOG0469
contig00457	600	22	21.3155	155	91.5572	83	50.9524	Elongation factor 2	KOG0469
contig00459	507	5	5.73307	15	10.4857	18	13.0768	conserved hypothetical protein	KOG2138
contig00463	208	28	78.2563	20	34.0784	67	118.645	Elongation factor 2	KOG0469
contig00465	273	22	46.8473	6	7.78934	3	4.04759	hypothetical protein
contig00467	248	1	2.34408	68	97.1783	33	49.0118	Elongation factor 2	KOG0469
contig00468	353	24	39.524	168	168.673	100	104.343	Elongation factor 2	KOG0469
contig00469	316	8	14.7173	50	56.0783	56	65.2738	Elongation factor 2	KOG0469
contig00470	211	16	44.0821	105	176.368	55	96.0104	Elongation factor 2	KOG0469
contig00471	249	4	9.33868	29	41.2773	9	13.3132	Elongation factor 2	KOG0469
contig00472	358	20	32.4767	96	95.0387	52	53.5006	Elongation factor 2	KOG0469
contig00473	236	0	0	16	24.0281	14	21.8501	Elongation factor 2	KOG0469
contig00474	303	47	90.1737	118	138.023	72	87.5242	Elongation factor 2	KOG0469
contig00475	390	174	259.364	179	162.667	240	226.665	Elongation factor 2	KOG0469
contig00476	278	18	37.6403	6	7.64925	66	87.4455	hypothetical protein
contig00477	402	55	79.5356	45	39.6733	115	105.368	Elongation factor 2	KOG0469
contig00478	208	29	81.0512	13	22.1509	13	23.0207	Elongation factor 2	KOG0469
contig00479	488	72	85.7704	97	70.4473	126	95.1018	Elongation factor 2	KOG0469
contig00480	1250	1	0.465066	9	2.55179	20	5.89329	hypothetical protein
contig00482	278	4	8.3645	7	8.92412	4	5.29973	hypothetical protein
contig00483	236	1	2.46327	2	3.00352	2	3.12145	hypothetical protein
contig00484	456	0	0	2	1.55445	1	0.807743	hypothetical protein
contig00485	198	0	0	1	1.78998	1	1.86026	hypothetical protein
contig00486	447	0	0	0	0	2	1.64801	hypothetical protein
contig00487	446	0	0	0	0	NA	NA	hypothetical protein
contig00488	349	0	0	1	1.01552	1	1.05539	hypothetical protein
contig00490	374	0	0	1	0.947634	NA	NA	hypothetical protein
contig00492	261	0	0	0	0	1	1.41123	hypothetical protein
contig00493	906	1	0.641648	1	0.391187	1	0.406546	hypothetical protein
contig00494	224	0	0	1	1.58221	NA	NA	hypothetical protein
contig00495	311	0	0	1	1.1396	1	1.18434	hypothetical protein
contig00496	354	0	0	1	1.00117	1	1.04048	hypothetical protein
contig00498	279	0	0	1	1.27031	NA	NA	hypothetical protein
contig00499	359	0	0	1	0.987229	1	1.02599	hypothetical protein
contig00500	208	0	0	1	1.70392	NA	NA	hypothetical protein
contig00501	135	0	0	1	2.6253	NA	NA	hypothetical protein
contig00502	253	0	0	3	4.20255	3	4.36756	hypothetical protein
contig00503	550	0	0	3	1.93317	3	2.00908	hypothetical protein
contig00504	449	0	0	3	2.36803	2	1.64067	hypothetical protein
contig00505	830	0	0	1	0.427006	NA	NA	retrotransposon protein
contig00506	109	0	0	0	0	1	3.37918	retrotransposon protein
contig00507	261	0	0	0	0	6	8.46738	polyprotein
contig00508	202	0	0	0	0	NA	NA	hypothetical protein
contig00509	308	0	0	0	0	3	3.58764	hypothetical protein
contig00510	356	0	0	2	1.9911	1	1.03464	hypothetical protein
contig00511	404	0	0	1	0.877265	1	0.91171	hypothetical protein
contig00512	125	0	0	0	0	2	5.89329	hypothetical protein
contig00513	108	0	0	1	3.28162	NA	NA	hypothetical protein
contig00514	186	0	0	7	13.3382	NA	NA	hypothetical protein
contig00515	296	0	0	15	17.9602	1	1.24436	Cold-shock protein CS120
contig00518	173	0	0	3	6.14593	NA	NA	hypothetical protein
contig00519	111	0	0	1	3.19293	NA	NA	hypothetical protein
contig00520	191	0	0	1	1.85558	1	1.92843	hypothetical protein
contig00523	171	0	0	8	16.5808	NA	NA	hypothetical protein
contig00524	408	0	0	2	1.73733	3	2.70832	hypothetical protein
contig00525	124	0	0	8	22.8655	NA	NA	hypothetical protein
contig00528	202	0	0	33	57.8995	2	3.64684	hypothetical protein
contig00529	220	2	5.28484	67	107.936	3	5.02269	Cold-shock protein CS120
contig00530	211	3	8.2654	33	55.4299	2	3.49129	hypothetical protein
contig00531	159	0	0	7	15.6032	2	4.63309	Cold shock protein CS66
contig00533	171	0	0	3	6.21781	NA	NA	Cold shock protein CS66
contig00537	139	1	4.18225	8	20.398	0	0	hypothetical protein
contig00538	331	0	0	12	12.8489	NA	NA	Cold-shock protein CS120
contig00539	138	0	0	10	25.6823	NA	NA	hypothetical protein
contig00540	265	0	0	11	14.7116	1	1.38993	Cold-shock protein CS120
contig00541	259	0	0	2	2.7368	4	5.68851	Cold-shock protein CS120
contig00544	125	0	0	1	2.83532	NA	NA	hypothetical protein
contig00545	131	0	0	8	21.6437	1	2.81169	Cold shock protein CS66
contig00548	245	1	2.37279	6	8.67955	25	37.5848	Actin-related protein 9
contig00549	158	10	36.7932	24	53.8352	57	132.879	hypothetical protein
contig00550	205	3	8.50731	7	12.102	37	66.4792	hypothetical protein
contig00551	836	90	62.5837	148	62.7433	186	81.9492	conserved hypothetical protein
contig00552	187	2	6.21746	7	13.2669	17	33.4846	hypothetical protein
contig00555	328	9	15.9512	28	30.2549	56	62.8858	conserved hypothetical protein
contig00556	200	9	26.16	20	35.4415	44	81.0328	hypothetical protein
contig00559	352	2	3.30303	25	25.1715	49	51.2733	conserved hypothetical protein
contig00560	342	9	15.2982	25	25.9075	53	57.0805	conserved hypothetical protein
contig00561	198	2	5.87205	7	12.5298	13	24.1833	conserved hypothetical protein
contig00562	154	0	0	1	2.3014	3	7.17528	hypothetical protein
contig00563	807	39	28.0942	74	32.499	65	29.6673	conserved hypothetical protein
contig00564	827	11	7.73236	87	37.2843	217	96.6479	conserved hypothetical protein
contig00567	242	1	2.4022	14	20.5034	19	28.9185	hypothetical protein
contig00568	102	0	0	3	10.424	7	25.2776	hypothetical protein
contig00569	258	14	31.5452	36	49.4533	64	91.3689	Thyroid hormone receptor-associated protein complex, subunit TRAP230	KOG3598
contig00570	374	19	29.533	56	53.0675	80	78.7874	conserved hypothetical protein
contig00571	274	11	23.3382	18	23.2827	60	80.6564	conserved hypothetical protein
contig00572	163	3	10.6994	3	6.52298	9	20.3373	hypothetical protein
contig00575	617	8	7.53754	86	49.3998	97	57.9062	conserved hypothetical protein	KOG3598
contig00578	256	1584	3597	372	515.009	497	715.08	hypothetical protein
contig00579	111	45	235.675	22	70.2444	45	149.323	hypothetical protein
contig00580	174	70	233.87	36	73.3273	72	152.413	hypothetical protein
contig00581	344	14	23.6589	7	7.21194	35	37.4755	hypothetical protein
contig00582	168	69	238.762	31	65.398	63	138.124	hypothetical protein
contig00584	376	3329	5146.96	814	767.271	1201	1176.5	hypothetical protein
contig00587	157	1048	3880.49	369	832.988	453	1062.76	conserved hypothetical protein
contig00589	512	2701	3066.76	579	400.794	1078	775.509	hypothetical protein
contig00590	102	4	22.7974	12	41.6959	57	205.832	hypothetical protein
contig00591	129	1032	4650.66	206	565.965	774	2209.99	hypothetical protein
contig00592	164	10	35.4471	6	12.9664	449	1008.42	B22EL8
contig00593	107	395	2146.04	79	261.671	1243	4278.83	hypothetical protein
contig00594	163	21	74.8956	30	65.2298	742	1676.7	hypothetical protein
contig00595	103	11	62.0841	1	3.44092	0	0	hypothetical protein
contig00599	207	428	1201.98	15	25.6823	207	368.331	hypothetical protein
contig00602	366	0	0	2	1.93669	NA	NA	hypothetical protein
contig00608	121	0	0	0	0	NA	NA	Horcolin
contig00609	113	0	0	1	3.13642	NA	NA	Horcolin
contig00610	185	0	0	0	0	NA	NA	Horcolin
contig00618	113	0	0	0	0	NA	NA	Horcolin
contig00628	353	0	0	118	118.473	96	100.169	Acid beta-fructofuranosidase
contig00629	1767	86	28.2935	466	93.4677	550	114.647	6(G)-fructosyltransferase	KOG0228	E3.2.1.26, sacA; beta-fructofuranosidase	K01193
contig00630	252	0	0	4	5.62564	20	29.2326	hypothetical protein
contig00632	131	2	8.87531	29	78.4583	28	78.7272	Acid beta-fructofuranosidase	KOG0228
contig00633	274	2	4.24331	47	60.7938	27	36.2954	Acid beta-fructofuranosidase	KOG0228
contig00634	846	44	30.2348	351	147.045	383	166.75	6(G)-fructosyltransferase	KOG0228
contig00635	272	21	44.8823	80	104.24	139	188.228	Bifunctional 6(G)-fructosyltransferase/2,1-fructan:2,1-fructan 1-fructosyltransferase	KOG0228
contig00636	264	23	50.6464	74	99.3436	188	262.296	hypothetical protein
contig00638	272	13	27.7843	39	50.8169	78	105.624	Bifunctional 6(G)-fructosyltransferase/2,1-fructan:2,1-fructan 1-fructosyltransferase	KOG0228
contig00639	275	0	0	34	43.8186	17	22.7695	Acid beta-fructofuranosidase	KOG0228
contig00640	351	0	0	37	37.36	NA	NA	Bifunctional 6(G)-fructosyltransferase/2,1-fructan:2,1-fructan 1-fructosyltransferase
contig00641	675	2	1.72247	94	49.3556	30	16.3703	Beta-fructofuranosidase, soluble isoenzyme I	KOG0228
contig00642	552	0	0	17	10.915	1	0.667266	Beta-fructofuranosidase 1	KOG0228
contig00646	158	0	0	0	0	1	2.33121	hypothetical protein
contig00647	633	6	5.51026	72	40.3126	59	34.331	Bifunctional 6(G)-fructosyltransferase/2,1-fructan:2,1-fructan 1-fructosyltransferase	KOG0228
contig00648	223	0	0	1	1.58931	NA	NA	hypothetical protein
contig00649	286	0	0	19	23.5451	6	7.72722	hypothetical protein
contig00650	132	0	0	1	2.68496	28	78.1308	hypothetical protein
contig00651	425	0	0	13	10.8409	53	45.933	Bifunctional 6(G)-fructosyltransferase/2,1-fructan:2,1-fructan 1-fructosyltransferase	KOG0228
contig00652	543	3	3.21178	33	21.539	35	23.7414	Acid beta-fructofuranosidase	KOG0228
contig00657	270	16	34.4494	133	174.582	28	38.1973	Cell division protease ftsH homolog 1, chloroplastic	KOG0731
contig00658	1015	32	18.3277	785	274.104	85	30.8454	Cell division protease ftsH homolog 1, chloroplastic	KOG0731
contig00659	193	2	6.02417	1	1.83635	0	0	hypothetical protein
contig00660	114	1	5.09941	14	43.5247	15	48.4646	Cell division protease ftsH homolog 1, chloroplastic	KOG0731
contig00665	522	478	532.332	430	291.951	1234	870.729	ADP-ribosylation factor 2	KOG0070
contig00666	340	289	494.133	285	297.083	317	343.414	hypothetical protein
contig00671	256	1	2.27083	19	26.3042	2	2.87759	hypothetical protein
contig00672	249	1	2.33467	28	39.8539	9	13.3132	hypothetical protein
contig00674	223	284	740.352	421	669.098	228	376.589	hypothetical protein
contig00675	203	6	17.1823	48	83.8026	10	18.1444	Cell division protease ftsH homolog 1, chloroplastic
contig00677	509	32	36.5474	34	23.6741	173	125.189	Xyloglucan endotransglucosylase/hydrolase protein 22
contig00681	100	0	0	5	17.7208	7	25.7832	Probable xyloglucan endotransglucosylase/hydrolase protein 25
contig00683	125	72	334.848	69	195.637	168	495.037	Probable xyloglucan endotransglucosylase/hydrolase protein 23
contig00685	113	0	0	1	3.13642	6	19.5574	Probable xyloglucan endotransglucosylase/hydrolase protein 21
contig00686	241	13	31.3582	52	76.4713	69	105.456	Probable xyloglucan endotransglucosylase/hydrolase protein 25
contig00687	105	1	5.5365	11	37.1292	22	77.1741	Probable xyloglucan endotransglucosylase/hydrolase protein 25
contig00688	149	3	11.7047	2	4.75725	16	39.5523	hypothetical protein
contig00689	338	17	29.2386	40	41.9426	234	254.998	Xyloglucan endotransglucosylase/hydrolase protein 22
contig00691	159	14	51.1865	17	37.8934	204	472.576	Probable xyloglucan endotransglucosylase/hydrolase protein 25
contig00693	150	1	3.87555	11	25.9904	50	122.777	hypothetical protein
contig00694	369	138	217.409	193	185.372	444	443.195	Probable xyloglucan endotransglucosylase/hydrolase protein 25
contig00695	323	74	133.185	65	71.3219	100	114.034	Probable xyloglucan endotransglucosylase/hydrolase protein 25
contig00696	528	86	94.6868	107	71.8228	206	143.705	Xyloglucan endotransglucosylase/hydrolase protein 22
contig00697	682	153	130.416	297	154.342	969	523.332	Probable xyloglucan endotransglucosylase/hydrolase protein 25
contig00698	388	175	262.199	112	102.305	246	233.529	Xyloglucan endotransglucosylase/hydrolase protein 22
contig00699	277	126	264.433	96	122.83	295	392.266	Probable xyloglucan endotransglucosylase/hydrolase protein 23
contig00700	202	0	0	1	1.75453	NA	NA	hypothetical protein
contig00703	192	0	0	3	5.53774	NA	NA	conserved hypothetical protein
contig00704	314	0	0	4	4.51484	NA	NA	conserved hypothetical protein
contig00709	279	0	0	0	0	NA	NA	hypothetical protein
contig00711	436	0	0	1	0.812879	NA	NA	hypothetical protein
contig00713	106	0	0	0	0	NA	NA	hypothetical protein
contig00714	136	0	0	3	7.81798	NA	NA	hypothetical protein
contig00716	338	0	0	1	1.04857	1	1.08974	hypothetical protein
contig00717	123	0	0	1	2.88142	1	2.99456	hypothetical protein
contig00718	404	0	0	1	0.877265	1	0.91171	conserved hypothetical protein
contig00719	792	0	0	4	1.78998	NA	NA	conserved hypothetical protein
contig00721	124	0	0	0	0	NA	NA	hypothetical protein
contig00722	482	75	90.4564	60	44.1181	573	437.871	hypothetical protein
contig00725	376	23	35.5603	19	17.9093	206	201.798	hypothetical protein
contig00726	120	0	0	0	0	15	46.0414	hypothetical protein
contig00727	118	1	4.92655	4	12.0141	157	490.067	hypothetical protein
contig00728	241	38	91.6624	41	60.2947	853	1303.68	hypothetical protein
contig00729	316	0	0	1	1.12157	155	180.669	hypothetical protein
contig00731	182	0	0	0	0	96	194.284	hypothetical protein
contig00732	110	0	0	2	6.44391	34	113.848	hypothetical protein
contig00733	210	1	2.76825	4	6.75076	32	56.1266	hypothetical protein
contig00735	310	46	86.2623	41	46.8743	255	302.982	hypothetical protein
contig00739	363	5	8.00734	9	8.78715	99	100.454	hypothetical protein
contig00741	103	0	0	0	0	34	121.585	hypothetical protein
contig00749	146	0	0	4	9.71	NA	NA	hypothetical protein
contig00751	175	0	0	4	8.10092	NA	NA	hypothetical protein
contig00752	238	1	2.44257	2	2.97828	10	15.4761	hypothetical protein
contig00753	570	131	133.605	87	54.0949	98	63.3271	Gamma-soluble NSF attachment protein	KOG1585
contig00756	292	0	0	15	18.2063	NA	NA	conserved hypothetical protein
contig00759	229	14	35.54	9	13.929	18	28.9518	hypothetical protein
contig00760	431	1	1.3488	4	3.28924	0	0	conserved hypothetical protein
contig00761	247	0	0	4	5.73952	NA	NA	conserved hypothetical protein
contig00762	153	0	0	2	4.63288	NA	NA	hypothetical protein
contig00763	129	0	0	1	2.7474	NA	NA	hypothetical protein
contig00766	153	0	0	0	0	NA	NA	conserved hypothetical protein
contig00771	263	0	0	5	6.73793	NA	NA	hypothetical protein
contig00772	147	0	0	0	0	NA	NA	conserved hypothetical protein
contig00773	265	1	2.19371	2	2.67483	1	1.38993	hypothetical protein
contig00774	256	0	0	0	0	2	2.87759	hypothetical protein
contig00775	103	0	0	0	0	NA	NA	hypothetical protein
contig00776	123	0	0	1	2.88142	NA	NA	conserved hypothetical protein
contig00777	925	5	3.14234	11	4.21467	8	3.18556	conserved hypothetical protein	KOG0994
contig00778	198	0	0	0	0	NA	NA	conserved hypothetical protein
contig00779	446	13	16.9447	32	25.4289	27	22.2981	conserved hypothetical protein
contig00780	469	0	0	1	0.755683	1	0.785354	conserved hypothetical protein
contig00781	102	0	0	0	0	3	10.8333	hypothetical protein
contig00782	423	30	41.2293	6	5.02716	3	2.61228	Late embryogenesis abundant protein, group 3
contig00783	338	0	0	2	2.09713	2	2.17947	conserved hypothetical protein	KOG4830
contig00784	263	49	108.309	1309	1763.99	42	58.8209	Non-specific lipid-transfer protein 4.1
contig00785	228	18	45.8947	193	300.009	14	22.6168	Non-specific lipid-transfer protein 4.1
contig00786	107	0	0	25	82.8073	2	6.88469	hypothetical protein
contig00787	126	0	0	15	42.1923	5	14.6163	hypothetical protein
contig00788	302	0	0	3	3.52068	2	2.43928	hypothetical protein
contig00790	184	3	9.47825	346	666.455	6	12.0108	Non-specific lipid-transfer protein 3
contig00792	129	3	13.5194	277	761.031	11	31.4081	Non-specific lipid-transfer protein 4.3
contig00793	209	3	8.34449	361	612.172	5	8.81174	hypothetical protein
contig00795	106	0	0	0	0	2	6.94964
contig00796	322	12	21.6646	200	220.134	27	30.8849	hypothetical protein
contig00798	116	0	0	0	0	7	22.2269
contig00799	342	8	13.5984	962	996.922	16	17.2319	Non-specific lipid-transfer protein 4.1
contig00800	209	4	11.126	364	617.259	6	10.5741	hypothetical protein
contig00801	501	28	32.4897	659	466.187	26	19.115	Non-specific lipid-transfer protein 4.1
contig00802	751	7	5.41855	126	59.4625	91	44.6313	Non-specific lipid-transfer protein 4.3
contig00803	182	29	92.63	377	734.146	17	34.4045	Non-specific lipid-transfer protein 4.1
contig00804	1031	101	56.9492	149	51.22	111	39.6554	5'-methylthioadenosine/S-adenosylhomocysteine nucleosidase		MTN; 5'-methylthioadenosine nucleosidase	K01244
contig00808	121	0	0	2	5.8581	1	3.04406	hypothetical protein
contig00810	134	6	26.0298	2	5.28978	5	13.7437	hypothetical protein
contig00811	160	0	0	42	93.034	NA	NA	hypothetical protein
contig00812	354	2	3.28437	638	638.748	1	1.04048	1-aminocyclopropane-1-carboxylate oxidase	KOG0143
contig00813	122	0	0	67	194.638	1	3.01911	1-aminocyclopropane-1-carboxylate oxidase	KOG0143
contig00815	238	1	2.44257	356	530.134	5	7.73804	1-aminocyclopropane-1-carboxylate oxidase	KOG0143
contig00816	272	0	0	39	50.8169	5	6.77079	hypothetical protein
contig00817	122	0	0	10	29.0504	NA	NA	1-aminocyclopropane-1-carboxylate oxidase	KOG0143
contig00819	125	0	0	76	215.484	1	2.94665	hypothetical protein
contig00821	243	14	33.4924	16	23.336	17	25.768	conserved hypothetical protein
contig00823	255	5	11.3987	25	34.7466	101	145.888	hypothetical protein
contig00827	184	393	1241.65	571	1099.84	418	836.752	metallothionein
contig00839	349	7	11.66	17	17.2638	25	26.3847	hypothetical protein
contig00842	1018	114	65.1001	330	114.889	441	159.562	YTH domain family protein 2	KOG1901
contig00843	337	22	37.9505	180	189.302	87	95.0884	conserved hypothetical protein	KOG1901
contig00844	383	29	44.0174	146	135.103	57	54.8169	conserved hypothetical protein
contig00847	298	7	13.6555	78	92.7664	87	107.533	conserved hypothetical protein
contig00848	546	4	4.25885	40	25.9645	32	21.5872	conserved hypothetical protein
contig00852	410	1	1.41788	47	40.6281	30	26.951	conserved hypothetical protein
contig00855	785	38	28.141	96	43.3425	125	58.6514	YTH domain family protein 2	KOG1901
contig00857	431	20	26.976	183	150.483	65	55.5487	conserved hypothetical protein
contig00858	177	0	0	30	60.0704	7	14.5668	RNA-binding protein
contig00859	577	36	36.2703	316	194.099	51	32.5561	Probable UDP-glucose 6-dehydrogenase 1	KOG2666
contig00861	154	2	7.54978	62	142.687	31	74.1445	UDP-glucose 6-dehydrogenase	KOG2666
contig00862	780	105	78.2563	702	318.974	247	116.638	UDP-glucose 6-dehydrogenase	KOG2666
contig00863	121	3	14.4132	14	41.0067	13	39.5727	hypothetical protein
contig00866	126	0	0	0	0	9	26.3094	hypothetical protein
contig00868	564	18	18.5532	225	141.389	44	28.735	Probable UDP-glucose 6-dehydrogenase 1	KOG2666
contig00869	221	4	10.5219	19	30.4701	42	69.9995	hypothetical protein
contig00870	278	5	10.4556	25	31.8719	18	23.8488	Probable UDP-glucose 6-dehydrogenase 1	KOG2666
contig00872	128	8	36.3333	26	71.9906	47	135.247	hypothetical protein
contig00873	169	3	10.3195	15	31.457	0	0	Probable UDP-glucose 6-dehydrogenase 1	KOG2666
contig00874	360	4	6.45925	62	61.0382	9	9.20827	UDP-glucose 6-dehydrogenase	KOG2666
contig00875	546	5	5.32356	36	23.368	6	4.04759	UDP-glucose 6-dehydrogenase	KOG2666
contig00876	530	3	3.29056	65	43.466	15	10.4245	UDP-glucose 6-dehydrogenase	KOG2666
contig00877	336	22	38.0635	129	136.07	143	156.76	Isocitrate dehydrogenase [NADP], chloroplastic (Fragment)	KOG1526
contig00878	229	30	76.1571	137	212.03	48	77.2047	Isocitrate dehydrogenase [NADP], chloroplastic (Fragment)	KOG1526
contig00879	193	85	256.027	193	354.415	157	299.627	Isocitrate dehydrogenase [NADP], chloroplastic (Fragment)	KOG1526
contig00880	157	149	551.711	134	302.494	154	361.293	Isocitrate dehydrogenase [NADP]	KOG1526
contig00881	210	85	235.301	107	180.583	104	182.411	Isocitrate dehydrogenase [NADP]	KOG1526
contig00882	195	15	44.7179	43	78.1531	115	217.221	hypothetical protein
contig00885	114	2	10.1988	6	18.6534	7	22.6168	Isocitrate dehydrogenase [NADP], chloroplastic (Fragment)	KOG1526
contig00886	142	14	57.3145	6	14.9753	30	77.8164	hypothetical protein
contig00887	106	0	0	0	0	NA	NA	hypothetical protein
contig00889	228	2	5.09941	33	51.2969	26	42.0026	Isocitrate dehydrogenase [NADP], chloroplastic (Fragment)	KOG1526
contig00890	201	15	43.383	18	31.7387	20	36.6498	hypothetical protein
contig00891	256	24	54.5	49	67.8373	120	172.655	Isocitrate dehydrogenase [NADP]	KOG1526
contig00892	105	0	0	2	6.75076	46	161.364	hypothetical protein
contig00893	133	0	0	18	47.966	6	16.6164	hypothetical protein
contig00894	191	0	0	1	1.85558	NA	NA	NADP-dependent isocitrate dehydrogenase	KOG1526
contig00895	2096	209	57.9669	493	83.362	1276	224.232	Craniofacial development protein 2
contig00896	305	22	41.9322	110	127.822	265	320.025	Probable RNA-directed DNA polymerase from transposon BS
contig00897	655	24	21.3007	87	47.075	379	213.126	Retrovirus-related Pol polyprotein LINE-1
contig00898	236	15	36.9491	63	94.6108	131	204.455	conserved hypothetical protein
contig00899	119	5	24.4257	7	20.8479	77	238.332	hypothetical protein
contig00900	121	0	0	4	11.7162	3	9.13217	Asparaginyl-tRNA synthetase, chloroplastic/mitochondrial	KOG0554
contig00901	356	13	21.2284	20	19.911	16	16.5542	Asparaginyl-tRNA synthetase, chloroplastic/mitochondrial	KOG0554
contig00902	332	17	29.767	51	54.4433	257	285.124	Polyprotein,
contig00903	493	46	54.242	148	106.396	292	218.159	conserved hypothetical protein
contig00904	173	0	0	0	0	NA	NA	hypothetical protein
contig00905	260	18	40.2461	69	94.0563	171	242.248	conserved hypothetical protein
contig00906	483	26	31.2933	49	35.9552	93	70.9209	RNA-directed DNA polymerase (Reverse transcriptase)
contig00908	1561	23	8.56544	390	88.547	38	8.96642	Asparaginyl-tRNA synthetase, chloroplastic/mitochondrial	KOG0554	NARS, asnS; asparaginyl-tRNA synthetase	K01893
contig00910	129	0	0	2	5.49481	1	2.85528	hypothetical protein
contig00911	319	2	3.64472	9	9.99917	35	40.4125	conserved hypothetical protein
contig00913	179	29	94.1824	11	21.7797	42	86.424	conserved hypothetical protein
contig00914	137	7	29.7031	14	36.2176	36	96.7877	hypothetical protein
contig00916	1295	70	31.4234	159	43.5151	113	32.1401	Poly(A) polymerase beta	KOG2245
contig00917	169	2	6.87968	25	52.4283	22	47.9484	Poly(A) polymerase	KOG2245
contig00918	371	4	6.26774	21	20.0612	34	33.7554	Poly(A) polymerase	KOG2245
contig00919	438	5	6.63622	41	33.1758	12	10.0913	conserved hypothetical protein	KOG2245
contig00920	297	0	0	11	13.1265	10	12.4017	RhoA GTPase effector DIA/Diaphanous	KOG1924
contig00921	421	2	2.76168	23	19.3623	21	18.3728	conserved hypothetical protein	KOG2245
contig00922	195	20	59.6239	100	181.751	125	236.11	conserved hypothetical protein
contig00924	293	1	1.98407	7	8.46726	4	5.02841	hypothetical protein
contig00925	969	32	19.1978	124	45.3534	64	24.3273	Poly(A) polymerase beta	KOG2245
contig00926	375	0	0	10	9.45107	8	7.85773	hypothetical protein
contig00927	503	41	47.385	72	50.7314	61	44.6684	conserved hypothetical protein
contig00928	210	1	2.76825	5	8.43846	16	28.0633	hypothetical protein
contig00929	212	0	0	5	8.35885	9	15.6367	hypothetical protein
contig00930	543	80	85.6476	543	354.415	1139	772.613	Adenosylhomocysteinase	KOG1370
contig00931	302	70	134.746	702	823.839	364	443.949	Adenosylhomocysteinase	KOG1370	E3.3.1.1, ahcY; adenosylhomocysteinase	K01251
contig00932	113	2	10.2891	62	194.458	30	97.787	Adenosylhomocysteinase	KOG1370
contig00933	142	12	49.1267	72	179.703	107	277.545	Adenosylhomocysteinase	KOG1370
contig00934	107	6	32.5981	83	274.92	140	481.928	Adenosylhomocysteinase
contig00935	476	103	125.793	765	569.596	352	272.379	Adenosylhomocysteinase	KOG1370	E3.3.1.1, ahcY; adenosylhomocysteinase	K01251
contig00937	109	6	32	54	175.582	81	273.714	Adenosylhomocysteinase	KOG1370
contig00939	416	119	166.295	810	690.087	489	432.966	Adenosylhomocysteinase	KOG1370	E3.3.1.1, ahcY; adenosylhomocysteinase	K01251
contig00941	152	0	0	6	13.9901	23	55.7343	hypothetical protein
contig00942	475	100	122.386	362	270.102	392	303.97	Adenosylhomocysteinase	KOG1370	E3.3.1.1, ahcY; adenosylhomocysteinase	K01251
contig00943	605	335	321.895	305	178.672	1381	840.769	Adenosylhomocysteinase	KOG1370
contig00945	166	29	101.558	21	44.8356	77	170.852	Adenosylhomocysteinase	KOG1370
contig00946	110	68	359.369	16	51.5513	153	512.315	hypothetical protein
contig00952	189	30	92.2751	3	5.62564	74	144.214	hypothetical protein
contig00955	549	317	335.669	40	25.8226	924	619.923	Histone H3.2	KOG1745
contig00957	190	49	149.923	9	16.7881	150	290.788	hypothetical protein
contig00958	179	14	45.4674	2	3.95995	70	144.04	hypothetical protein
contig00959	171	6	20.3976	2	4.14521	93	200.32	hypothetical protein
contig00960	359	211	341.675	29	28.6296	271	278.044	Histone H3.2	KOG1745
contig00961	366	199	316.08	23	22.272	299	300.904	Histone H3.2	KOG1745
contig00962	390	98	146.079	8	7.27005	162	152.999	Histone H3.2	KOG1745
contig00963	233	8	19.9599	23	34.9852	115	181.794	conserved hypothetical protein
contig00964	157	0	0	10	22.5742	11	25.8066	hypothetical protein
contig00965	1474	8	3.15513	85	20.4378	293	73.2164	Regulator of nonsense transcripts 1 homolog	KOG1802
contig00966	1830	48	15.2481	315	61.0059	365	73.4649	Kinesin-4	KOG0239
contig00967	227	13	33.2922	41	64.0133	53	85.998	Kinesin-4	KOG0239
contig00969	439	9	11.918	20	16.1465	40	33.5609	hypothetical protein
contig00970	491	16	18.9436	23	16.6019	97	72.766	hypothetical protein
contig00971	186	7	21.8781	3	5.71637	15	29.7041	hypothetical protein
contig00972	299	0	0	7	8.29734	69	84.9994	type 1 RNA helicase
contig00973	440	57	75.309	54	43.4964	118	98.7797	Regulator of nonsense transcripts 1 homolog	KOG1802
contig00974	387	25	37.5538	31	28.3898	84	79.9478	conserved hypothetical protein
contig00975	272	3	6.41176	10	13.03	4	5.41663	Ras-related protein RGP1	KOG0087
contig00976	369	76	119.733	26	24.9723	115	114.791	conserved hypothetical protein	KOG3450
contig00977	149	18	70.2281	12	28.5435	49	121.129	conserved hypothetical protein	KOG3450
contig00978	211	3	8.2654	10	16.7969	19	33.1672	hypothetical protein
contig00979	131	17	75.4401	8	21.6437	10	28.1169	hypothetical protein
contig00980	323	55	98.9886	18	19.7507	114	129.999	hypothetical protein
contig00981	228	165	420.701	164	254.93	257	415.18	Glyceraldehyde-3-phosphate dehydrogenase, cytosolic	KOG0657
contig00982	438	589	781.747	853	690.219	864	726.571	Glyceraldehyde-3-phosphate dehydrogenase, cytosolic	KOG0657
contig00983	244	67	159.628	202	293.409	369	557.025	Glyceraldehyde-3-phosphate dehydrogenase, cytosolic	KOG0657
contig00986	241	191	460.724	311	457.357	549	839.061	Glyceraldehyde-3-phosphate dehydrogenase, cytosolic
contig00987	349	2	3.33142	12	12.1862	696	734.551	Glyceraldehyde-3-phosphate dehydrogenase, cytosolic	KOG0657
contig00988	106	0	0	1	3.34354	NA	NA	Glyceraldehyde-3-phosphate dehydrogenase, cytosolic
contig00989	326	203	361.996	292	317.452	427	482.446	Glyceraldehyde-3-phosphate dehydrogenase, cytosolic	KOG0657
contig00990	243	58	138.754	167	243.569	126	190.986	Glyceraldehyde-3-phosphate dehydrogenase, cytosolic	KOG0657
contig00993	140	0	0	6	15.1892	68	178.904	hypothetical protein
contig00994	471	637	786.219	409	307.762	1331	1040.87	Glyceraldehyde-3-phosphate dehydrogenase, cytosolic	KOG0657	GAPDH, gapA; glyceraldehyde 3-phosphate dehydrogenase	K00134
contig00995	126	16	73.82	26	73.1333	38	111.084	hypothetical protein
contig00996	1222	471	224.065	589	170.827	571	172.109	Tubulin beta-5 chain	KOG1375	TUBB; tubulin beta	K07375
contig00998	102	13	74.0914	15	52.1199	184	664.44	Tubulin beta-7 chain	KOG1375
contig00999	306	18	34.196	18	20.8479	33	39.722	hypothetical protein
contig01001	142	0	0	1	2.49588	3	7.78164	hypothetical protein
contig01002	515	26	29.3488	126	86.7113	72	51.4948	Tubulin beta-4 chain	KOG1374
contig01003	514	63	71.2529	113	77.9162	79	56.6112	Tubulin beta-4 chain	KOG1375
contig01004	181	48	154.166	43	84.1981	67	136.343	Tubulin beta-4 chain	KOG1375
contig01005	1258	486	224.585	442	124.524	776	227.206	Tubulin beta-5 chain	KOG1375	TUBB; tubulin beta	K07375
contig01006	514	118	133.458	142	97.9124	108	77.3925	Tubulin beta-4 chain	KOG1375
contig01007	346	24	40.3237	9	9.21889	69	73.4533	hypothetical protein
contig01008	359	85	137.641	32	31.5913	166	170.315	hypothetical protein
contig01009	802	115	83.3582	51	22.5376	264	121.246	Tubulin beta-2 chain	KOG1375
contig01010	161	1	3.61076	6	13.208	5	11.4388	hypothetical protein
contig01013	119	0	0	24	71.4787	1	3.09522	hypothetical protein
contig01014	148	1	3.92792	322	771.092	7	17.4211	Ribulose bisphosphate carboxylase/oxygenase activase A, chloroplastic
contig01016	238	4	9.7703	1564	2329.01	5	7.73804	Ribulose bisphosphate carboxylase/oxygenase activase A, chloroplastic	KOG0651
contig01017	346	9	15.1214	5881	6024.03	22	23.4199	Ribulose bisphosphate carboxylase/oxygenase activase A, chloroplastic	KOG0651
contig01018	124	0	0	201	574.495	6	17.8225	Ribulose bisphosphate carboxylase/oxygenase activase A, chloroplastic	KOG0651
contig01019	392	6	8.89795	4946	4471.78	12	11.2754	Ribulose bisphosphate carboxylase/oxygenase activase A, chloroplastic	KOG0651
contig01020	193	1	3.01209	569	1044.88	7	13.3592	Ribulose bisphosphate carboxylase/oxygenase activase, chloroplastic
contig01022	124	2	9.37634	201	574.495	1	2.97041	Ribulose bisphosphate carboxylase/oxygenase activase A, chloroplastic	KOG0651
contig01023	193	3	9.03626	804	1476.42	7	13.3592	Ribulose bisphosphate carboxylase/oxygenase activase A, chloroplastic
contig01024	120	0	0	20	59.0692	1	3.06942	hypothetical protein
contig01025	146	7	27.8721	174	422.385	6	15.1369	Ribulose bisphosphate carboxylase/oxygenase activase A, chloroplastic
contig01027	242	13	31.2286	1600	2343.24	22	33.4846	Ribulose bisphosphate carboxylase/oxygenase activase A, chloroplastic	KOG0651
contig01028	203	4	11.4548	363	633.757	6	10.8866	conserved hypothetical protein
contig01029	191	23	70.0034	1120	2078.25	11	21.2128	Acid phosphatase 1
contig01031	278	55	115.012	1100	1402.36	17	22.5238	Stem 31 kDa glycoprotein (Fragment)
contig01034	220	2	5.28484	63	101.492	2	3.34846	hypothetical protein
contig01035	183	0	0	33	63.9109	1	2.01274	hypothetical protein
contig01036	402	2	2.8922	336	296.228	14	12.8274	Stem 31 kDa glycoprotein (Fragment)
contig01038	195	0	0	193	350.78	2	3.77775	Stem 31 kDa glycoprotein
contig01039	195	0	0	48	87.2406	NA	NA	Stem 31 kDa glycoprotein
contig01040	181	3	9.63535	357	699.04	5	10.1749	conserved hypothetical protein
contig01041	218	0	0	73	118.68	NA	NA	hypothetical protein
contig01042	100	0	0	5	17.7208	NA	NA	hypothetical protein
contig01044	465	430	537.577	1670	1272.85	500	396.055	small uORF
contig01047	608	690	659.736	2466	1437.48	592	358.638	S-adenosylmethionine decarboxylase proenzyme	KOG0788	E4.1.1.50, speD; S-adenosylmethionine decarboxylase	K01611
contig01048	144	84	339.111	212	521.778	96	245.554	S-adenosylmethionine decarboxylase proenzyme	KOG0788
contig01049	350	388	644.449	657	665.288	373	392.536	S-adenosylmethionine decarboxylase proenzyme	KOG0788
contig01053	308	26	49.0735	37	42.5758	179	214.062	hypothetical protein
contig01054	144	30	121.111	117	287.962	77	196.955	S-adenosylmethionine decarboxylase proenzyme	KOG0788
contig01056	545	182	194.133	723	470.169	133	89.8863	S-adenosylmethionine decarboxylase proenzyme	KOG0788
contig01058	566	360	369.752	659	412.649	584	380.045	S-adenosylmethionine decarboxylase proenzyme	KOG0788
contig01060	257	0	0	5	6.89524	41	58.761	hypothetical protein
contig01062	200	1	2.90666	3	5.31623	37	68.1412	hypothetical protein
contig01063	189	4	12.3033	2	3.75042	37	72.1071	hypothetical protein
contig01064	374	5	7.77183	9	8.52871	49	48.2573	hypothetical protein
contig01065	301	9	17.382	3	3.53238	50	61.1845	hypothetical protein
contig01066	145	3	12.0276	4	9.77697	45	114.31	hypothetical protein
contig01067	356	5	8.16479	1	0.995548	31	32.0738	hypothetical protein
contig01068	326	6	10.6994	3	3.26149	33	37.285	hypothetical protein
contig01069	123	1	4.72628	1	2.88142	8	23.9565	hypothetical protein
contig01070	171	2	6.79921	4	8.29041	21	45.2336	hypothetical protein
contig01071	164	3	10.6341	2	4.32214	37	83.099	hypothetical protein
contig01073	208	1	2.79487	2	3.40784	33	58.4371	hypothetical protein
contig01074	122	0	0	0	0	25	75.4776	hypothetical protein
contig01075	119	0	0	0	0	1	3.09522	hypothetical protein
contig01076	288	2	4.03703	27	33.2264	3	3.83678	Probable galactinol--sucrose galactosyltransferase 6
contig01078	192	39	118.083	69	127.368	20	38.3678	Probable galactinol--sucrose galactosyltransferase 1
contig01080	271	50	107.257	115	150.398	47	63.8803	Probable galactinol--sucrose galactosyltransferase 2
contig01081	243	17	40.6694	66	96.2609	29	43.9572	Probable galactinol--sucrose galactosyltransferase 2
contig01082	683	36	30.6413	99	51.372	141	76.039	Probable galactinol--sucrose galactosyltransferase 2
contig01083	482	307	370.268	67	49.2652	106	81.0022	Probable galactinol--sucrose galactosyltransferase 2
contig01084	294	204	403.374	32	38.5758	64	80.1809	hypothetical protein
contig01086	243	2	4.78463	26	37.921	2	3.03153	Probable galactinol--sucrose galactosyltransferase 2
contig01087	252	13	29.9894	19	26.7218	18	26.3094	Probable galactinol--sucrose galactosyltransferase 6
contig01090	785	38	28.141	103	46.5029	64	30.0295	Probable galactinol--sucrose galactosyltransferase 2
contig01091	517	35	39.3552	150	102.828	72	51.2956	Serine/threonine-protein kinase AFC2	KOG0671
contig01092	251	4	9.26427	20	28.2402	23	33.7514	Serine/threonine-protein kinase AFC2	KOG0671
contig01093	115	1	5.05507	6	18.4912	19	60.8547	Serine/threonine-protein kinase AFC1	KOG0671
contig01094	179	1	3.24767	8	15.8398	11	22.6349	hypothetical protein
contig01096	167	7	24.3672	20	42.4449	11	24.2613	Serine/threonine-protein kinase AFC1	KOG0671
contig01097	164	4	14.1788	12	25.9328	26	58.3939	Serine/threonine-protein kinase AFC1	KOG0671
contig01099	450	40	51.674	31	24.4153	75	61.3885	Serine/threonine-protein kinase AFC2	KOG0671
contig01100	427	69	93.939	38	31.5405	68	58.6569	Serine/threonine-protein kinase AFC2	KOG0671
contig01103	630	22	20.3005	65	36.5666	64	37.4177	Serine/threonine-protein kinase AFC2	KOG0671
contig01104	192	0	0	3	5.53774	26	49.8781	conserved hypothetical protein
contig01106	374	1	1.55437	0	0	0	0	hypothetical protein
contig01107	501	21	24.3672	0	0	2	1.47038	Pollen allergen Phl p 1
contig01108	153	7	26.5969	0	0	0	0	Pollen allergen Lol p 1
contig01110	127	0	0	0	0	NA	NA	hypothetical protein
contig01111	121	0	0	0	0	1	3.04406	hypothetical protein
contig01112	188	3	9.27659	0	0	1	1.95921	Pollen allergen Lol p 1
contig01115	389	9	13.4499	1	0.911093	0	0	Pollen allergen Phl p 1
contig01117	223	1	2.60687	0	0	0	0	hypothetical protein
contig01118	203	3	8.59113	0	0	0	0	hypothetical protein
contig01119	133	0	0	0	0	NA	NA	hypothetical protein
contig01120	101	0	0	0	0	NA	NA	Pollen allergen Phl p 1
contig01121	207	17	47.7423	7	11.9851	53	94.3069	hypothetical protein
contig01123	170	85	290.666	10	20.8479	333	721.495	Histone H4	KOG3467
contig01127	199	29	84.7168	13	23.1527	124	229.513	Histone H4	KOG3467
contig01128	113	0	0	1	3.13642	120	391.148	hypothetical protein
contig01130	114	8	40.7953	3	9.32671	56	180.934	hypothetical protein
contig01132	113	9	46.3008	5	15.6821	84	273.804	hypothetical protein
contig01133	123	0	0	0	0	32	95.8259
contig01134	453	236	302.858	27	21.1241	821	667.549	Histone H4 variant TH091	KOG3467
contig01135	109	2	10.6667	5	16.2576	23	77.7212	hypothetical protein
contig01136	123	194	916.899	350	1008.5	3202	9588.58	hypothetical protein
contig01138	190	829	2536.45	502	936.402	937	1816.45	Glycine-rich RNA-binding protein blt801	KOG0108
contig01140	250	621	1444.03	247	350.162	758	1116.78	Dosage compensation complex, subunit MLE	KOG0921
contig01141	100	0	0	0	0	458	1686.96
contig01142	258	194	437.126	141	193.692	447	638.155	hypothetical protein
contig01143	267	198	431.101	79	104.864	360	496.626	Dosage compensation complex, subunit MLE	KOG0921
contig01145	138	0	0	57	146.389	22	58.7194	hypothetical protein
contig01146	415	704	986.165	171	146.036	661	586.667	Glycine-rich RNA-binding protein 1 (Fragment)
contig01147	183	16	50.8269	45	87.1513	40	80.5095	Dosage compensation complex, subunit MLE	KOG0921
contig01148	197	115	339.357	20	35.9812	197	368.331	Dosage compensation complex, subunit MLE	KOG0921
contig01149	296	341	669.711	362	433.44	1796	2234.87	Glycine-rich RNA-binding protein blt801	KOG0108
contig01151	807	0	0	2	0.878352	12	5.47704	Putative serpin-Z12	KOG2392
contig01152	119	0	0	0	0	NA	NA	hypothetical protein
contig01153	505	4	4.60462	47	32.9852	8	5.83495	hypothetical protein
contig01154	367	6	9.50408	128	123.611	31	31.1124	hypothetical protein
contig01159	273	3	6.38827	155	201.225	11	14.8412	hypothetical protein
contig01169	204	276	786.509	106	184.157	583	1052.63	Superoxide dismutase [Cu-Zn] 4A	KOG0441
contig01170	118	39	192.135	58	174.204	503	1570.09	Superoxide dismutase [Cu-Zn] 1	KOG0441
contig01173	227	318	814.378	109	170.182	506	821.037	Superoxide dismutase [Cu-Zn]	KOG0441
contig01174	156	161	599.965	40	90.8757	292	689.44	hypothetical protein
contig01176	226	26	66.879	27	42.3416	219	356.922	Superoxide dismutase [Cu-Zn]	KOG0441
contig01178	203	10	28.6371	2	3.49177	167	303.011	Superoxide dismutase [Cu-Zn] 4A	KOG0441
contig01179	121	1	4.8044	10	29.2905	9	27.3965	Superoxide dismutase [Cu-Zn] 1	KOG0441
contig01181	586	7	6.94425	31	18.7489	57	35.8274	hypothetical protein
contig01184	112	13	67.4761	30	94.9326	44	144.701	hypothetical protein
contig01186	126	0	0	0	0	3	8.76978	hypothetical protein
contig01187	109	4	21.3333	37	120.306	45	152.063	conserved hypothetical protein
contig01188	490	16	18.9823	178	128.747	48	36.0814	Auxin-repressed 12.5 kDa protein
contig01189	474	58	71.1336	193	144.308	96	74.5987	Auxin-repressed 12.5 kDa protein
contig01192	230	55	139.014	25	38.5234	91	145.731	hypothetical protein
contig01193	132	1	4.40404	14	37.5895	2	5.58077	hypothetical protein
contig01194	241	82	197.798	11	16.1766	25	38.2086	Nuclear transport receptor Karyopherin-beta2/Transportin (importin beta superfamily)	KOG2023
contig01197	147	17	67.229	386	930.641	205	513.659	Thiazole biosynthetic enzyme, chloroplastic	KOG2960
contig01198	475	155	189.698	2414	1801.17	671	520.316	Thiazole biosynthetic enzyme 1-2, chloroplastic	KOG2960
contig01199	282	155	319.527	1360	1709.24	408	532.904	Thiazole biosynthetic enzyme 1-2, chloroplastic	KOG2960
contig01203	139	3	12.5468	154	392.661	18	47.6975	hypothetical protein
contig01205	141	1	4.12293	2	5.02716	1	2.61228	hypothetical protein
contig01206	148	11	43.2072	252	603.464	149	370.82	Thiazole biosynthetic enzyme, chloroplastic	KOG2960
contig01207	324	11	19.7366	118	129.077	154	175.071	Thiazole biosynthetic enzyme 1-2, chloroplastic	KOG2960
contig01208	139	0	0	0	0	77	204.039
contig01209	270	39	83.9703	202	265.155	266	362.874	hypothetical protein
contig01214	345	0	0	20	20.5458	NA	NA	hypothetical protein
contig01217	131	1	4.43766	21	56.8146	0	0	hypothetical protein
contig01219	244	0	0	15	21.7878	1	1.50955	hypothetical protein
contig01220	269	2	4.32218	116	152.833	1	1.36926	hypothetical protein
contig01221	204	0	0	6	10.424	NA	NA	hypothetical protein
contig01222	150	1	3.87555	15	35.4415	0	0	hypothetical protein
contig01223	268	0	0	14	18.5142	NA	NA	hypothetical protein
contig01224	737	48	37.8616	165	79.3467	77	38.4823	Lon protease homolog 1, mitochondrial	KOG2004
contig01225	315	26	47.983	113	127.139	74	86.5285	Lon protease homolog 1, mitochondrial	KOG2004
contig01226	366	9	14.2951	87	84.2462	17	17.1083	Lon protease homolog 1, mitochondrial	KOG2004
contig01227	550	10	10.5697	192	123.723	66	44.1997	Lon protease homolog 1, mitochondrial	KOG2004	lon; ATP-dependent Lon protease	K01338
contig01228	315	1	1.8455	56	63.0071	12	14.0317	Lon protease homolog 1, mitochondrial	KOG2004
contig01229	155	2	7.50107	21	48.0175	8	19.0106	Lon protease homolog 1, mitochondrial
contig01232	210	4	11.073	41	69.1953	20	35.0791	Lon protease homolog 1, mitochondrial	KOG2004
contig01233	321	2	3.62201	59	65.1417	6	6.88469	Lon protease homolog 1, mitochondrial	KOG2004
contig01234	502	16	18.5285	112	79.0727	82	60.1656	Lon protease homolog 1, mitochondrial	KOG2004
contig01237	669	111	96.4543	151	79.995	120	66.0683	Lon protease homolog 1, mitochondrial	KOG2004
contig01238	297	0	0	5	5.96658	4	4.96069	hypothetical protein
contig01243	294	20	39.5465	26	31.3428	3	3.75848	conserved hypothetical protein
contig01244	257	0	0	2	2.75809	NA	NA	hypothetical protein
contig01246	219	0	0	2	3.23667	NA	NA	hypothetical protein
contig01250	126	0	0	0	0	10	29.2326	hypothetical protein
contig01251	181	0	0	0	0	NA	NA	hypothetical protein
contig01252	155	0	0	1	2.28655	1	2.37633	hypothetical protein
contig01253	806	1	0.721257	43	18.908	28	12.7956	Neutral ceramidase	KOG2232	ASAH2; neutral ceramidase	K12349
contig01254	113	0	0	4	12.5457	3	9.7787	Neutral ceramidase
contig01255	362	1	1.60589	27	26.4343	11	11.1924	Neutral ceramidase	KOG2232
contig01256	682	18	15.3431	119	61.8408	40	21.603	Neutral ceramidase	KOG2232	ASAH2; neutral ceramidase	K12349
contig01257	307	1	1.89359	8	9.23557	11	13.1975	Neutral ceramidase	KOG2232
contig01258	413	7	9.8531	9	7.72333	17	15.1613	Neutral ceramidase	KOG2232
contig01259	113	0	0	2	6.27283	2	6.51913	Neutral ceramidase
contig01260	351	1	1.65622	34	34.3308	6	6.29625	Neutral ceramidase	KOG2232
contig01261	130	0	0	5	13.6314	2	5.66663	hypothetical protein
contig01262	548	39	41.3722	73	47.2122	61	41.0003	Neutral ceramidase	KOG2232
contig01263	100	0	0	1	3.54415	3	11.0499	hypothetical protein
contig01264	103	0	0	0	0	NA	NA
contig01265	105	0	0	2	6.75076	4	14.0317	Neutral ceramidase	KOG2232
contig01266	561	54	55.9572	58	36.6418	127	83.3833	Phosphoenolpyruvate carboxylase 2
contig01268	220	7	18.497	13	20.9427	82	137.287	Phosphoenolpyruvate carboxylase 2
contig01269	693	33	27.6825	116	59.3249	178	94.6074	Phosphoenolpyruvate carboxylase 2
contig01271	131	0	0	5	13.5273	3	8.43506	Phosphoenolpyruvate carboxylase 2
contig01272	126	1	4.61375	7	19.6897	7	20.4628	Phosphoenolpyruvate carboxylase 2
contig01273	1440	55	22.2037	314	77.2822	105	26.8575	Phosphoenolpyruvate carboxylase 2
contig01274	257	6	13.572	57	78.6057	28	40.1294	Phosphoenolpyruvate carboxylase 2
contig01275	195	0	0	17	30.8977	9	16.9999	Phosphoenolpyruvate carboxylase 2
contig01276	117	0	0	1	3.02919	NA	NA	hypothetical protein
contig01277	201	50	144.61	40	70.5304	92	168.589	Phosphoenolpyruvate carboxylase 2
contig01278	222	9	23.5675	37	59.0692	34	56.411	Phosphoenolpyruvate carboxylase 2
contig01279	251	21	48.6374	12	16.9441	88	129.136	hypothetical protein
contig01281	258	0	0	0	0	51	72.8096	DNA topoisomerase 2	KOG0355
contig01282	541	130	139.692	17	11.1369	538	366.288	DNA topoisomerase 2
contig01283	267	29	63.141	17	22.5658	93	128.295	hypothetical protein
contig01284	229	106	269.089	14	21.6673	182	292.735	conserved hypothetical protein
contig01285	269	29	62.6716	5	6.58764	324	443.64	DNA topoisomerase II
contig01286	347	69	115.596	5	5.10685	175	185.758	hypothetical protein
contig01287	237	7	17.1702	5	7.47711	48	74.5987	DNA topoisomerase 2	KOG0355
contig01289	216	21	56.5185	7	11.4857	97	165.408	hypothetical protein
contig01290	452	30	38.584	9	7.05694	178	145.051	DNA topoisomerase II
contig01292	222	5	13.0931	1	1.59646	21	34.8421	hypothetical protein
contig01293	211	6	16.5308	1	1.67969	61	106.484	hypothetical protein
contig01295	156	3	11.1795	9	20.447	14	33.0553	Tubulin beta-4 chain	KOG1374
contig01296	260	12	26.8307	85	115.866	88	124.666	Tubulin beta chain	KOG1375
contig01298	697	313	261.058	285	144.919	421	222.478	Tubulin beta-2 chain	KOG1375
contig01299	187	405	1259.04	129	244.49	381	750.45	Tubulin beta chain	KOG1375
contig01300	267	42	91.4456	23	30.5301	147	202.789	hypothetical protein
contig01304	202	3	8.63366	15	26.318	44	80.2305	hypothetical protein
contig01305	235	18	44.5276	10	15.0815	76	119.12	hypothetical protein
contig01306	719	439	354.945	488	240.549	456	233.601	Tubulin beta-2 chain	KOG1375
contig01307	155	3	11.2516	9	20.5789	16	38.0213	Tubulin beta chain	KOG1374
contig01308	255	3	6.83921	44	61.154	97	140.11	hypothetical protein
contig01309	273	123	261.919	2718	3528.57	157	211.824	Carbonic anhydrase, chloroplastic	KOG1578
contig01311	115	1	5.05507	202	622.538	47	150.535	Carbonic anhydrase, chloroplastic
contig01312	129	3	13.5194	226	620.913	16	45.6845	Carbonic anhydrase, chloroplastic	KOG1578
contig01313	261	10	22.2733	537	729.199	70	98.7861	hypothetical protein
contig01316	200	0	0	1988	3522.89	NA	NA	Carbonic anhydrase, chloroplastic
contig01317	107	5	27.1651	312	1033.43	53	182.444	Carbonic anhydrase, chloroplastic	KOG1578
contig01318	318	110	201.09	2240	2496.51	173	200.381	Carbonic anhydrase, chloroplastic	KOG1578
contig01319	168	5	17.3016	345	727.817	39	85.5054	hypothetical protein
contig01322	463	692	868.86	125	95.6844	170	135.24	Alpha-amylase/trypsin inhibitor
contig01324	163	0	0	27	58.7068	3	6.7791	Thaumatin-like pathogenesis-related protein 2
contig01326	193	0	0	45	82.6357	NA	NA	Antifungal protein R (Fragment)
contig01327	235	50	123.688	16	24.1304	51	79.9356	Antifungal protein R (Fragment)
contig01328	194	0	0	8	14.6151	NA	NA	Antifungal protein R (Fragment)
contig01329	196	13	38.5578	3	5.42472	2	3.75848	Antifungal protein R (Fragment)
contig01330	109	0	0	1	3.25151	1	3.37918	hypothetical protein
contig01331	134	5	21.6915	2	5.28978	1	2.74874	Thaumatin-like protein
contig01332	145	0	0	20	48.8848	1	2.54021	conserved hypothetical protein
contig01333	395	97	142.758	25	22.4313	48	44.7592	Thaumatin-like protein
contig01335	464	103	129.046	39	29.7892	87	69.062	Thaumatin-like protein
contig01336	181	29	93.1417	18	35.2457	37	75.2942	hypothetical protein
contig01337	258	188	423.607	105	144.239	460	656.714	60S ribosomal protein L9	KOG3255
contig01339	431	177	238.738	90	74.0078	261	223.05	60S ribosomal protein L9	KOG3255
contig01340	443	95	124.665	21	16.8007	31	25.7748	60S ribosomal protein L9	KOG3255
contig01341	517	95	106.821	136	93.2311	453	322.735	60S ribosomal protein L9	KOG3255	RP-L9e, RPL9; large subunit ribosomal protein L9e	K02940
contig01342	106	0	0	0	0	48	166.791	hypothetical protein
contig01343	371	59	92.4492	32	30.5695	146	144.95	60S ribosomal protein L9
contig01344	135	64	275.595	35	91.8854	95	259.196	hypothetical protein
contig01345	122	20	95.3005	29	84.2462	180	543.439	hypothetical protein
contig01346	448	263	341.274	128	101.261	830	682.399	60S ribosomal protein L9	KOG3255	RP-L9e, RPL9; large subunit ribosomal protein L9e	K02940
contig01348	305	42	80.0524	21	24.4024	60	72.4585	60S ribosomal protein L9
contig01349	329	115	203.201	28	30.163	166	185.845	60S ribosomal protein L9	KOG3255
contig01350	518	12	13.4672	31	21.2102	18	12.7991	Cullin-associated NEDD8-dissociated protein 1	KOG1824
contig01351	1101	15	7.92007	59	18.9923	222	74.2684	Cullin-associated NEDD8-dissociated protein 1	KOG1824
contig01352	271	4	8.58056	12	15.6937	12	16.3099	Cullin-associated NEDD8-dissociated protein 1	KOG1824
contig01353	356	4	6.53183	37	36.8353	49	50.6972	Cullin-associated NEDD8-dissociated protein 1	KOG1824
contig01354	737	39	30.7625	112	53.8596	111	55.4745	Cullin-associated NEDD8-dissociated protein 1	KOG1824
contig01355	350	38	63.1161	35	35.4415	111	116.814	Cullin-associated NEDD8-dissociated protein 1	KOG1824
contig01356	314	23	42.5817	14	15.8019	36	42.229	Cullin-associated NEDD8-dissociated protein 1	KOG1824
contig01357	230	2	5.05507	4	6.16374	28	44.8403	hypothetical protein
contig01358	311	48	89.7234	18	20.5128	55	65.1389	Cullin-associated NEDD8-dissociated protein 1	KOG1824
contig01359	478	6	7.29706	20	14.8291	12	9.2468	Cullin-associated NEDD8-dissociated protein 1	KOG1824
contig01360	300	1	1.93778	16	18.9021	25	30.6942	Cullin-associated NEDD8-dissociated protein 1	KOG1824
contig01362	722	79	63.6084	37	18.1625	186	94.8886	Cullin-associated NEDD8-dissociated protein 1	KOG1824
contig01363	601	11	10.64	39	22.9987	63	38.6104	Cullin-associated NEDD8-dissociated protein 1	KOG1824
contig01364	302	5	9.62472	746	875.476	5	6.09819	Plastocyanin, chloroplastic
contig01365	157	4	14.811	970	2189.7	2	4.69211	Plastocyanin, chloroplastic
contig01370	121	0	0	1	2.92905	NA	NA	hypothetical protein
contig01371	122	0	0	7	20.3353	NA	NA	hypothetical protein
contig01372	487	56	66.8473	1789	1301.95	37	27.9841	Plastocyanin, chloroplastic
contig01373	255	6	13.6784	635	882.563	4	5.77774	Plastocyanin, chloroplastic
contig01374	117	0	0	8	24.2335	1	3.14813	hypothetical protein
contig01375	518	7	7.85585	2700	1847.34	8	5.68851	Plastocyanin, chloroplastic		petE; plastocyanin	K02638
contig01376	170	0	0	144	300.21	4	8.66661	Plastocyanin, chloroplastic
contig01378	1001	29	16.8418	110	38.9467	284	104.501	Putative disease resistance protein RGA1
contig01379	127	1	4.57742	14	39.0694	52	150.813	hypothetical protein
contig01380	616	178	167.983	253	145.563	252	150.681	hypothetical protein
contig01381	102	0	0	0	0	17	61.3885	hypothetical protein
contig01382	359	78	126.306	55	54.2976	244	250.342	hypothetical protein
contig01383	129	1	4.50646	1	2.7474	35	99.9347	hypothetical protein
contig01384	166	89	311.678	29	61.9159	59	130.913	hypothetical protein
contig01385	1562	629	234.096	345	78.2799	284	66.9693	hypothetical protein
contig01386	158	7	25.7553	1	2.24313	0	0	hypothetical protein
contig01387	184	0	0	5	9.63085	8	16.0144	hypothetical protein
contig01388	197	0	0	11	19.7897	28	52.3516	hypothetical protein
contig01389	162	0	0	4	8.75099	26	59.1148	hypothetical protein
contig01390	289	9	18.1038	15	18.3952	4	5.09801	hypothetical protein
contig01391	149	1	3.90156	15	35.6794	15	37.0803	hypothetical protein
contig01392	1437	7	2.83182	181	44.641	35	8.97118	High affinity cationic amino acid transporter 1	KOG1286
contig01393	331	6	10.5378	33	35.3344	13	14.4662	conserved hypothetical protein
contig01397	325	1	1.78872	0	0	1	1.13333	hypothetical protein
contig01399	176	0	0	15	30.2058	11	23.0207	hypothetical protein
contig01401	172	2	6.75968	3	6.18166	3	6.42438	hypothetical protein
contig01403	206	0	0	2	3.44092	NA	NA	hypothetical protein
contig01404	243	0	0	12	17.502	3	4.5473	conserved hypothetical protein
contig01406	104	0	0	0	0	4	14.1666	hypothetical protein
contig01407	156	1	3.72649	4	9.08757	27	63.7496	hypothetical protein
contig01408	304	0	0	2	2.33168	6	7.26969	hypothetical protein
contig01409	225	0	0	10	15.7518	21	34.3776	conserved hypothetical protein
contig01410	363	0	0	3	2.92905	16	16.235	conserved hypothetical protein
contig01412	362	10	16.0589	9	8.81143	23	23.4022	conserved hypothetical protein
contig01413	131	0	0	0	0	8	22.4935	hypothetical protein
contig01414	147	1	3.95465	2	4.82197	2	5.0113	conserved hypothetical protein
contig01415	230	1	2.52753	3	4.62281	7	11.2101	hypothetical protein
contig01416	106	0	0	0	0	1	3.47482	conserved hypothetical protein
contig01417	628	84	77.7579	149	84.0889	114	66.8626	Succinate dehydrogenase cytochrome b560 subunit	KOG0449
contig01418	178	3	9.79774	9	17.9199	12	24.8313	hypothetical protein
contig01419	134	0	0	1	2.64489	4	10.995	hypothetical protein
contig01420	171	84	285.567	116	240.422	20	43.0796	hypothetical protein
contig01422	411	334	472.421	224	193.161	155	138.908	Bowman-Birk type trypsin inhibitor
contig01423	313	24	44.575	71	80.3945	16	18.8284	hypothetical protein
contig01424	155	0	0	133	304.111	6	14.258	hypothetical protein
contig01425	262	17	37.7201	13	17.5855	10	14.0584	hypothetical protein
contig01426	235	24	59.3702	89	134.225	35	54.8578	Bowman-Birk type trypsin inhibitor
contig01428	242	8	19.2176	21	30.755	79	120.24	hypothetical protein
contig01429	432	118	158.79	178	146.032	125	106.577	Bowman-Birk type trypsin inhibitor
contig01430	325	62	110.9	244	266.084	182	206.265	Bowman-Birk type proteinase inhibitor I-2B (Fragment)
contig01431	194	5	14.9828	64	116.92	45	85.4376	Bowman-Birk type trypsin inhibitor
contig01432	104	0	0	8	27.2627	NA	NA	Bowman-Birk type trypsin inhibitor
contig01433	192	0	0	31	57.2233	18	34.531	Bowman-Birk type proteinase inhibitor I-2B (Fragment)
contig01434	388	33	49.4433	18	16.4419	73	69.2994	hypothetical protein
contig01435	546	41	43.6532	41	26.6136	91	61.3885	F-box protein FBX14	KOG1947
contig01436	780	18	13.4154	31	14.0857	53	25.0276	Transport inhibitor response 1-like protein	KOG1947
contig01437	418	1	1.39075	9	7.63095	31	27.3164	Transport inhibitor response 1-like protein
contig01438	273	1	2.12942	4	5.1929	30	40.4759	conserved hypothetical protein
contig01439	780	11	8.19828	45	20.447	42	19.8332	Transport inhibitor response 1-like protein	KOG1947
contig01440	602	97	93.6699	20	11.7746	180	110.132	hypothetical protein
contig01441	1073	60	32.507	129	42.6091	113	38.7897	Transport inhibitor response 1-like protein
contig01442	1032	9	5.06976	86	29.5346	63	22.4853	Transport inhibitor response 1-like protein	KOG1947
contig01444	137	0	0	2	5.17394	1	2.68855	hypothetical protein
contig01445	134	0	0	1	2.64489	2	5.49748	hypothetical protein
contig01448	199	27	78.8743	26	46.3055	154	285.04	hypothetical protein
contig01450	205	17	48.2081	43	74.3407	501	900.165	hypothetical protein
contig01452	610	641	610.876	502	291.666	802	484.265	RhoA GTPase effector DIA/Diaphanous	KOG1924
contig01456	250	109	253.461	101	143.184	144	212.159	Signal transducing adaptor protein STAM/STAM2	KOG2199
contig01457	236	76	187.209	34	51.0598	117	182.605	RhoA GTPase effector DIA/Diaphanous	KOG1924
contig01458	101	6	34.5346	27	94.7446	77	280.807	hypothetical protein
contig01459	229	0	0	6	9.28599	37	59.512	hypothetical protein
contig01462	208	0	0	10	17.0392	NA	NA	hypothetical protein
contig01464	327	0	0	75	81.2879	NA	NA	hypothetical protein
contig01473	150	0	0	76	179.57	3	7.36662	hypothetical protein
contig01475	439	60	79.4532	68	54.898	77	64.6047	Cell division control protein 48 homolog E	KOG0730
contig01476	303	33	63.3135	67	78.369	63	76.5837	Cell division control protein 48 homolog A	KOG0730
contig01477	1270	243	111.231	455	126.975	414	120.07	Cell division cycle protein 48 homolog	KOG0730	VCP, CDC48; transitional endoplasmic reticulum ATPase	K13525
contig01479	220	207	546.981	110	177.208	356	596.026	Cell division control protein 48 homolog A	KOG0730
contig01480	383	47	71.3385	44	40.7161	171	164.451	Cell division control protein 48 homolog D	KOG0730
contig01481	448	20	25.9524	43	34.0175	24	19.732	Cell division control protein 48 homolog E	KOG0730
contig01482	349	32	53.3027	144	146.234	117	123.481	Cell division control protein 48 homolog E	KOG0730
contig01483	922	128	80.7056	335	128.773	367	146.613	Cell division control protein 48 homolog D	KOG0730
contig01484	994	374	218.731	221	78.7985	489	181.201	Cell division control protein 48 homolog D	KOG0730
contig01485	328	80	141.788	24	25.9328	112	125.772	Cell division control protein 48 homolog D	KOG0730
contig01486	564	206	212.331	57	35.8186	195	127.348	Cell division control protein 48 homolog A	KOG0730
contig01487	154	21	79.2727	45	103.563	61	145.897	Cell division control protein 48 homolog A	KOG0730
contig01488	323	7	12.5985	44	48.2795	5	5.70172	conserved hypothetical protein
contig01492	328	1	1.77236	34	36.7382	23	25.8281	Sulfite reductase [ferredoxin]	KOG0560
contig01493	302	14	26.9492	70	82.1492	34	41.4677	Sulfite reductase [ferredoxin]	KOG0560
contig01494	528	38	41.8383	88	59.0692	109	76.038	Sulfite reductase [ferredoxin]	KOG0560
contig01495	436	30	40	44	35.7667	87	73.4972	Sulfite reductase [ferredoxin]	KOG0560
contig01496	328	3	5.31707	40	43.2214	11	12.3526	Sulfite reductase [ferredoxin]	KOG0560
contig01497	548	10	10.6083	62	40.0981	58	38.9839	Sulfite reductase [ferredoxin]	KOG0560
contig01498	285	3	6.11929	18	22.3841	20	25.8478	conserved hypothetical protein
contig01500	593	4	3.9213	67	40.0435	11	6.83245	Sulfite reductase [ferredoxin]	KOG0560	sir; sulfite reductase (ferredoxin)	K00392
contig01501	234	3	7.45298	49	74.2151	2	3.14813	hypothetical protein
contig01507	146	0	0	7	16.9925	7	17.6597	hypothetical protein
contig01508	266	1	2.18546	18	23.983	2	2.76941	hypothetical protein
contig01512	121	0	0	2	5.8581	3	9.13217	Dosage compensation complex, subunit MLE	KOG0921
contig01514	340	1	1.7098	34	35.4415	3	3.24998	Uncharacterized transporter C4B3.13	KOG1347
contig01515	465	0	0	46	35.0604	9	7.12899	Protein TRANSPARENT TESTA 12	KOG1347
contig01517	117	0	0	0	0	1	3.14813	hypothetical protein
contig01518	140	0	0	2	5.06307	6	15.7856	conserved hypothetical protein
contig01519	109	0	0	1	3.25151	NA	NA	hypothetical protein
contig01521	857	9	6.10501	113	46.7315	20	8.59582	Protein TRANSPARENT TESTA 12	KOG1347
contig01522	223	7	18.2481	10	15.8931	9	14.8654	hypothetical protein
contig01523	577	8	8.06007	88	54.0529	1	0.638355	Protein TRANSPARENT TESTA 12	KOG1347
contig01525	216	0	0	3	4.92243	NA	NA	hypothetical protein
contig01527	334	12	20.8862	56	59.4229	82	90.4285	hypothetical protein
contig01529	155	2	7.50107	32	73.1696	35	83.1715	conserved hypothetical protein
contig01530	662	15	13.1722	70	37.4759	261	145.218	OTU domain-containing protein DDB_G0284757	KOG2605
contig01532	446	35	45.6203	47	37.3487	78	64.4166	hypothetical protein
contig01534	362	9	14.453	22	21.539	52	52.9094	hypothetical protein
contig01536	138	3	12.6377	9	23.114	14	37.3669	hypothetical protein
contig01537	108	0	0	0	0	NA	NA	hypothetical protein
contig01538	150	0	0	2	4.72554	21	51.5663	hypothetical protein
contig01540	124	0	0	1	2.85819	4	11.8816	hypothetical protein
contig01541	143	0	0	1	2.47843	5	12.8787	hypothetical protein
contig01542	1293	12	5.3952	90	24.6693	79	22.5044	Sodium/hydrogen exchanger 7
contig01543	459	1	1.26652	9	6.94932	31	24.8764	Sodium/hydrogen exchanger 7
contig01544	307	2	3.78718	9	10.39	14	16.7968	Sodium/hydrogen exchanger 7
contig01545	673	1	0.863793	7	3.68634	17	9.30405	Sodium/hydrogen exchanger 7	KOG1965
contig01546	535	3	3.25981	13	8.61196	19	13.0809	Sodium/hydrogen exchanger 8	KOG1965
contig01547	307	4	7.57437	17	19.6256	11	13.1975	Sodium/hydrogen exchanger 7
contig01549	387	0	0	4	3.66321	9	8.56584	sodium/hydrogen exchanger, putative, expressed
contig01550	599	2	1.94101	21	12.4252	22	13.528	Sodium/hydrogen exchanger 7
contig01551	341	0	0	9	9.35406	3	3.24045	Sodium/hydrogen exchanger 8	KOG1965
contig01552	503	9	10.4016	51	35.9347	22	16.1099	Sodium/hydrogen exchanger 7
contig01553	1040	95	53.1025	232	79.0618	248	87.8328	Alanyl-tRNA synthetase, mitochondrial	KOG0188	AARS, alaS; alanyl-tRNA synthetase	K01872
contig01554	200	8	23.2533	72	127.589	56	103.133	Alanyl-tRNA synthetase, mitochondrial	KOG0188
contig01555	1197	142	68.9635	544	161.071	334	102.776	Alanyl-tRNA synthetase, mitochondrial	KOG0188	AARS, alaS; alanyl-tRNA synthetase	K01872
contig01556	134	8	34.7064	20	52.8978	55	151.181	conserved hypothetical protein
contig01557	666	210	183.303	85	45.2332	292	161.49	Alanyl-tRNA synthetase, mitochondrial	KOG0188
contig01558	772	29	21.8376	70	32.1361	66	31.4894	Alanyl-tRNA synthetase, mitochondrial	KOG0188
contig01559	457	9	11.4486	40	31.021	35	28.2092	Alanyl-tRNA synthetase, mitochondrial
contig01560	452	1	1.28613	19	14.898	10	8.14891	Alanyl-tRNA synthetase, mitochondrial	KOG0188
contig01561	233	7	17.4649	48	73.0126	26	41.1013	Alanyl-tRNA synthetase, mitochondrial	KOG0188
contig01562	493	3	3.53752	52	37.3825	29	21.6665	Alanyl-tRNA synthetase, mitochondrial	KOG0188
contig01563	599	88	85.4045	126	74.5514	214	131.591	Alanyl-tRNA synthetase, mitochondrial	KOG0188
contig01564	462	3	3.77489	92	70.5762	40	31.8901	Alanyl-tRNA synthetase, mitochondrial	KOG0188
contig01565	206	2	5.64401	8	13.7637	49	87.6127	hypothetical protein
contig01567	586	9	8.92832	693	419.129	23	14.4567	Vacuolar-processing enzyme	KOG1348
contig01568	724	9	7.22651	1540	753.866	19	9.66614	Vacuolar-processing enzyme alpha-isozyme	KOG1348
contig01569	137	1	4.24331	117	302.676	6	16.1313	Vacuolar-processing enzyme	KOG1348
contig01570	244	1	2.38251	19	27.5979	4	6.03821	hypothetical protein
contig01571	253	8	18.3821	646	904.949	15	21.8378	hypothetical protein
contig01572	285	2	4.07953	295	366.851	3	3.87717	Vacuolar-processing enzyme	KOG1348
contig01573	1362	4	1.70729	277	72.08	14	3.78607	Vacuolar-processing enzyme	KOG1348
contig01574	1137	293	149.807	232	72.3169	703	227.737	conserved hypothetical protein	KOG1924
contig01579	723	3	2.41217	22	10.7844	64	32.6047	LRR receptor-like serine/threonine-protein kinase ERECTA	KOG0444
contig01580	104	0	0	1	3.40784	5	17.7082	LRR receptor-like serine/threonine-protein kinase ERECTA
contig01581	846	9	6.18439	17	7.12182	134	58.3408	LRR receptor-like serine/threonine-protein kinase ERECTA	KOG0532
contig01582	639	45	40.9389	15	8.3196	200	115.284	LRR receptor-like serine/threonine-protein kinase ERECTA	KOG1187
contig01583	455	41	52.3838	6	4.67361	67	54.2377	LRR receptor-like serine/threonine-protein kinase ERECTA	KOG1187
contig01584	154	2	7.54978	0	0	25	59.794	hypothetical protein
contig01585	587	96	95.0732	15	9.0566	351	220.246	LRR receptor-like serine/threonine-protein kinase ERECTA	KOG1187
contig01586	577	0	0	5	3.07119	10	6.38355	LRR receptor-like serine/threonine-protein kinase ERECTA	KOG0472
contig01587	331	1	1.75629	7	7.49518	8	8.90226	LRR receptor-like serine/threonine-protein kinase ERECTA	KOG0444
contig01589	1398	33	13.7224	36	9.12657	162	42.6821	LRR receptor-like serine/threonine-protein kinase ERL1	KOG1187
contig01591	171	1	3.39961	0	0	8	17.2319	conserved hypothetical protein
contig01593	600	28	27.1289	137	80.9248	81	49.7247	Auxin response factor 4
contig01594	147	1	3.95465	25	60.2747	216	541.221	Auxin response factor 4
contig01595	339	4	6.85938	39	40.7734	96	104.306	Auxin response factor 4
contig01596	255	15	34.196	60	83.3918	65	93.8883	Auxin response factor 4
contig01597	516	110	123.928	100	68.6851	469	334.781	hypothetical protein
contig01598	312	60	111.795	38	43.1659	137	161.735	hypothetical protein
contig01599	336	12	20.7619	63	66.4528	71	77.8318	Auxin response factor 4
contig01600	293	6	11.9044	56	67.738	39	49.027	Auxin response factor 4
contig01601	299	46	89.4358	35	41.4867	165	203.26	hypothetical protein
contig01602	899	21	13.5795	148	58.3464	95	38.9226	Auxin response factor 4
contig01603	1859	246	76.9273	300	57.1945	476	94.3117	Auxin response factor 4
contig01604	754	28	21.588	136	63.9263	53	25.8906	Auxin response factor 4
contig01606	1203	140	67.653	1464	431.308	250	76.5442	5-methyltetrahydropteroyltriglutamate--homocysteine methyltransferase	KOG2263
contig01608	356	5	8.16479	412	410.166	49	50.6972	5-methyltetrahydropteroyltriglutamate--homocysteine methyltransferase	KOG2263
contig01609	298	9	17.557	588	699.316	34	42.0243	5-methyltetrahydropteroyltriglutamate--homocysteine methyltransferase	KOG2263
contig01610	413	10	14.0759	516	442.804	28	24.9716	5-methyltetrahydropteroyltriglutamate--homocysteine methyltransferase	KOG2263
contig01611	195	3	8.94358	304	552.524	24	45.333	5-methyltetrahydropteroyltriglutamate--homocysteine methyltransferase	KOG2263
contig01613	390	12	17.8872	407	369.864	33	31.1665	5-methyltetrahydropteroyltriglutamate--homocysteine methyltransferase	KOG2263
contig01614	350	6	9.96571	345	349.352	27	28.4141	5-methyltetrahydropteroyltriglutamate--homocysteine methyltransferase	KOG2263
contig01615	1265	145	66.635	1782	499.263	343	99.8715	5-methyltetrahydropteroyltriglutamate--homocysteine methyltransferase	KOG2263	E2.1.1.14, metE; 5-methyltetrahydropteroyltriglutamate--homocysteine methyltransferase	K00549
contig01616	1743	28	9.33868	1151	234.04	118	24.9358	5-methyltetrahydropteroyltriglutamate--homocysteine methyltransferase	KOG2263
contig01618	174	19	63.4789	55	112.028	8	16.9348	hypothetical protein
contig01620	590	179	176.37	99	59.4697	253	157.945	Protein PPLZ12	KOG2620
contig01622	111	0	0	2	6.38586	18	59.7293	hypothetical protein
contig01623	100	0	0	2	7.0883	15	55.2496	hypothetical protein
contig01624	144	20	80.7407	35	86.1426	32	81.8513	hypersensitive response protein	KOG2620
contig01625	129	0	0	2	5.49481	NA	NA	hypothetical protein
contig01626	748	29	22.5383	52	24.6385	46	22.6514	conserved hypothetical protein
contig01627	214	1	2.71651	2	3.31229	14	24.0964	hypothetical protein
contig01632	353	2	3.29367	10	10.0401	30	31.3029	26S protease regulatory subunit 6B homolog	KOG0727
contig01633	192	0	0	8	14.7673	44	84.4092	26S protease regulatory subunit 6B homolog	KOG0727
contig01634	308	122	230.268	94	108.166	106	126.763	26S protease regulatory subunit 6B homolog	KOG0727
contig01635	370	22	34.5657	29	27.7785	27	26.8782	26S protease regulatory subunit 6B homolog	KOG0727
contig01636	428	0	0	1	0.828073	NA	NA	Cytochrome P450 71C2
contig01638	434	37	49.5606	69	56.3471	92	78.0794	26S protease regulatory subunit 6B homolog	KOG0727
contig01639	693	117	98.1471	51	26.0825	78	41.4572	26S protease regulatory subunit 6B homolog	KOG0727
contig01641	421	28	38.6635	24	20.2042	93	81.3653	26S protease regulatory subunit 6B homolog	KOG0727
contig01642	351	8	13.2498	11	11.107	20	20.9875	26S protease regulatory subunit 6B homolog	KOG0727
contig01643	494	29	34.1268	41	29.415	63	46.9734	26S protease regulatory subunit 6B homolog	KOG0727
contig01644	433	1	1.34257	129	105.588	17	14.461	31 kDa ribonucleoprotein, chloroplastic
contig01645	233	6	14.9699	218	331.599	15	23.7123	Ribonucleoprotein At2g37220, chloroplastic
contig01646	234	2	4.96866	263	398.338	18	28.3331	29 kDa ribonucleoprotein B, chloroplastic	KOG0108
contig01647	295	3	5.91186	253	303.956	20	24.9716	Inositol-1,4,5-triphosphate 5-phosphatase (synaptojanin), INP51/INP52/INP53 family	KOG0566
contig01648	410	10	14.1788	130	112.376	8	7.18694	31 kDa ribonucleoprotein, chloroplastic
contig01650	132	0	0	10	26.8496	NA	NA	hypothetical protein
contig01652	164	0	0	67	144.792	NA	NA	31 kDa ribonucleoprotein, chloroplastic
contig01654	179	0	0	1	1.97997	6	12.3463	hypothetical protein
contig01655	418	17	23.6427	251	212.819	74	65.2069	29 kDa ribonucleoprotein A, chloroplastic	KOG0108
contig01656	860	20	13.5194	917	377.905	28	11.9922	Ribonucleoprotein At2g37220, chloroplastic	KOG0127
contig01657	345	16	26.9604	560	575.283	37	39.5022	conserved hypothetical protein
contig01658	223	2	5.21375	368	584.864	15	24.7756	hypothetical protein
contig01662	230	0	0	49	75.5058	5	8.00719	hypothetical protein
contig01663	201	5	14.461	138	243.33	12	21.9899	hypothetical protein
contig01665	147	0	0	0	0	NA	NA
contig01667	134	0	0	0	0	1	2.74874
contig01668	120	0	0	36	106.325	NA	NA	hypothetical protein
contig01670	212	440	1206.54	282	471.439	454	788.784	40S ribosomal protein S8	KOG3283
contig01672	353	1282	2111.24	499	501	777	810.745	40S ribosomal protein S8	KOG3283
contig01673	117	261	1296.82	59	178.722	323	1016.85	40S ribosomal protein S8	KOG3283
contig01675	143	44	178.872	30	74.3528	175	450.755	hypothetical protein
contig01678	289	459	923.293	155	190.084	615	783.818	40S ribosomal protein S8	KOG3283
contig01679	257	201	454.661	150	206.857	102	146.186	40S ribosomal protein S8	KOG3283
contig01680	159	204	745.861	84	187.238	217	502.691	40S ribosomal protein S8	KOG3283
contig01681	293	190	376.974	139	168.136	236	296.676	40S ribosomal protein S8	KOG3283	RP-S8e, RPS8; small subunit ribosomal protein S8e	K02995
contig01682	137	18	76.3795	3	7.76092	8	21.5084	hypothetical protein
contig01683	245	31	73.5564	40	57.8637	62	93.2103	14-3-3-like protein B
contig01686	314	95	175.881	209	235.901	212	248.682	14-3-3-like protein B	KOG0841
contig01687	313	144	267.45	169	191.362	281	330.674	14-3-3-like protein B	KOG0841
contig01688	159	3	10.9685	4	8.9161	138	319.683	hypothetical protein
contig01689	172	8	27.0387	5	10.3028	54	115.639	hypothetical protein
contig01692	234	61	151.544	93	140.857	58	91.2957	14-3-3-like protein B
contig01693	313	46	85.4355	64	72.4683	17	20.0052	14-3-3-like protein B	KOG0841
contig01695	205	3	8.50731	2	3.45771	2	3.59347	hypothetical protein
contig01697	181	111	356.508	16	31.3295	45	91.574	conserved hypothetical protein	KOG3109
contig01700	338	119	204.67	136	142.605	93	101.345	conserved hypothetical protein	KOG3109
contig01701	242	7	16.8154	27	39.5422	19	28.9185	conserved hypothetical protein	KOG3109
contig01703	233	58	144.709	22	33.4641	58	91.6875	conserved hypothetical protein	KOG3109
contig01704	167	3	10.4431	7	14.8557	37	81.6062	conserved hypothetical protein
contig01706	137	0	0	0	0	NA	NA
contig01709	365	501	797.939	332	322.372	542	546.946	Plasma membrane ATPase	KOG0205
contig01710	1790	2233	725.205	6419	1270.94	3535	727.402	Plasma membrane ATPase	KOG0205	E3.6.3.6; H+-transporting ATPase	K01535
contig01711	173	18	60.4855	155	317.54	75	159.681	Plasma membrane ATPase	KOG0205
contig01712	460	80	101.101	754	580.933	197	157.742	Plasma membrane ATPase	KOG0205
contig01713	345	45	75.826	226	232.168	82	87.5453	Plasma membrane ATPase	KOG0205
contig01714	332	46	80.5461	197	210.301	90	99.8487	Plasma membrane ATPase	KOG0205
contig01715	253	18	41.3596	288	403.445	101	147.041	Plasma membrane ATPase	KOG0205
contig01716	363	1010	1617.48	592	577.999	1075	1090.79	Plasma membrane ATPase	KOG0205
contig01719	293	6	11.9044	9	10.8865	19	23.8849	Pyruvate decarboxylase isozyme 2
contig01720	326	12	21.3988	19	20.6561	29	32.7656	Pyruvate decarboxylase isozyme 2	KOG1184
contig01721	775	11	8.25118	53	24.2374	36	17.1096	Pyruvate decarboxylase isozyme 2	KOG1184
contig01722	325	15	26.8307	5	5.45254	91	103.133	Pyruvate decarboxylase isozyme 2	KOG1184
contig01724	140	17	70.5904	6	15.1892	145	381.486	Pyruvate decarboxylase isozyme 2	KOG1184
contig01725	218	21	56	6	9.75454	77	130.099	hypothetical protein
contig01726	588	19	18.7846	14	8.43846	64	40.0904	Pyruvate decarboxylase isozyme 2	KOG1184
contig01727	220	26	68.703	2	3.22196	64	107.151	hypothetical protein
contig01728	1719	334	112.952	229	47.2141	465	99.6358	Pyruvate decarboxylase isozyme 2	KOG1184	E4.1.1.1, pdc; pyruvate decarboxylase	K01568
contig01729	263	0	0	12	16.171	1	1.4005	Pyruvate decarboxylase isozyme 2
contig01730	134	3	13.0149	1	2.64489	52	142.934	hypothetical protein
contig01731	413	6	8.44551	14	12.0141	24	21.4042	ABC transporter C family member 10	KOG0054
contig01732	421	7	9.66587	29	24.4134	47	41.1201	ABC transporter C family member 10	KOG0054
contig01733	189	3	9.22751	11	20.6273	9	17.5396	ABC transporter C family member 10	KOG0054
contig01734	1181	9	4.43014	55	16.5054	42	13.099	ABC transporter C family member 10	KOG0054
contig01735	1104	4	2.10628	56	17.9776	34	11.3435	ABC transporter C family member 10	KOG0054
contig01736	456	1	1.27485	19	14.7673	6	4.84646	ABC transporter C family member 10	KOG0054
contig01737	710	0	0	12	5.99011	5	2.59388	ABC transporter C family member 10	KOG0054
contig01738	187	0	0	3	5.6858	6	11.8181	ABC transporter C family member 10	KOG0054
contig01739	176	0	0	0	0	8	16.7423	ABC transporter C family member 10	KOG0054
contig01740	330	0	0	14	15.0358	3	3.34846	ABC transporter C family member 10	KOG0054
contig01741	325	0	0	8	8.72406	14	15.8666	ABC transporter C family member 10	KOG0054
contig01742	378	0	0	6	5.62564	6	5.84652	ABC transporter C family member 10	KOG0054
contig01743	209	4	11.126	6	10.1746	2	3.5247	hypothetical protein
contig01744	132	0	0	2	5.36993	3	8.37116	hypothetical protein
contig01745	160	10	36.3333	14	31.0113	17	39.1352	hypothetical protein
contig01746	1013	149	85.507	376	131.55	69	25.0887	CBL-interacting protein kinase 31	KOG0583
contig01747	405	12	17.2247	68	59.5067	13	11.823	CBL-interacting protein kinase 31	KOG0583
contig01748	402	5	7.23051	42	37.0284	5	4.58123	CBL-interacting protein kinase 31	KOG0583
contig01749	299	91	176.927	28	33.1894	29	35.7244	hypothetical protein
contig01753	442	4	5.26093	12	9.62213	7	5.83329	CBL-interacting protein kinase 31
contig01755	209	9	25.0335	8	13.5661	43	75.781	1,4-alpha-glucan-branching enzyme, chloroplastic/amyloplastic
contig01756	183	169	536.859	19	36.7972	314	631.999	Protein H2A.5	KOG1756
contig01759	230	235	593.97	41	63.1783	344	550.895	Protein H2A.6	KOG1756
contig01760	249	28	65.3708	3	4.27006	123	181.947	hypothetical protein
contig01761	253	2	4.59552	2	2.8017	36	52.4107	hypothetical protein
contig01762	784	15	11.1224	27	12.2056	78	36.6452	1,4-alpha-glucan-branching enzyme, chloroplastic/amyloplastic	KOG0470
contig01763	232	8	20.046	1	1.52765	46	73.0311	hypothetical protein
contig01764	448	287	372.416	54	42.7197	371	305.024	Protein H2A.6	KOG1756
contig01765	206	53	149.566	24	41.2911	116	207.41	Protein H2A.5	KOG1756
contig01766	184	16	50.5507	13	25.0402	69	138.124	Protein H2A.6	KOG1756
contig01767	345	10	16.8502	5	5.13645	91	97.1539	hypothetical protein
contig01768	151	0	0	3	7.04136	32	78.0569	T-complex protein 1 subunit beta	KOG0363
contig01769	440	58	76.6302	26	20.9427	160	133.939	T-complex protein 1 subunit beta	KOG0363
contig01771	455	19	24.2754	48	37.3888	56	45.333	Probable T-complex protein 1 subunit beta	KOG0363
contig01772	345	15	25.2753	23	23.6277	32	34.164	T-complex protein 1 subunit beta	KOG0363
contig01773	207	2	5.61674	8	13.6972	25	44.4844	hypothetical protein
contig01774	234	0	0	0	0	16	25.185	Probable T-complex protein 1 subunit beta	KOG0363
contig01775	538	30	32.4163	43	28.3269	58	39.7085	Probable T-complex protein 1 subunit beta	KOG0363
contig01776	195	1	2.98119	2	3.63503	35	66.1107	hypothetical protein
contig01777	202	39	112.238	9	15.7908	105	191.459	T-complex protein 1 subunit beta	KOG0363
contig01778	185	1	3.14234	7	13.4103	6	11.9459	T-complex protein 1 subunit beta	KOG0363
contig01779	382	40	60.8725	83	77.0064	89	85.8153	Elongation factor 1-alpha	KOG0052
contig01780	114	12	61.1929	19	59.0692	35	113.084	Elongation factor 1-alpha	KOG0052
contig01782	115	11	55.6057	49	151.012	205	656.59	Elongation factor 1-alpha	KOG0052
contig01783	131	36	159.756	62	167.738	46	129.338	Elongation factor 1-alpha	KOG0052
contig01784	693	417	349.806	679	347.255	427	226.951	Elongation factor 1-alpha	KOG0052
contig01785	205	38	107.759	83	143.495	47	84.4466	Elongation factor 1-alpha	KOG0052
contig01786	382	115	175.009	59	54.7395	205	197.664	Elongation factor 1-alpha	KOG0052
contig01787	554	353	370.416	157	100.439	249	165.549	Elongation factor 1-alpha	KOG0052
contig01788	557	71	74.1017	140	89.081	109	72.0791	Elongation factor 1-alpha	KOG0052
contig01789	1021	241	137.22	674	233.963	818	295.098	Elongation factor 1-alpha	KOG0052	EEF1A; elongation factor 1-alpha	K03231
contig01790	368	48	75.826	89	85.7145	317	317.285	Elongation factor 1-alpha	KOG0052
contig01791	2208	1278	336.478	2011	322.794	1451	242.051	Sucrose synthase 1	KOG0853	E2.4.1.13; sucrose synthase	K00695
contig01793	169	242	832.441	83	174.062	260	566.663	Sucrose synthase 2	KOG0853
contig01795	152	21	80.3157	14	32.6435	115	278.671	hypothetical protein
contig01797	150	2	7.7511	3	7.0883	2	4.91108	hypothetical protein
contig01798	532	772	843.588	112	74.6137	585	405.026	Sucrose synthase 1	KOG0853
contig01799	1947	468	139.735	853	155.273	798	150.965	Sucrose synthase 1	KOG0853
contig01800	253	173	397.512	75	105.064	223	324.655	Sucrose synthase 1	KOG0853
contig01802	253	27	62.0395	45	63.0383	29	42.2197	Sucrose synthase 1	KOG0853
contig01803	1277	10	4.55233	174	48.2915	7	2.01904	Phenylalanine ammonia-lyase	KOG0222
contig01805	123	0	0	6	17.2885	2	5.98912	Phenylalanine ammonia-lyase 1	KOG0222
contig01806	361	3	4.83102	34	33.3798	8	8.16246	Phenylalanine ammonia-lyase	KOG0222
contig01808	412	0	0	4	3.44092	5	4.47004	Phenylalanine ammonia-lyase	KOG0222
contig01809	359	0	0	26	25.6679	1	1.02599	Phenylalanine ammonia-lyase	KOG0222
contig01810	133	0	0	6	15.9887	NA	NA	Phenylalanine ammonia-lyase	KOG0222
contig01811	454	0	0	19	14.8324	NA	NA	Phenylalanine ammonia-lyase	KOG0222
contig01812	123	0	0	6	17.2885	NA	NA	Phenylalanine ammonia-lyase 1	KOG0222
contig01813	264	0	0	7	9.39737	NA	NA	Phenylalanine ammonia-lyase	KOG0222
contig01814	102	0	0	3	10.424	1	3.61109	Phenylalanine ammonia-lyase (Fragment)	KOG0222
contig01815	190	0	0	15	27.9801	1	1.93858	RhoA GTPase effector DIA/Diaphanous	KOG1924
contig01816	145	0	0	36	87.9927	2	5.08043	hypothetical protein
contig01818	123	0	0	1	2.88142	3	8.98368	conserved hypothetical protein
contig01819	144	0	0	38	93.5262	2	5.11571	Early nodulin-like protein 1
contig01820	271	0	0	20	26.1561	NA	NA	conserved hypothetical protein
contig01821	247	2	4.70715	38	54.5254	3	4.47365	conserved hypothetical protein
contig01822	381	4	6.10323	42	39.0694	0	0	Early nodulin-like protein 3
contig01824	648	9	8.07407	157	85.8691	8	4.5473	Early nodulin-like protein 2	KOG1924
contig01827	1367	40	17.0105	113	29.2969	69	18.5917	Serine/threonine-protein kinase/endoribonuclease IRE1	KOG1027
contig01828	200	7	20.3466	6	10.6325	10	18.4165	Serine/threonine-protein kinase/endoribonuclease ire-1	KOG1027
contig01829	210	0	0	1	1.68769	10	17.5396	hypothetical protein
contig01830	738	22	17.3297	78	37.4585	33	16.4701	Sphingosine-1-phosphate lyase	KOG1383	E4.1.2.27; sphinganine-1-phosphate aldolase	K01634
contig01831	419	26	36.0732	18	15.2255	18	15.8233	Sphingosine-1-phosphate lyase	KOG1383
contig01832	141	0	0	4	10.0543	5	13.0614	Serine/threonine-protein kinase/endoribonuclease ire-1	KOG1027
contig01834	378	12	18.455	11	10.3137	12	11.693	Sphingosine-1-phosphate lyase	KOG1383
contig01835	384	3	4.54166	11	10.1525	9	8.63276	Sphingosine-1-phosphate lyase
contig01836	328	6	10.6341	29	31.3355	5	5.6148	Sphingosine-1-phosphate lyase	KOG1383
contig01837	136	0	0	0	0	3	8.12495	Serine/threonine-protein kinase/endoribonuclease ire-1	KOG1027
contig01838	437	1	1.33028	12	9.73222	18	15.1715	Sphingosine-1-phosphate lyase
contig01839	584	32	31.8539	81	49.1569	115	72.5309	Aspartic proteinase nepenthesin-1	KOG1339
contig01840	442	3	3.9457	22	17.6406	17	14.1666	Aspartic proteinase nepenthesin-1	KOG1339
contig01841	201	0	0	4	7.05304	1	1.83249	conserved hypothetical protein
contig01842	307	3	5.68078	52	60.0312	49	58.789	conserved hypothetical protein
contig01843	341	9	15.3431	35	36.3769	55	59.4082	hypothetical protein
contig01844	248	2	4.68817	37	52.8765	23	34.1597	conserved hypothetical protein
contig01845	246	5	11.8157	11	15.8478	4	5.98912	hypothetical protein
contig01846	201	0	0	6	10.5796	1	1.83249	conserved hypothetical protein
contig01847	233	2	4.98998	13	19.7742	4	6.32328	hypothetical protein
contig01848	173	1	3.36031	1	2.04864	1	2.12908	hypothetical protein
contig01849	1079	8	4.31016	90	29.562	78	26.6263	Aspartic proteinase nepenthesin-1	KOG1339
contig01850	128	0	0	2	5.53774	3	8.63276	hypothetical protein
contig01852	273	177	376.908	189	245.364	331	446.584	40S ribosomal protein S3a-2	KOG1628
contig01854	179	197	639.791	123	243.537	480	987.703	40S ribosomal protein S3a	KOG1628
contig01855	183	128	406.615	64	123.948	610	1227.77	40S ribosomal protein S3a	KOG1628
contig01857	197	42	123.939	13	23.3878	167	312.24	hypothetical protein
contig01858	191	0	0	1	1.85558	3	5.7853	hypothetical protein
contig01859	195	19	56.6427	12	21.8102	36	67.9996	hypothetical protein
contig01860	309	222	417.657	189	216.778	461	549.516	40S ribosomal protein S3a-2	KOG1628	RP-S3Ae, RPS3A; small subunit ribosomal protein S3Ae	K02984
contig01861	209	53	147.419	32	54.2645	247	435.3	hypothetical protein
contig01862	179	58	188.365	46	91.0787	95	195.483	40S ribosomal protein S3a	KOG1628
contig01866	441	40	52.7286	7	5.62564	42	35.0791	Beta-amylase
contig01867	945	144	88.584	38	14.2516	86	33.5201	Beta-amylase		E3.2.1.2; beta-amylase	K01177
contig01868	584	9	8.9589	8	4.855	11	6.93774	conserved hypothetical protein
contig01870	611	8	7.61156	5	2.90029	6	3.617	conserved hypothetical protein
contig01872	546	188	200.166	8	5.1929	114	76.9043	Beta-amylase
contig01873	103	0	0	0	0	NA	NA	hypothetical protein
contig01874	184	0	0	0	0	9	18.0162	hypothetical protein
contig01875	319	0	0	1	1.11102	55	63.5053	CBL-interacting protein kinase 2
contig01876	146	0	0	6	14.565	10	25.2281	CBL-interacting protein kinase 2
contig01877	1097	9	4.76937	140	45.2307	58	19.4742	CBL-interacting protein kinase 2	KOG0583
contig01880	460	7	8.84637	56	43.1462	10	8.00719	conserved hypothetical protein
contig01882	122	2	9.53005	5	14.5252	13	39.2484	CBL-interacting protein kinase 2
contig01883	1225	13	6.16925	256	74.0655	82	24.6556	CBL-interacting protein kinase 2	KOG0583
contig01884	348	3	5.01149	38	38.7005	9	9.5258	hypothetical protein
contig01887	542	840	900.959	317	207.287	1044	709.479	hypothetical protein
contig01892	480	284	343.955	394	290.916	416	319.22	HMG1/2-like protein	KOG0526
contig01893	396	554	813.279	504	451.074	1129	1050.12	HMG1/2-like protein	KOG0526
contig01895	167	11	38.2914	15	31.8337	171	377.153	hypothetical protein
contig01896	164	98	347.382	84	181.53	318	714.203	hypothetical protein
contig01901	376	337	521.035	44	41.4741	283	277.228	Histone H3.2	KOG1745
contig01902	159	37	135.279	2	4.45805	129	298.835	hypothetical protein
contig01903	528	383	421.686	59	39.6032	1157	807.119	Histone H3.2	KOG1745
contig01904	130	20	89.4358	6	16.3576	36	101.999	Histone H3.2	KOG1745
contig01905	421	102	140.845	38	31.99	431	377.08	Histone H3.2	KOG1745
contig01906	477	459	559.396	41	30.4634	1127	870.249	Histone H3.2	KOG1745
contig01907	411	104	147.101	11	9.48556	134	120.088	Histone H3.2	KOG1745
contig01908	437	289	384.451	43	34.8738	502	423.117	Histone H3.2	KOG1745
contig01909	139	25	104.556	2	5.0995	214	567.071	hypothetical protein
contig01910	495	180	211.394	46	32.9355	651	484.411	Histone H3.2	KOG1745
contig01911	394	3	4.42639	22	19.7897	29	27.1107	Calcium-dependent protein kinase 3	KOG0032
contig01912	436	5	6.66666	75	60.9659	17	14.3615	Calcium-dependent protein kinase 3	KOG0032
contig01913	933	63	39.254	123	46.7235	159	62.7702	Calcium-dependent protein kinase 15	KOG0027
contig01915	436	6	7.99999	31	25.1992	18	15.2063	Calcium-dependent protein kinase 3	KOG0032
contig01916	255	40	91.1895	39	54.2047	33	47.6664	ABSCISIC ACID-INSENSITIVE 5-like protein 5	KOG4343
contig01917	395	14	20.6042	21	18.8423	15	13.9872	hypothetical protein
contig01919	129	1	4.50646	4	10.9896	6	17.1317	hypothetical protein
contig01920	178	1	3.26591	2	3.98219	3	6.20782	hypothetical protein
contig01921	174	3	10.023	2	4.07374	0	0	hypothetical protein
contig01922	221	0	0	0	0	9	14.9999	hypothetical protein
contig01924	579	355	356.43	1707	1044.88	424	269.728	Catalase isozyme 2	KOG0047
contig01925	198	19	55.7845	346	619.331	68	126.497	Catalase isozyme 2	KOG0047
contig01926	328	57	101.024	1081	1168.06	141	158.337	Catalase isozyme 2	KOG0047
contig01927	228	1	2.54971	109	169.435	14	22.6168	Catalase isozyme 2	KOG0047
contig01928	165	9	31.7091	144	309.308	64	142.868	Catalase isozyme 2	KOG0047
contig01930	229	11	27.9243	522	807.881	44	70.771	Catalase isozyme 2	KOG0047
contig01931	198	24	70.4646	302	540.573	36	66.9693	Catalase isozyme 2	KOG0047
contig01932	133	11	48.0802	56	149.227	35	96.9292	hypothetical protein
contig01933	177	0	0	37	74.0868	52	108.21	hypothetical protein
contig01934	1521	66	25.2255	271	63.1469	137	33.1764	Coatomer subunit beta'-1	KOG0276
contig01935	270	3	6.45925	24	31.5036	10	13.6419	Coatomer subunit beta'-1	KOG0276
contig01936	783	42	31.1826	101	45.7164	143	67.2686	Coatomer subunit beta'-1	KOG0276
contig01939	279	21	43.7562	25	31.7576	32	42.2458	hypothetical protein
contig01940	133	0	0	0	0	21	58.1575
contig01942	255	2	4.55947	4	5.55945	44	63.5551	hypothetical protein
contig01943	267	4	8.70911	23	30.5301	13	17.9337	Coatomer subunit beta'-1	KOG0276
contig01945	276	0	0	49	62.9215	7	9.34173	hypothetical protein
contig01946	182	3	9.58241	143	278.469	37	74.8805	Caffeoyl-CoA O-methyltransferase	KOG1663
contig01949	267	15	32.6591	492	653.08	75	103.464	Caffeoyl-CoA O-methyltransferase	KOG1663
contig01951	114	0	0	3	9.32671	NA	NA	hypothetical protein
contig01952	302	1	1.92494	306	359.109	86	104.889	Caffeoyl-CoA O-methyltransferase 2
contig01954	267	0	0	204	270.789	3	4.13855	Caffeoyl-CoA O-methyltransferase	KOG1663
contig01958	953	1898	1157.79	987	367.06	2208	853.384	40S ribosomal protein S4	KOG0378	RP-S4e, RPS4; small subunit ribosomal protein S4e	K02987
contig01961	203	66	189.005	88	153.638	192	348.372	40S ribosomal protein S4	KOG0378
contig01962	402	650	939.966	360	317.387	738	676.19	40S ribosomal protein S4	KOG0378	RP-S4e, RPS4; small subunit ribosomal protein S4e	K02987
contig01963	348	738	1232.83	184	187.392	899	951.522	40S ribosomal protein S4	KOG0378
contig01966	248	18	42.1935	21	30.011	44	65.349	40S ribosomal protein S4	KOG0378
contig01967	230	10	25.2753	6	9.24561	11	17.6158	hypothetical protein
contig01968	423	21	28.8605	23	19.2708	20	17.4152	conserved hypothetical protein
contig01970	136	3	12.8235	6	15.636	12	32.4998	conserved hypothetical protein
contig01971	986	108	63.6754	51	18.3318	79	29.5113	conserved hypothetical protein
contig01972	600	20	19.3778	13	7.67899	49	30.0804	conserved hypothetical protein	KOG1924
contig01974	146	0	0	4	9.71	3	7.56844	hypothetical protein
contig01975	191	3	9.13088	9	16.7002	14	26.9981	conserved hypothetical protein
contig01976	123	1	4.72628	3	8.64427	8	23.9565	conserved hypothetical protein
contig01977	352	8	13.2121	4	4.02744	20	20.9279	conserved hypothetical protein
contig01978	255	66	150.463	13	18.0682	80	115.555	Eukaryotic translation initiation factor 5B	KOG1144
contig01979	1266	107	49.1332	99	27.7149	278	80.8815	Eukaryotic translation initiation factor 5B	KOG1144	EIF5B; translation initiation factor 5B	K03243
contig01980	304	459	877.736	24	27.9801	139	168.414	conserved hypothetical protein	KOG1144
contig01981	620	1319	1236.74	58	33.155	385	228.722	Translation initiation factor 5B (eIF-5B)	KOG1144
contig01982	246	87	205.593	13	18.7293	33	49.4102	hypothetical protein
contig01983	206	3	8.46601	3	5.16139	12	21.4562	hypothetical protein
contig01985	304	105	200.789	22	25.6485	81	98.1408	conserved hypothetical protein	KOG1144
contig01986	246	24	56.7154	13	18.7293	22	32.9402	hypothetical protein
contig01987	201	1	2.8922	2	3.52652	6	10.995	hypothetical protein
contig01988	203	5	14.3185	9	15.713	20	36.2888	Eukaryotic translation initiation factor 5B	KOG1144
contig01989	737	333	262.665	84	40.3947	297	148.432	Ubiquitin-activating enzyme E1 1	KOG2012
contig01990	1143	133	67.6442	251	77.8287	242	77.9843	Ubiquitin-activating enzyme E1 2	KOG2012
contig01991	318	3	5.48427	19	21.1757	15	17.3741	Ubiquitin-activating enzyme E1 2	KOG2012
contig01992	466	0	0	14	10.6477	11	8.69451	Ubiquitin-activating enzyme E1 1	KOG2012
contig01993	150	0	0	13	30.716	9	22.0999	Ubiquitin-activating enzyme E1 2	KOG2012
contig01994	218	2	5.33333	7	11.3803	11	18.5855	Ubiquitin-activating enzyme E1 2	KOG2012
contig01995	466	10	12.475	16	12.1688	41	32.4068	Ubiquitin-activating enzyme E1 1	KOG2012
contig01996	722	273	219.811	59	28.9619	265	135.191	Ubiquitin-activating enzyme E1 1	KOG2012
contig01997	213	2	5.45852	7	11.6474	11	19.0218	Ubiquitin-activating enzyme E1 2	KOG2012
contig01998	224	0	0	1	1.58221	17	27.9537	Ubiquitin-activating enzyme E1 1	KOG2012
contig01999	1701	79	26.999	159	33.1288	189	40.9257	Ubiquitin-activating enzyme E1 2	KOG2012	UBE1, UBA1; ubiquitin-activating enzyme E1	K03178
contig02000	1242	16	7.48899	3590	1024.44	98	29.0631	Glycine dehydrogenase [decarboxylating] 1, mitochondrial	KOG2040	GLDC, gcvP; glycine dehydrogenase	K00281
contig02001	833	10	6.97879	2340	995.596	49	21.6665	Glycine dehydrogenase [decarboxylating], mitochondrial	KOG2040	gcvPB; glycine dehydrogenase subunit 2	K00283
contig02002	417	7	9.75858	1168	992.702	73	64.48	Glycine dehydrogenase [decarboxylating] 2, mitochondrial	KOG2040
contig02003	182	4	12.7765	186	362.204	48	97.1422	Glycine dehydrogenase [decarboxylating], mitochondrial	KOG2040
contig02005	461	2	2.52205	139	106.863	70	55.9288	hypothetical protein
contig02006	833	17	11.8639	2358	1003.25	59	26.0883	Glycine dehydrogenase [decarboxylating], mitochondrial	KOG2040	gcvPB; glycine dehydrogenase subunit 2	K00283
contig02007	511	21	23.8904	1729	1199.19	137	98.7502	Glycine dehydrogenase [decarboxylating], mitochondrial	KOG2040
contig02009	255	5	11.3987	97	134.817	18	25.9998	hypothetical protein
contig02011	318	28	51.1865	35	39.008	74	85.7122	hypothetical protein
contig02012	517	151	169.79	76	52.0997	430	306.349	Putative aconitate hydratase, cytoplasmic	KOG0452
contig02013	629	54	49.9077	186	104.803	129	75.54	Putative aconitate hydratase, cytoplasmic	KOG0452
contig02014	576	37	37.3426	230	141.52	111	70.9804	Putative aconitate hydratase, cytoplasmic	KOG0452
contig02015	716	23	18.6741	157	77.7139	60	30.8657	Putative aconitate hydratase, cytoplasmic	KOG0452
contig02016	447	11	14.3057	75	59.4656	76	62.6245	Putative aconitate hydratase, cytoplasmic	KOG0452
contig02017	715	15	12.1958	99	49.0729	41	21.1211	Putative aconitate hydratase, cytoplasmic	KOG0452
contig02018	629	72	66.5437	169	95.2244	186	108.918	Putative aconitate hydratase, cytoplasmic	KOG0452
contig02019	213	25	68.2316	12	19.967	62	107.214	hypothetical protein
contig02022	1781	34	11.0979	2130	423.865	32	6.61796	Sucrose synthase 1	KOG0853
contig02023	219	15	39.8173	324	524.34	8	13.455	Sucrose synthase 1
contig02024	169	10	34.3984	185	387.969	5	10.8974	Sucrose synthase 2	KOG0853
contig02025	292	22	43.799	230	279.163	5	6.30704	Sucrose synthase 1	KOG0853
contig02026	452	54	69.4513	160	125.457	4	3.25957	hypothetical protein
contig02027	1760	28	9.24848	1790	360.456	13	2.72063	Sucrose synthase 1	KOG0853
contig02028	390	42	62.6051	312	283.532	19	17.9443	Sucrose synthase 1	KOG0853
contig02029	249	33	77.0441	76	108.175	10	14.7924	hypothetical protein
contig02032	270	1	2.15308	56	73.5083	2	2.72838	Sucrose synthase 1	KOG0853
contig02033	205	3	8.50731	8	13.8308	22	39.5282	Probable methionyl-tRNA synthetase	KOG1247
contig02034	990	15	8.80807	115	41.1694	71	26.4157	Probable methionyl-tRNA synthetase	KOG1247	MARS, metG; methionyl-tRNA synthetase	K01874
contig02035	240	1	2.42222	14	20.6742	6	9.20827	Probable methionyl-tRNA synthetase	KOG1247
contig02036	397	8	11.7145	29	25.8893	56	51.956	Probable methionyl-tRNA synthetase	KOG1247
contig02038	202	2	5.75577	3	5.26359	18	32.8216	Probable methionyl-tRNA synthetase	KOG2241
contig02039	260	14	31.3025	13	17.7208	26	36.8331	Probable methionyl-tRNA synthetase	KOG2241
contig02040	240	9	21.8	22	32.4881	7	10.743	Probable methionyl-tRNA synthetase	KOG1247
contig02041	274	30	63.6496	21	27.1632	27	36.2954	Probable methionyl-tRNA synthetase	KOG2241
contig02042	109	0	0	0	0	7	23.6543	Probable methionyl-tRNA synthetase	KOG1247
contig02043	137	4	16.9732	5	12.9349	7	18.8198	Probable methionyl-tRNA synthetase	KOG2241
contig02044	506	36	41.3596	63	44.1268	100	72.7927	Ketol-acid reductoisomerase, chloroplastic
contig02045	457	113	143.743	347	269.107	222	178.927	Ketol-acid reductoisomerase, chloroplastic		ilvC; ketol-acid reductoisomerase	K00053
contig02046	507	237	271.747	329	229.985	232	168.546	Ketol-acid reductoisomerase, chloroplastic
contig02048	191	54	164.356	49	90.9233	100	192.843	Ketol-acid reductoisomerase, chloroplastic
contig02049	224	35	90.8333	17	26.8976	50	82.2167	hypothetical protein
contig02052	483	22	26.4789	60	44.0267	91	69.3957	Ketol-acid reductoisomerase, chloroplastic
contig02053	1010	586	337.288	501	175.804	501	182.707	Ketol-acid reductoisomerase, chloroplastic		ilvC; ketol-acid reductoisomerase	K00053
contig02054	238	0	0	15	22.3371	NA	NA	Ketol-acid reductoisomerase, chloroplastic
contig02055	330	58	102.174	104	111.694	78	87.06	hypothetical protein
contig02056	309	86	161.795	172	197.28	143	170.457	Homeobox-leucine zipper protein HOX16
contig02057	160	27	98.0999	110	243.66	35	80.5724	hypothetical protein
contig02058	102	0	0	1	3.47466	1	3.61109	hypothetical protein
contig02059	289	50	100.577	419	513.841	90	114.705	Homeobox-leucine zipper protein HOX16	KOG0483
contig02060	802	106	76.8345	740	327.016	122	56.0304	Homeobox-leucine zipper protein HOX16
contig02061	144	2	8.07407	10	24.6122	10	25.5785	hypothetical protein
contig02062	118	1	4.92655	4	12.0141	7	21.8501	hypothetical protein
contig02063	413	4	5.63034	53	45.4818	29	25.8634	Homeobox-leucine zipper protein HOX16
contig02065	631	22	20.2683	448	251.629	31	18.0955	Homeobox-leucine zipper protein HOX16
contig02066	134	0	0	0	0	NA	NA
contig02070	153	1	3.79956	101	233.96	13	31.2961	hypothetical protein
contig02071	431	33	44.5104	2632	2164.32	78	66.6585	Glyceraldehyde-3-phosphate dehydrogenase A, chloroplastic	KOG0657	GAPA; glyceraldehyde-3-phosphate dehydrogenase (NADP+) (phosphorylating)	K05298
contig02072	540	34	36.6024	8010	5257.16	119	81.1692	Glyceraldehyde-3-phosphate dehydrogenase A, chloroplastic	KOG0657	GAPA; glyceraldehyde-3-phosphate dehydrogenase (NADP+) (phosphorylating)	K05298
contig02073	256	5	11.3542	1576	2181.87	22	31.6534	Glyceraldehyde-3-phosphate dehydrogenase A, chloroplastic
contig02076	182	0	0	98	190.839	13	26.3094	hypothetical protein
contig02077	310	3	5.6258	586	669.959	12	14.258	Dosage compensation complex, subunit MLE	KOG0921
contig02081	559	35	36.3983	414	262.483	58	38.2168	RhoA GTPase effector DIA/Diaphanous	KOG1924
contig02084	346	17	28.5626	406	415.874	16	17.0326	Inositol-1,4,5-triphosphate 5-phosphatase (synaptojanin), INP51/INP52/INP53 family	KOG0566
contig02087	465	30	37.5053	543	413.865	32	25.3475	hypothetical protein
contig02088	314	0	0	10	11.2871	10	11.7303	hypothetical protein
contig02089	1090	28	14.9333	78	25.3618	68	22.9784	Protein argonaute 1C	KOG1041
contig02090	747	17	13.2298	83	39.3795	87	42.898	Protein argonaute 1D	KOG1041
contig02091	253	1	2.29776	8	11.2068	68	98.998	Protein argonaute	KOG1041
contig02092	763	105	79.9999	95	44.1277	172	83.0313	Protein argonaute 1A	KOG1041
contig02093	344	21	35.4883	5	5.15138	44	47.1121	hypothetical protein
contig02094	1153	213	107.393	139	42.7265	223	71.2383	Protein argonaute 1C	KOG1041
contig02095	283	6	12.3251	8	10.0188	9	11.7137	hypothetical protein
contig02096	202	0	0	7	12.2817	9	16.4108	hypothetical protein
contig02097	1035	54	30.3304	159	54.4464	85	30.2494	Protein argonaute 1C	KOG1041
contig02098	114	0	0	0	0	NA	NA	hypothetical protein
contig02100	309	0	0	188	215.631	NA	NA	O-methyltransferase ZRP4	KOG3178
contig02101	459	0	0	307	237.049	NA	NA	(RS)-norcoclaurine 6-O-methyltransferase	KOG3178
contig02103	261	0	0	3	4.07374	NA	NA	O-methyltransferase ZRP4	KOG3178
contig02104	262	0	0	0	0	NA	NA	hypothetical protein
contig02105	289	0	0	0	0	NA	NA	O-methyltransferase ZRP4	KOG3178
contig02106	548	0	0	2	1.29349	NA	NA	O-methyltransferase ZRP4	KOG3178
contig02109	196	0	0	0	0	NA	NA	Chavicol O-methyltransferase
contig02110	539	7	7.54978	10	6.57542	33	22.5509	hypothetical protein
contig02111	382	8	12.1745	35	32.4726	43	41.4613	global transcription factor group E
contig02112	563	18	18.5861	67	42.1773	77	50.3756	kinase-like protein
contig02113	405	4	5.74156	19	16.6269	39	35.4689	conserved hypothetical protein
contig02114	291	1	1.99771	44	53.5885	15	18.9861	Bromodomain-containing protein C1450.02	KOG1474
contig02115	981	3	1.77778	34	12.2835	28	10.513	Protein cbp-1	KOG1474
contig02116	292	5	9.95433	25	30.3438	14	17.6597	Bromodomain-containing protein C1450.02	KOG1474
contig02117	847	43	29.5128	60	25.1061	88	38.2681	global transcription factor group E
contig02120	335	2	3.47064	19	20.1012	15	16.4924	kinase-like protein
contig02121	971	5	2.99347	40	14.6	34	12.8973	conserved hypothetical protein	KOG3598
contig02122	179	0	0	4	7.91989	12	24.6926	hypothetical protein
contig02123	170	0	0	0	0	15	32.4998	conserved hypothetical protein
contig02125	1139	23	11.7389	62	19.2921	147	47.537	conserved hypothetical protein
contig02126	226	1	2.57227	1	1.56821	14	22.817	hypothetical protein
contig02128	1468	21	8.31607	67	16.1756	237	59.4649	Transcriptional corepressor SEUSS
contig02129	250	1	2.32533	13	18.4296	13	19.1532	conserved hypothetical protein
contig02130	184	2	6.31884	12	23.114	15	30.027	hypothetical protein
contig02131	142	2	8.18779	6	14.9753	14	36.3143	hypothetical protein
contig02132	1189	459	224.417	344	102.539	418	129.489	conserved hypothetical protein	KOG2945
contig02134	393	32	47.335	68	61.3237	101	94.6601	hypothetical protein
contig02135	358	22	35.7244	66	65.3391	104	107.001	hypothetical protein
contig02137	164	0	0	0	0	10	22.4592	hypothetical protein
contig02140	805	357	257.808	272	119.753	301	137.724	SERBP1; plasminogen activator inhibitor 1 RNA-binding protein	KOG2945
contig02141	235	1	2.47376	11	16.5896	95	148.9	hypothetical protein
contig02142	127	3	13.7323	1	2.79067	8	23.2019	hypothetical protein
contig02143	331	0	0	0	0	NA	NA	hypothetical protein
contig02144	594	174	170.289	83	49.5227	195	120.917	Obg-like ATPase 1	KOG1491
contig02145	281	81	167.573	111	140	104	136.322	Putative GTP-binding protein tag-210	KOG1491
contig02146	348	74	123.617	133	135.452	174	184.165	Obg-like ATPase 1	KOG1491
contig02147	315	18	33.219	66	74.2584	52	60.8038	Obg-like ATPase 1	KOG1491
contig02148	322	61	110.128	46	50.6307	68	77.7842	GTP-binding protein CG1354	KOG1491
contig02149	141	0	0	0	0	1	2.61228
contig02150	487	203	242.321	102	74.2307	203	153.534	Obg-like ATPase 1	KOG1491
contig02151	241	22	53.0677	4	5.88241	12	18.3401	Putative GTP-binding protein tag-210	KOG1491
contig02152	227	62	158.778	16	24.9808	3	4.86781	Obg-like ATPase 1	KOG1491
contig02153	508	43	49.2073	80	55.8134	127	92.0827	Obg-like ATPase 1	KOG1491
contig02156	796	87	63.5376	224	99.7349	90	41.6455	Xylose isomerase		xylA; xylose isomerase	K01805
contig02158	244	88	209.661	105	152.515	111	167.56	Xylose isomerase
contig02159	580	363	363.834	127	77.6047	206	130.821	Xylose isomerase
contig02160	413	2	2.81517	68	58.3541	18	16.0532	Xylose isomerase
contig02161	506	4	4.59552	97	67.9412	19	13.8306	Xylose isomerase
contig02162	557	58	60.5338	118	75.0826	72	47.6119	Xylose isomerase
contig02163	498	100	116.733	80	56.9342	139	102.807	Xylose isomerase
contig02164	368	1	1.57971	27	26.0033	11	11.0099	Xylose isomerase
contig02165	395	44	64.7561	320	287.121	89	82.991	hypothetical protein
contig02167	481	23	27.7976	720	530.517	50	38.288	S-adenosylmethionine synthetase 3	KOG1506
contig02168	774	55	41.3092	1400	641.061	89	42.3533	S-adenosylmethionine synthetase 2	KOG1506	E2.5.1.6, metK; S-adenosylmethionine synthetase	K00789
contig02169	117	0	0	5	15.1459	NA	NA	hypothetical protein
contig02171	262	1	2.21883	120	162.328	1	1.40584	S-adenosylmethionine synthetase 3	KOG1506
contig02172	443	6	7.87358	386	308.813	16	13.3031	S-adenosylmethionine synthetase 3	KOG1506	E2.5.1.6, metK; S-adenosylmethionine synthetase	K00789
contig02173	262	10	22.1883	226	305.717	15	21.0876	S-adenosylmethionine synthetase 3	KOG1506
contig02174	408	20	28.4967	317	275.367	49	44.2358	hypothetical protein
contig02175	196	0	0	5	9.0412	1	1.87924	hypothetical protein
contig02176	210	137	379.25	8	13.5015	69	121.023	Peptide transporter PTR1	KOG1237
contig02177	106	0	0	1	3.34354	15	52.1223	conserved hypothetical protein	KOG1237
contig02178	193	6	18.0725	3	5.50904	35	66.7958	conserved hypothetical protein	KOG1237
contig02179	381	63	96.1259	10	9.30223	66	63.8054	Peptide transporter PTR1	KOG1237
contig02180	390	61	90.9264	13	11.8138	57	53.833	Peptide transporter PTR1	KOG1237
contig02181	285	49	99.9485	4	4.97425	48	62.0347	conserved hypothetical protein	KOG1237
contig02182	262	2	4.43766	3	4.05819	1	1.40584	conserved hypothetical protein
contig02183	288	6	12.1111	4	4.92243	15	19.1839	Peptide transporter PTR1	KOG1237
contig02184	121	3	14.4132	1	2.92905	4	12.1762	conserved hypothetical protein	KOG1237
contig02185	363	6	9.60881	1	0.97635	4	4.05874	hypothetical protein
contig02186	100	0	0	1	3.54415	9	33.1498	proton-dependent oligopeptide transporter (POT)
contig02187	251	1	2.31607	2	2.82402	5	7.33727	conserved hypothetical protein
contig02188	305	3	5.71803	16	18.5923	28	33.814	Cyclin-T1-3
contig02190	251	0	0	0	0	8	11.7396	Cyclin-T1-4
contig02191	1333	161	70.2135	85	22.5996	139	38.4081	Cyclin-T1-3	KOG0834
contig02192	671	87	75.374	115	60.7418	171	93.8667	Cyclin-T1-3	KOG0834
contig02193	440	11	14.5333	6	4.83293	34	28.4619	hypothetical protein
contig02194	297	4	7.8294	6	7.1599	15	18.6026	Cyclin-T1-3
contig02195	376	62	95.8581	14	13.1963	47	46.0414	Cyclin-T1-3
contig02196	861	35	23.6314	68	27.991	87	37.2181	Cyclin-T1-3	KOG0834
contig02197	164	0	0	2	4.32214	1	2.24592	hypothetical protein
contig02198	298	16	31.2125	4	4.75725	26	32.1363	hypothetical protein
contig02199	598	266	258.586	195	115.57	340	209.419	conserved hypothetical protein
contig02200	177	81	266.034	66	132.155	31	64.5099	F-box/kelch-repeat protein At2g44130	KOG4441
contig02201	133	33	144.24	39	103.926	19	52.6187	F-box/kelch-repeat protein At2g44130	KOG4441
contig02202	205	11	31.1935	22	38.0348	34	61.089	conserved hypothetical protein
contig02203	183	32	101.654	24	46.4807	89	179.134	F-box/kelch-repeat protein At1g67480
contig02205	206	1	2.822	21	36.1297	11	19.6682	conserved hypothetical protein
contig02206	389	118	176.343	96	87.4649	46	43.5558	F-box/kelch-repeat protein SKIP20
contig02207	260	25	55.8974	26	35.4415	62	87.8328	hypothetical protein
contig02208	631	314	289.284	214	120.198	130	75.8843	conserved hypothetical protein
contig02209	200	6	17.44	0	0	1	1.84165	hypothetical protein
contig02212	345	13	21.9053	0	0	8	8.54101	Transcription factor GAMYB	KOG0048
contig02213	514	12	13.572	0	0	0	0	transcription factor GAMyb
contig02214	262	2	4.43766	0	0	0	0	transcription factor GAMyb
contig02215	197	0	0	0	0	1	1.8697	hypothetical protein
contig02217	787	71	52.4455	0	0	4	1.87208	transcription factor GAMyb
contig02219	131	0	0	0	0	1	2.81169	hypothetical protein
contig02220	215	5	13.5194	8	13.1875	47	80.5188	hypothetical protein
contig02222	320	85	154.417	118	130.691	200	230.207	Protein NAM8	KOG0151
contig02224	430	7	9.46356	67	55.2228	25	21.4146	Uncharacterized RNA-binding protein C23E6.01c	KOG0145
contig02225	426	6	8.18779	25	20.799	74	63.9824	conserved hypothetical protein	KOG0391
contig02226	430	22	29.7426	115	94.7854	52	44.5423	Uncharacterized RNA-binding protein C23E6.01c	KOG0145
contig02227	212	13	35.6478	11	18.3895	29	50.3849	hypothetical protein
contig02230	115	1	5.05507	15	46.2281	22	70.4633	Uncharacterized RNA-binding protein C23E6.01c
contig02231	1081	143	76.9016	403	132.127	208	70.8722	Beta-fructofuranosidase, insoluble isoenzyme 7	KOG0228
contig02233	215	43	116.267	51	84.0706	35	59.9608	Beta-fructofuranosidase, insoluble isoenzyme 6	KOG0228
contig02234	453	79	101.38	99	77.455	20	16.2619	hypothetical protein
contig02235	443	25	32.8066	27	21.6009	4	3.32579	hypothetical protein
contig02237	594	136	133.1	126	75.179	91	56.4278	Beta-fructofuranosidase, insoluble isoenzyme 6	KOG0228
contig02238	488	0	0	9	6.53634	NA	NA	Beta-fructofuranosidase, insoluble isoenzyme 6	KOG0228
contig02241	211	1	2.75513	0	0	0	0	hypothetical protein
contig02242	159	27	98.7169	1001	2231.25	6	13.8993	hypothetical protein
contig02243	310	20	37.5053	980	1120.41	0	0	Chlorophyll a-b binding protein of LHCII type III, chloroplastic
contig02244	201	7	20.2454	432	761.728	1	1.83249	Chlorophyll a-b binding protein of LHCII type III, chloroplastic
contig02245	175	17	56.4723	609	1233.36	10	21.0475	Chlorophyll a-b binding protein of LHCII type III, chloroplastic
contig02248	183	0	0	3	5.81008	1	2.01274	hypothetical protein
contig02249	310	15	28.129	1175	1343.35	11	13.0698	Chlorophyll a-b binding protein of LHCII type III, chloroplastic
contig02250	201	7	20.2454	605	1066.77	10	18.3249	Chlorophyll a-b binding protein of LHCII type III, chloroplastic
contig02252	202	0	0	52	91.2356	1	1.82342	hypothetical protein
contig02254	405	150	215.308	1299	1136.75	289	262.834	Protein translation factor SUI1 homolog	KOG1770
contig02256	108	0	0	0	0	49	167.113	hypothetical protein
contig02258	316	16	29.4346	71	79.6312	89	103.739	hypothetical protein
contig02260	199	46	134.378	132	235.089	47	86.9927	hypothetical protein
contig02261	124	0	0	2	5.71637	21	62.3786	hypothetical protein
contig02262	114	0	0	1	3.1089	5	16.1549	hypothetical protein
contig02263	144	20	80.7407	59	145.212	66	168.818	hypothetical protein
contig02264	132	0	0	0	0	8	22.3231	hypothetical protein
contig02265	208	0	0	3	5.11176	NA	NA	hypothetical protein
contig02266	133	4	17.4837	9	23.983	18	49.8493	conserved hypothetical protein
contig02267	1292	74	33.2962	364	99.8507	151	43.048	Bifunctional purple acid phosphatase 26	KOG1378
contig02268	198	0	0	11	19.6897	6	11.1615	hypothetical protein
contig02269	180	0	0	7	13.7828	3	6.13885	hypothetical protein
contig02270	328	30	53.1707	24	25.9328	30	33.6888	hypothetical protein
contig02271	434	33	44.2027	37	30.2151	43	36.4936	Bifunctional purple acid phosphatase 26
contig02272	491	61	72.2226	65	46.9185	83	62.2637	Ribosome production factor 2 homolog	KOG3031
contig02273	441	2	2.63643	12	9.64395	10	8.35217	Ribosome production factor 2 homolog	KOG3031
contig02274	449	4	5.17891	12	9.47212	19	15.5864	Ribosome production factor 2 homolog	KOG3031
contig02276	666	38	33.1691	50	26.6077	54	29.8647	Pin2-interacting protein X1	KOG2809
contig02277	249	27	63.0361	26	37.0072	38	56.2111	conserved hypothetical protein
contig02278	653	12	10.683	17	9.22673	46	25.9467	conserved hypothetical protein
contig02279	648	41	36.7819	63	34.457	60	34.1047	Pin2-interacting protein X1	KOG2809
contig02280	234	8	19.8746	16	24.2335	16	25.185	conserved hypothetical protein
contig02282	152	0	0	2	4.66336	6	14.5394	hypothetical protein
contig02283	206	5	14.11	4	6.88185	14	25.0322	hypothetical protein
contig02285	152	2	7.64912	2	4.66336	3	7.26969	hypothetical protein
contig02286	771	3	2.262	177	81.3638	4	1.91093	Glycogenin-1	KOG1950
contig02287	119	0	0	17	50.6307	NA	NA	galactinol synthase	KOG1950
contig02288	442	1	1.31523	120	96.2213	2	1.66666	Meiotically up-regulated gene 136 protein	KOG1950
contig02290	426	0	0	14	11.6474	2	1.72925	galactinol synthase	KOG1950
contig02291	267	1	2.17728	55	73.0069	1	1.37952	Glycogenin-2	KOG1950
contig02292	119	0	0	10	29.7828	1	3.09522	galactinol synthase	KOG1950
contig02293	362	2	3.21178	6	5.87428	1	1.01749	galactinol synthase
contig02294	437	1	1.33028	41	33.2518	1	0.842862	Meiotically up-regulated gene 136 protein	KOG1950
contig02295	574	1	1.01277	107	66.0669	0	0	Glycogenin-2	KOG1950
contig02296	143	0	0	2	4.95685	NA	NA	hypothetical protein
contig02297	532	132	144.24	17	11.3253	414	286.633	conserved hypothetical protein
contig02298	433	73	98.0076	13	10.6406	459	390.448	conserved hypothetical protein
contig02299	136	0	0	0	0	73	197.707	hypothetical protein
contig02300	345	48	80.8811	8	8.21832	249	265.839	hypothetical protein
contig02301	582	106	105.878	24	14.6151	334	211.379	Ubiquitin carboxyl-terminal hydrolase 13
contig02302	233	0	0	0	0	183	289.29	hypothetical protein
contig02305	183	0	0	1	1.93669	55	110.701	hypothetical protein
contig02306	234	6	14.906	0	0	132	207.776	hypothetical protein
contig02307	185	2	6.28468	2	3.83151	54	107.513	conserved hypothetical protein
contig02308	209	231	642.526	138	234.016	647	1140.24	Histone H2A.1
contig02309	144	669	2700.78	132	324.881	673	1721.44	Histone H2A.1	KOG1756
contig02311	117	41	203.715	32	96.9341	114	358.887	Probable histone H2A.6	KOG1756
contig02312	391	250	371.696	36	32.6316	589	554.851	hypothetical protein
contig02314	203	39	111.685	16	27.9342	165	299.382	hypothetical protein
contig02315	199	21	61.3467	3	5.34294	61	112.905	hypothetical protein
contig02316	483	175	210.628	115	84.3846	913	696.245	Histone H2A.2.1	KOG1756
contig02317	224	4	10.3809	5	7.91105	38	62.4847	hypothetical protein
contig02318	304	28	53.5438	8	9.32671	123	149.029	Histone H2A.2.1	KOG1756
contig02319	579	249	250.003	139	85.0841	178	113.235	conserved hypothetical protein
contig02320	342	461	783.609	216	223.841	354	381.255	conserved hypothetical protein
contig02321	166	162	567.325	55	117.427	158	350.58	conserved hypothetical protein
contig02322	295	101	199.033	15	18.0211	167	208.513	hypothetical protein
contig02323	418	178	247.553	268	227.233	256	225.581	conserved hypothetical protein
contig02328	192	57	172.583	23	42.456	117	224.452	hypothetical protein
contig02329	162	0	0	2	4.3755	1	2.27365	hypothetical protein
contig02330	282	0	0	1	1.25679	NA	NA	hypothetical protein
contig02331	339	0	0	9	9.40925	1	1.08652	Uncharacterized mscS family protein At1g78610	KOG4629
contig02332	449	0	0	6	4.73606	1	0.820336	Uncharacterized protein At5g12080	KOG4629
contig02333	136	0	0	2	5.21199	NA	NA	Uncharacterized mscS family protein At1g78610	KOG4629
contig02334	198	0	0	1	1.78998	1	1.86026	Uncharacterized mscS family protein At1g78610	KOG4629
contig02335	441	0	0	5	4.01831	NA	NA	Uncharacterized mscS family protein At1g78610	KOG4629
contig02336	495	0	0	2	1.43198	NA	NA	Uncharacterized mscS family protein At1g78610	KOG4629
contig02337	314	0	0	1	1.12871	NA	NA	Uncharacterized mscS family protein At1g78610	KOG4629
contig02338	329	0	0	0	0	NA	NA	Uncharacterized mscS family protein At1g78610	KOG4629
contig02339	340	0	0	5	5.21199	NA	NA	Uncharacterized mscS family protein At1g78610	KOG4629
contig02340	112	0	0	0	0	NA	NA	conserved hypothetical protein
contig02342	630	44	40.601	243	136.703	346	202.29	conserved hypothetical protein
contig02343	131	0	0	21	56.8146	NA	NA	hypothetical protein
contig02344	342	30	50.9941	99	102.594	23	24.7708	hypothetical protein
contig02345	231	16	40.2655	36	55.2335	20	31.8901	hypothetical protein
contig02346	144	0	0	1	2.46122	3	7.67356	hypothetical protein
contig02347	323	0	0	1	1.09726	2	2.28069	hypothetical protein
contig02348	531	58	63.4977	212	141.499	182	126.245	conserved hypothetical protein
contig02350	279	40	83.3452	43	54.6231	35	46.2064	hypothetical protein
contig02351	295	27	53.2067	96	115.335	43	53.6889	hypothetical protein
contig02352	210	43	119.035	508	857.347	89	156.102	conserved hypothetical protein
contig02353	180	13	41.9851	126	248.091	19	38.8794	Cysteine proteinase 1	KOG1542
contig02354	604	151	145.333	1127	661.301	274	167.091	Cysteine proteinase 1	KOG1542
contig02355	160	25	90.8333	60	132.906	86	197.978	Cysteine proteinase 1	KOG1542
contig02357	281	62	128.266	123	155.135	125	163.848	hypothetical protein
contig02358	182	30	95.8241	345	671.831	71	143.69	Cysteine proteinase 1	KOG1542
contig02359	115	5	25.2753	18	55.4737	23	73.6662	hypothetical protein
contig02360	185	1	3.14234	17	32.5679	6	11.9459	hypothetical protein
contig02361	183	2	6.35336	15	29.0504	16	32.2038	hypothetical protein
contig02362	182	16	51.1062	66	128.524	84	169.999	Cysteine proteinase 1	KOG1542
contig02363	307	0	0	6	6.92668	15	17.9966	hypothetical protein
contig02364	177	0	0	3	6.00704	NA	NA	conserved hypothetical protein
contig02365	353	50	82.3418	20	20.0802	43	44.8675	conserved hypothetical protein
contig02367	661	50	43.9737	22	11.796	81	45.1359	conserved hypothetical protein
contig02370	147	2	7.90929	4	9.64395	6	15.0339	conserved hypothetical protein
contig02371	1131	57	29.2979	24	7.52075	60	19.5401	conserved hypothetical protein
contig02372	144	0	0	2	4.92243	1	2.55785	hypothetical protein
contig02374	1432	54	21.9218	155	38.362	115	29.5796	DNA gyrase subunit B, chloroplastic/mitochondrial	KOG0355
contig02375	408	6	8.54901	43	37.3526	21	18.9582	DNA gyrase subunit B, chloroplastic/mitochondrial	KOG0355
contig02377	166	21	73.5421	21	44.8356	122	270.701	hypothetical protein
contig02378	700	43	35.7104	102	51.6433	91	47.883	Calcium-dependent protein kinase 13	KOG0032
contig02379	451	16	20.6238	21	16.5027	60	49.0019	Calcium-dependent protein kinase 13	KOG0032
contig02380	678	6	5.14454	29	15.1593	25	13.5815	DNA gyrase subunit B, chloroplastic/mitochondrial	KOG0355
contig02381	1312	26	11.5203	80	21.6107	22	6.17628	Calcium-dependent protein kinase 13	KOG0032
contig02382	561	147	152.328	71	44.8547	163	107.019	Calcium-dependent protein kinase 13	KOG0027
contig02383	138	0	0	0	0	NA	NA	hypothetical protein
contig02385	388	8	11.9862	259	236.581	13	12.341	Oryzain alpha chain	KOG1543
contig02386	347	4	6.70124	182	185.889	4	4.24589	Oryzain alpha chain	KOG1543
contig02387	138	1	4.21256	68	174.639	3	8.00719	Oryzain alpha chain	KOG1543
contig02388	140	0	0	8	20.2523	NA	NA	Oryzain alpha chain
contig02389	608	13	12.4298	316	184.203	38	23.0207	Oryzain alpha chain	KOG4296
contig02390	579	1	1.00403	319	195.265	5	3.18075	Oryzain alpha chain	KOG1543
contig02392	503	5	5.77866	172	121.192	23	16.8422	Oryzain alpha chain	KOG1543
contig02393	751	20	15.4816	1009	476.172	40	19.6182	Oryzain alpha chain	KOG1543
contig02394	502	7	8.10623	348	245.69	5	3.66863	Oryzain alpha chain	KOG1543
contig02395	657	37	32.7387	778	419.688	30	16.8188	Oryzain alpha chain	KOG4296
contig02396	544	7	7.48039	4	2.60599	2	1.35416	Rho GDP-dissociation inhibitor 1	KOG3205
contig02397	308	0	0	2	2.3014	NA	NA	Rho GDP-dissociation inhibitor 1	KOG3205
contig02398	138	0	0	0	0	NA	NA	hypothetical protein
contig02403	164	0	0	1	2.16107	1	2.24592	hypothetical protein
contig02404	317	1	1.83386	1	1.11803	2	2.32385	Rho GDP-dissociation inhibitor 1	KOG3205
contig02405	129	0	0	0	0	NA	NA	hypothetical protein
contig02406	178	0	0	2	3.98219	NA	NA	hypothetical protein
contig02408	962	1465	885.294	1665	613.411	375	143.58	Dehydrin COR410
contig02411	190	1	3.05965	1	1.86534	57	110.499	hypothetical protein
contig02412	161	69	249.143	66	145.288	56	128.115	Dehydrin COR410
contig02413	673	679	586.516	758	399.178	304	166.378	Dehydrin COR410
contig02414	214	177	480.822	244	404.099	267	459.553	dehydrin
contig02415	541	112	120.35	350	229.289	104	70.8067	Dehydrin COR410
contig02418	150	0	0	4	9.45107	12	29.4665	hypothetical protein
contig02419	100	0	0	0	0	NA	NA	hypothetical protein
contig02420	440	6	7.92727	39	31.4141	48	40.1816	Putative potassium transporter 8
contig02421	199	1	2.92127	20	35.6196	20	37.0182	Putative potassium transporter 8
contig02422	1060	74	40.5836	208	69.5456	124	43.0878	Putative potassium transporter 8
contig02423	266	11	24.0401	12	15.9887	24	33.2329	Putative potassium transporter 8
contig02424	219	42	111.488	31	50.1684	68	114.368	Putative potassium transporter 8
contig02425	163	6	21.3988	5	10.8716	17	38.4149	hypothetical protein
contig02426	149	12	46.8188	9	21.4076	18	44.4964	hypothetical protein
contig02427	243	18	43.0617	18	26.253	24	36.3784	Putative potassium transporter 8
contig02428	521	75	83.6851	38	25.8499	44	31.1066	hypothetical protein
contig02429	291	21	41.9519	33	40.1914	26	32.9093	Protein DEHYDRATION-INDUCED 19 homolog 3
contig02433	601	21	20.3128	87	51.3047	55	33.7075	Protein DEHYDRATION-INDUCED 19 homolog 3
contig02434	601	12	11.6073	62	36.562	22	13.483	Protein DEHYDRATION-INDUCED 19 homolog 3
contig02435	291	4	7.99083	28	34.1018	18	22.7834	Protein DEHYDRATION-INDUCED 19 homolog 3
contig02436	372	19	29.6917	22	20.96	46	45.5463	hypothetical protein
contig02437	154	1	3.77489	3	6.90419	4	9.56704	hypothetical protein
contig02438	449	2	2.58946	23	18.1549	12	9.84403	Puromycin-sensitive aminopeptidase	KOG1046
contig02439	876	26	17.2542	78	31.5575	83	34.8989	Puromycin-sensitive aminopeptidase	KOG1046
contig02441	262	9	19.9694	24	32.4655	20	28.1169	Tricorn protease-interacting factor F2	KOG1046
contig02442	376	51	78.851	60	56.5556	76	74.4499	Puromycin-sensitive aminopeptidase	KOG1046
contig02443	696	169	141.157	54	27.4977	211	111.664	Puromycin-sensitive aminopeptidase	KOG1046
contig02445	261	4	8.90932	10	13.5791	13	18.346	conserved hypothetical protein	KOG1046
contig02446	687	105	88.85	30	15.4766	144	77.2047	Puromycin-sensitive aminopeptidase	KOG1046
contig02447	413	3	4.22276	20	17.163	29	25.8634	Puromycin-sensitive aminopeptidase	KOG1046
contig02448	490	45	53.3877	18	13.0193	42	31.5712	hypothetical protein
contig02450	276	10	21.0628	17	21.8299	35	46.7086	E3 ubiquitin-protein ligase RNF181	KOG4628
contig02451	801	216	156.764	163	72.1219	203	93.3473	SNAP-28	KOG0120
contig02452	187	9	27.9786	11	20.8479	16	31.5149	hypothetical protein
contig02453	144	2	8.07407	6	14.7673	11	28.1364	hypothetical protein
contig02454	280	24	49.8285	23	29.1127	29	38.1486	E3 ubiquitin-protein ligase RNF181	KOG4628
contig02455	116	0	0	3	9.16591	3	9.5258	hypothetical protein
contig02456	302	17	32.724	25	29.339	25	30.491	hypothetical protein
contig02457	240	0	0	2	2.95346	22	33.7637	hypothetical protein
contig02458	508	3	3.43307	3	2.093	2	1.45012	hypothetical protein
contig02459	758	98	75.1591	201	93.9808	251	121.967	Ethylene-responsive transcription factor 1
contig02460	321	30	54.3302	119	131.388	59	67.6995	Ethylene-responsive transcription factor 1
contig02461	356	10	16.3296	47	46.7908	115	118.983	ethylene-responsive element binding protein
contig02464	350	26	43.1847	33	33.4163	80	84.1899	ethylene-responsive element binding protein
contig02465	247	33	77.6679	23	33.0022	69	102.894	hypothetical protein
contig02467	491	95	112.478	148	106.83	179	134.279	Ethylene-responsive transcription factor 1
contig02470	754	845	651.494	731	343.604	712	347.814	Lactoylglutathione lyase	KOG2943
contig02471	307	187	354.102	76	87.7379	263	315.541	Lactoylglutathione lyase	KOG2943
contig02472	118	11	54.192	6	18.0211	93	290.295	Lactoylglutathione lyase	KOG2943
contig02473	207	17	47.7423	12	20.5458	106	188.614	hypothetical protein
contig02474	138	2	8.42511	9	23.114	1	2.66906	hypothetical protein
contig02477	106	0	0	0	0	7	24.3237	hypothetical protein
contig02478	146	0	0	6	14.565	1	2.52281	hypothetical protein
contig02481	284	95	194.46	124	154.745	146	189.353	Calmodulin-6	KOG0027
contig02482	186	15	46.8817	45	85.7456	45	89.1123	Calmodulin-like protein 1
contig02483	284	102	208.789	86	107.323	129	167.305	Calmodulin-6	KOG0027
contig02484	197	3	8.85278	12	21.5887	0	0	hypothetical protein
contig02485	286	29	58.9463	11	13.6314	98	126.211	hypothetical protein
contig02486	139	0	0	4	10.199	5	13.2493	hypothetical protein
contig02487	142	14	57.3145	55	137.273	92	238.637	Calmodulin-like protein 1
contig02488	1591	45	16.4425	108	24.0583	125	28.9386	Serine/threonine-protein phosphatase BSL2 homolog	KOG0374
contig02489	108	1	5.38271	3	9.84486	6	20.4628	hypothetical protein
contig02490	612	5	4.74945	56	32.4301	24	14.4443	Serine/threonine-protein phosphatase BSL2 homolog	KOG0379
contig02492	326	0	0	2	2.17433	4	4.5194	Serine/threonine-protein phosphatase BSL2	KOG0379
contig02493	410	0	0	16	13.8308	5	4.49184	Serine/threonine-protein phosphatase BSL2 homolog	KOG0379
contig02495	1744	60	20	147	29.8733	99	20.9087	Serine/threonine-protein phosphatase BSL2 homolog	KOG0374
contig02496	132	0	0	2	5.36993	2	5.58077	Serine/threonine-protein phosphatase BSL2 homolog
contig02497	246	0	0	5	7.20356	10	14.9728	hypothetical protein
contig02499	1232	918	433.168	617	177.495	1773	530.074	Heat shock cognate 70 kDa protein 1	KOG0100
contig02500	864	282	189.741	694	284.681	897	382.399	Heat shock cognate 70 kDa protein 1	KOG0100	HSPA1_8; heat shock 70kDa protein 1/8	K03283
contig02502	117	18	89.4358	23	69.6713	134	421.849	hypothetical protein
contig02503	122	10	47.6502	32	92.9613	62	187.185	hypothetical protein
contig02504	1078	382	206.001	266	87.4531	630	215.258	Chloroplast envelope membrane 70 kDa heat shock-related protein	KOG0100
contig02505	1065	170	92.7949	445	148.089	647	223.765	Heat shock cognate 70 kDa protein 1	KOG0100
contig02506	1238	1078	506.201	658	188.372	1662	494.48	Chloroplast envelope membrane 70 kDa heat shock-related protein	KOG0100
contig02507	993	206	120.599	190	67.8136	627	232.571	Chloroplast envelope membrane 70 kDa heat shock-related protein	KOG0100
contig02508	420	6	8.30475	58	48.943	116	101.729	Heat shock cognate 70 kDa protein 2	KOG0100
contig02509	491	42	49.727	208	150.139	197	147.782	Heat shock cognate 70 kDa protein 3	KOG0100
contig02510	201	10	28.922	69	121.665	191	350.006	Heat shock cognate 70 kDa protein 2	KOG0101
contig02511	439	65	86.0743	139	112.218	247	207.239	Heat shock cognate 70 kDa protein 2	KOG0100
contig02512	360	145	234.148	185	182.13	368	376.516	Heat shock 70 kDa protein	KOG0101
contig02513	313	33	61.2907	56	63.4097	113	132.976	Heat shock cognate 70 kDa protein 1
contig02515	439	33	43.6993	133	107.374	129	108.234	Heat shock cognate 70 kDa protein 1	KOG0100
contig02516	315	30	55.365	54	60.7569	64	74.8355	Heat shock cognate 70 kDa protein 1
contig02517	561	1	1.03624	13	8.21283	14	9.19186	Heat shock cognate 70 kDa protein 1	KOG0100
contig02518	299	98	190.537	41	48.5987	129	158.912	hypothetical protein
contig02519	320	130	236.166	124	137.336	371	427.034	Protein transport protein Sec61 subunit alpha	KOG1373
contig02520	209	25	69.5374	70	118.704	73	128.651	Protein transport protein Sec61 subunit alpha	KOG1373
contig02522	156	15	55.8974	45	102.235	92	217.221	Protein transport protein Sec61 subunit alpha	KOG1373
contig02523	815	101	72.0425	423	183.948	308	139.197	Protein transport protein Sec61 subunit alpha	KOG1373	SEC61A; protein transport protein SEC61 subunit alpha	K10956
contig02524	224	50	129.762	23	36.3908	127	208.83	hypothetical protein
contig02525	209	26	72.3189	53	89.8756	82	144.513	Protein transport protein Sec61 subunit alpha	KOG1373
contig02526	433	3	4.02771	15	12.2777	2	1.7013	Protein transport protein Sec61 subunit alpha	KOG1373
contig02527	321	0	0	12	13.2492	5	5.73724	Protein transport protein Sec61 subunit alpha	KOG1373
contig02529	122	1	4.76502	4	11.6202	15	45.2866	hypothetical protein
contig02531	694	1194	1000.16	654	333.988	1932	1025.38	Glyceraldehyde-3-phosphate dehydrogenase, cytosolic (Fragment)	KOG0657
contig02533	493	212	249.985	319	229.327	332	248.044	Glyceraldehyde-3-phosphate dehydrogenase, cytosolic 3	KOG0657
contig02535	473	212	260.555	261	195.565	327	254.639	Glyceraldehyde-3-phosphate dehydrogenase, cytosolic 3	KOG0657
contig02536	136	0	0	0	0	11	29.7915	hypothetical protein
contig02538	579	2	2.00806	15	9.18174	53	33.716	Chloroplast processing peptidase	KOG0171
contig02539	100	1	5.81333	3	10.6325	17	62.6163	hypothetical protein
contig02541	523	3	3.33461	4	2.71063	34	23.945	hypothetical protein
contig02542	469	3	3.71855	11	8.31251	16	12.5657	conserved hypothetical protein
contig02544	444	12	15.7117	21	16.7629	37	30.6942	Probable prenylcysteine oxidase
contig02545	420	9	12.4571	6	5.06307	11	9.64676	Chloroplast processing peptidase	KOG0171
contig02546	244	1	2.38251	6	8.71513	6	9.05732	Chloroplast processing peptidase
contig02547	172	0	0	0	0	7	14.9902	hypothetical protein
contig02548	287	0	0	82	101.261	NA	NA	hypothetical protein
contig02549	187	0	0	110	208.479	NA	NA	Germin-like protein 8-14
contig02550	115	0	0	58	178.748	NA	NA	Germin-like protein 8-14
contig02551	179	0	0	420	831.589	NA	NA	Germin-like protein 8-14
contig02552	179	0	0	138	273.236	NA	NA	Germin-like protein 8-14
contig02554	555	0	0	971	620.067	NA	NA	Germin-like protein 8-14
contig02555	477	0	0	430	319.494	NA	NA	Germin-like protein 8-14
contig02556	712	0	0	1723	857.665	NA	NA	Germin-like protein 8-14
contig02557	109	0	0	12	39.0182	NA	NA	hypothetical protein
contig02558	232	1	2.50574	2	3.0553	18	28.5774	hypothetical protein
contig02559	230	9	22.7478	5	7.70468	13	20.8187	6-phosphofructokinase 7
contig02560	1185	175	85.8508	170	50.8444	259	80.5044	6-phosphofructokinase 3	KOG2440	pfkA, PFK; 6-phosphofructokinase 1	K00850
contig02562	163	0	0	2	4.34865	3	6.7791	conserved hypothetical protein
contig02563	225	4	10.3348	8	12.6014	14	22.9184	hypothetical protein
contig02564	215	28	75.7085	5	8.24221	49	83.9452	6-phosphofructokinase 3
contig02565	228	13	33.1462	14	21.7623	46	74.3124	6-phosphofructokinase 3
contig02566	332	11	19.261	8	8.54012	32	35.5018	conserved hypothetical protein
contig02567	277	38	79.7496	9	11.5153	80	106.377	6-phosphofructokinase 7
contig02568	465	5	6.25089	19	14.4815	29	22.9712	RAN GTPase-activating protein 1
contig02569	319	0	0	9	9.99917	15	17.3196	RAN GTPase-activating protein 1	KOG1909
contig02572	499	89	103.685	66	46.8765	139	102.601	RAN GTPase-activating protein 2	KOG1909	RANGAP1; Ran GTPase-activating protein 1	K14319
contig02573	857	149	101.072	44	18.1963	155	66.6176	RAN GTPase-activating protein 1	KOG1909
contig02574	310	8	15.0021	17	19.4357	18	21.387	RAN GTPase-activating protein 2	KOG1909
contig02575	558	93	96.8888	14	8.89214	118	77.8908	hypothetical protein
contig02576	611	13	12.3688	11	6.38063	29	17.4822	RAN GTPase-activating protein 1	KOG1909
contig02577	175	0	0	3	6.07569	2	4.2095	RAN GTPase-activating protein 2	KOG1909
contig02579	281	0	0	0	0	NA	NA	hypothetical protein
contig02582	114	0	0	0	0	1	3.23097	hypothetical protein
contig02583	750	1	0.77511	0	0	6	2.94665	hypothetical protein
contig02584	297	0	0	0	0	NA	NA	hypothetical protein
contig02585	318	2	3.65618	0	0	0	0	hypothetical protein
contig02586	423	0	0	0	0	NA	NA	hypothetical protein
contig02587	182	1	3.19414	0	0	1	2.0238	hypothetical protein
contig02588	407	10	14.2834	13	11.3204	56	50.6794	conserved hypothetical protein
contig02589	674	146	125.927	177	93.0734	228	124.599	Ribosome production factor 1	KOG2780
contig02590	240	0	0	1	1.47673	34	52.1802	Ribosome production factor 1	KOG2780
contig02592	390	7	10.4342	3	2.72627	27	25.4998	hypothetical protein
contig02594	139	3	12.5468	4	10.199	26	68.8964	hypothetical protein
contig02595	245	37	87.7931	25	36.1648	103	154.849	Ribosome production factor 1	KOG2780
contig02596	258	28	63.0904	6	8.24221	55	78.5202	hypothetical protein
contig02597	355	6	9.82534	8	7.98682	41	42.5396	hypothetical protein
contig02598	259	4	8.97811	8	10.9472	19	27.0204	hypothetical protein
contig02599	501	29	33.65	10	7.07415	18	13.2334	RhoA GTPase effector DIA/Diaphanous	KOG1924
contig02600	427	19	25.8673	46	38.1806	58	50.0309	conserved hypothetical protein
contig02602	633	14	12.8573	59	33.034	37	21.5296	conserved hypothetical protein
contig02603	705	47	38.7555	34	17.0924	63	32.9147	RhoA GTPase effector DIA/Diaphanous	KOG1924
contig02604	211	5	13.7757	34	57.1095	26	45.3867	conserved hypothetical protein
contig02605	754	13	10.023	70	32.9033	26	12.7011	conserved hypothetical protein	KOG1984
contig02606	201	1	2.8922	2	3.52652	13	23.8224	Myosin class I heavy chain	KOG0162
contig02607	150	2	7.7511	5	11.8138	8	19.6443	hypothetical protein
contig02608	166	1	3.502	7	14.9452	6	13.3132	hypothetical protein
contig02611	239	26	63.2412	45	66.7309	44	67.8099	hypothetical protein
contig02612	722	113	90.9842	53	26.0166	122	62.2387	sarcoplasmic reticulum histidine-rich calcium-binding protein precursor, putative, expressed	KOG0415
contig02614	723	51	41.0069	31	15.1962	47	23.9441	conserved hypothetical protein
contig02615	114	3	15.2982	8	24.8712	5	16.1549	hypothetical protein
contig02618	408	488	695.32	90	78.1798	219	197.707	hypothetical protein
contig02620	257	198	447.875	139	191.688	169	242.21	Uncharacterized protein At5g10860, mitochondrial
contig02621	173	109	366.273	85	174.135	130	276.78	Uncharacterized protein At5g10860, mitochondrial
contig02622	214	35	95.0778	93	154.022	55	94.6645	hypothetical protein
contig02623	134	48	208.239	95	251.264	56	153.929	hypothetical protein
contig02624	758	1079	827.517	346	161.778	440	213.807	Uncharacterized protein At5g10860, mitochondrial	KOG1764
contig02626	279	368	766.776	56	71.1371	283	373.612	hypothetical protein
contig02627	145	0	0	1	2.44424	NA	NA	hypothetical protein
contig02631	128	15	68.1249	5	13.8443	94	270.493	Histone H4	KOG3467
contig02632	102	0	0	1	3.47466	1	3.61109	Histone H4 variant TH091	KOG3467
contig02633	473	50	61.4517	8	5.99434	118	91.888	hypothetical protein
contig02635	518	154	172.829	20	13.684	295	209.764	Histone H4	KOG3467
contig02636	250	73	169.749	9	12.7589	47	69.2462	hypothetical protein
contig02637	476	247	301.658	24	17.8697	451	348.986	Histone H4	KOG3467
contig02638	1993	125	36.4609	175	31.1202	164	30.3092	conserved hypothetical protein	KOG4246
contig02639	201	11	31.8142	10	17.6326	13	23.8224	Cell division cycle and apoptosis regulator protein 1	KOG4246
contig02640	649	404	361.877	99	54.0633	199	112.94	conserved hypothetical protein
contig02641	306	50	94.989	25	28.9555	35	42.1294	conserved hypothetical protein
contig02642	419	4	5.54972	9	7.61274	123	108.126	conserved hypothetical protein
contig02643	164	17	60.2601	23	49.7046	44	98.8205	conserved hypothetical protein
contig02644	970	266	159.417	204	74.5368	318	120.752	Calmodulin	KOG4246
contig02645	200	6	17.44	10	17.7208	17	31.3081	Cell division cycle and apoptosis regulator protein 1	KOG4246
contig02646	309	52	97.8295	28	32.1153	57	67.9445	conserved hypothetical protein
contig02648	226	2	5.14454	3	4.70463	12	19.5574	hypothetical protein
contig02649	853	45	30.6682	98	40.7183	21	9.06794	Disease resistance protein RPP8
contig02650	1227	29	13.7397	112	32.3509	76	22.8143	Putative disease resistance protein At3g14460	KOG4658
contig02651	330	0	0	17	18.2577	10	11.1615	Putative disease resistance protein RGA3	KOG4658
contig02652	190	0	0	25	46.6336	5	9.69292	conserved hypothetical protein
contig02653	305	3	5.71803	16	18.5923	7	8.4535	conserved hypothetical protein
contig02654	204	1	2.84967	4	6.94932	7	12.6388	hypothetical protein
contig02655	864	28	18.8395	74	30.355	43	18.3313	Disease resistance protein RPP8
contig02656	245	3	7.11836	7	10.1261	1	1.50339	conserved hypothetical protein
contig02657	324	3	5.38271	26	28.4407	6	6.82094	Putative disease resistance protein RGA4	KOG4658
contig02658	264	2	4.40404	7	9.39737	41	57.2029	Probable aquaporin TIP4-1
contig02659	813	71	50.7683	138	60.159	129	58.4436	Probable aquaporin TIP4-1	KOG0223
contig02660	549	48	50.8269	26	16.7847	70	46.9639	conserved hypothetical protein
contig02661	188	24	74.2127	7	13.1963	40	78.3683	conserved hypothetical protein
contig02662	232	3	7.51723	12	18.3318	9	14.2887	conserved hypothetical protein
contig02663	1928	26	7.83955	130	23.8973	108	20.6326	Ubiquitin domain-containing protein DSK2	KOG4248
contig02664	155	0	0	0	0	6	14.258	hypothetical protein
contig02665	145	0	0	2	4.88848	3	7.62064	hypothetical protein
contig02666	139	2	8.3645	1	2.54975	13	34.4482	hypothetical protein
contig02667	309	45	84.6601	14	16.0576	55	65.5605	conserved hypothetical protein
contig02668	629	17	15.7117	130	73.2495	104	60.9005	Probable nucleolar GTP-binding protein 1	KOG1490	NOG1; nucleolar GTP-binding protein	K06943
contig02669	222	4	10.4745	25	39.9116	14	23.2281	Probable nucleolar GTP-binding protein 1	KOG1490
contig02670	621	92	86.1234	235	134.118	205	121.591	Probable nucleolar GTP-binding protein 1	KOG1490
contig02671	166	13	45.5261	19	40.5656	37	82.0979	Probable nucleolar GTP-binding protein 1
contig02672	529	77	84.6174	80	53.5978	108	75.198	Probable nucleolar GTP-binding protein 1	KOG1490
contig02673	156	4	14.906	3	6.81568	26	61.3885	hypothetical protein
contig02674	359	6	9.71587	57	56.272	43	44.1176	Probable nucleolar GTP-binding protein 1	KOG1490	NOG1; nucleolar GTP-binding protein	K06943
contig02675	129	2	9.01291	2	5.49481	2	5.71056	hypothetical protein
contig02676	736	121	95.5724	85	40.9311	139	69.5625	Probable nucleolar GTP-binding protein 1	KOG1490
contig02677	552	13	13.6908	8	5.13645	35	23.3543	Probable nucleolar GTP-binding protein 1	KOG1490
contig02679	716	27	21.9218	408	201.957	131	67.3902	Probable methylenetetrahydrofolate reductase	KOG0564	E1.5.1.20, metF; methylenetetrahydrofolate reductase (NADPH)	K00297
contig02680	265	31	68.005	242	323.655	82	113.974	Methylenetetrahydrofolate reductase 1	KOG0564
contig02681	659	160	141.143	336	180.703	123	68.7477	Probable methylenetetrahydrofolate reductase	KOG0564	E1.5.1.20, metF; methylenetetrahydrofolate reductase (NADPH)	K00297
contig02682	120	1	4.84444	1	2.95346	8	24.5554	hypothetical protein
contig02684	136	2	8.54901	41	106.846	7	18.9582	Methylenetetrahydrofolate reductase 1	KOG0564
contig02685	503	45	52.0079	143	100.758	105	76.8882	Probable methylenetetrahydrofolate reductase	KOG0564
contig02686	716	27	21.9218	423	209.382	51	26.2359	Probable methylenetetrahydrofolate reductase	KOG0564	E1.5.1.20, metF; methylenetetrahydrofolate reductase (NADPH)	K00297
contig02687	578	0	0	256	156.973	59	37.5978	Probable methylenetetrahydrofolate reductase	KOG0564
contig02688	825	10	7.04646	23	9.88066	49	21.8766	Vacuolar amino acid transporter 1	KOG1303
contig02689	419	6	8.32458	16	13.5338	11	9.66979	Vacuolar amino acid transporter 1	KOG1303
contig02690	124	4	18.7527	5	14.2909	8	23.7633	amino acid transporter-like
contig02691	117	0	0	0	0	NA	NA	hypothetical protein
contig02693	187	3	9.3262	10	18.9527	11	21.6665	conserved hypothetical protein	KOG4303
contig02694	247	5	11.7679	4	5.73952	15	22.3683	hypothetical protein
contig02695	187	7	21.7611	3	5.6858	6	11.8181	conserved hypothetical protein	KOG4303
contig02696	418	10	13.9075	14	11.8704	7	6.16822	Vacuolar amino acid transporter 1	KOG1303
contig02698	704	98	80.9242	74	37.2539	133	69.5852	Mannan endo-1,4-beta-mannosidase 1
contig02700	187	7	21.7611	11	20.8479	50	98.4842	Mannan endo-1,4-beta-mannosidase 1
contig02701	274	22	46.6764	17	21.9893	18	24.1969	Mannan endo-1,4-beta-mannosidase 1
contig02703	288	6	12.1111	3	3.69182	25	31.9732	hypothetical protein
contig02706	274	29	61.5279	10	12.9349	23	30.9183	Mannan endo-1,4-beta-mannosidase 1
contig02707	315	37	68.2835	7	7.87589	57	66.6504	Mannan endo-1,4-beta-mannosidase 1
contig02708	217	0	0	3	4.89975	16	27.158	RasGAP SH3 binding protein rasputin, contains NTF2 and RRM domains	KOG0116
contig02709	855	107	72.7516	269	111.506	175	75.3894	conserved hypothetical protein
contig02711	273	66	140.542	37	48.0343	78	105.237	hypothetical protein
contig02712	163	0	0	0	0	24	54.2328	hypothetical protein
contig02713	275	79	167.001	50	64.4391	61	81.7025	hypothetical protein
contig02714	134	3	13.0149	25	66.1222	7	19.2412	hypothetical protein
contig02717	140	0	0	7	17.7208	NA	NA	conserved hypothetical protein
contig02719	322	156	281.64	97	106.765	523	598.252	Triosephosphate isomerase, cytosolic	KOG1643
contig02720	340	168	287.247	232	241.836	188	203.665	Triosephosphate isomerase, cytosolic	KOG1643
contig02721	127	57	260.913	62	173.022	21	60.9051	Triosephosphate isomerase, cytosolic	KOG1643
contig02723	208	90	251.538	111	189.135	152	269.165	Triosephosphate isomerase, cytosolic	KOG1643
contig02726	710	761	623.091	588	293.516	607	314.897	Triosephosphate isomerase, cytosolic	KOG1643	TPI, tpiA; triosephosphate isomerase (TIM)	K01803
contig02727	127	0	0	13	36.2787	1	2.90024	Triosephosphate isomerase, cytosolic	KOG1643
contig02728	113	0	0	1	3.13642	97	316.178	hypothetical protein
contig02730	181	28	89.9299	24	46.9943	52	105.819	Glutathione S-transferase 1
contig02732	384	187	283.097	230	212.28	186	178.41	Glutathione S-transferase 1	KOG0867
contig02733	191	37	112.614	52	96.49	105	202.486	Probable glutathione S-transferase GSTF2
contig02734	106	0	0	3	10.0306	14	48.6475	hypothetical protein
contig02735	667	499	434.91	509	270.461	319	176.158	Glutathione S-transferase 1	KOG0867	GST, gst; glutathione S-transferase	K00799
contig02736	180	44	142.104	23	45.2864	13	26.6017	Glutathione S-transferase 1
contig02741	404	212	305.056	243	213.175	146	133.11	Zinc finger A20 and AN1 domain-containing stress-associated protein 8	KOG3173
contig02743	431	114	153.763	82	67.4293	154	131.608	hypothetical protein
contig02746	503	453	523.546	487	343.141	320	234.326	Zinc finger A20 and AN1 domain-containing stress-associated protein 8	KOG3173
contig02747	392	114	169.061	77	69.6173	94	88.3242	hypothetical protein
contig02748	350	23	38.2019	5	5.06307	80	84.1899	conserved hypothetical protein
contig02750	126	1	4.61375	2	5.62564	21	61.3885	hypothetical protein
contig02751	118	2	9.8531	1	3.00352	13	40.5788	hypothetical protein
contig02753	393	21	31.0636	3	2.70546	68	63.7316	hypothetical protein
contig02755	123	2	9.45257	0	0	15	44.9184	hypothetical protein
contig02756	118	3	14.7796	1	3.00352	34	106.129	hypothetical protein
contig02758	498	2511	2931.18	2721	1936.47	1119	827.635	metallothionein
contig02762	119	0	0	0	0	NA	NA
contig02764	139	0	0	14	35.6965	25	66.2466	hypothetical protein
contig02765	112	0	0	0	0	8	26.3094
contig02766	121	2	9.60881	3	8.78715	23	70.0133	hypothetical protein
contig02768	1597	184	66.9789	148	32.845	132	30.4444	Cell division cycle 5-like protein	KOG0050	CDC5L, CDC5, CEF1; pre-mRNA-splicing factor CDC5/CEF1	K12860
contig02769	224	1	2.59524	10	15.8221	21	34.531	Cell division cycle 5-like protein
contig02770	192	1	3.02778	13	23.9969	33	63.3069	Cell division cycle 5-like protein
contig02771	668	27	23.497	27	14.3252	66	36.392	Cell division cycle 5-like protein	KOG0050
contig02772	583	35	34.8999	12	7.29499	94	59.3878	hypothetical protein
contig02773	223	0	0	5	7.94653	9	14.8654	Cell division cycle 5-like protein
contig02774	253	6	13.7865	15	21.0128	29	42.2197	Cell division cycle 5-like protein	KOG0050
contig02775	188	13	40.1985	5	9.42593	33	64.6538	conserved hypothetical protein
contig02776	147	5	19.7732	10	24.1099	15	37.5848	conserved hypothetical protein
contig02777	337	49	84.5261	29	30.4986	88	96.1814	hypothetical protein
contig02778	189	0	0	20	37.5042	33	64.3117	hypothetical protein
contig02779	357	17	27.6825	107	106.225	258	266.189	Caffeoyl-CoA O-methyltransferase 1	KOG1663
contig02780	387	61	91.6313	154	141.033	102	97.0795	Caffeoyl-CoA O-methyltransferase 2	KOG1663
contig02781	491	116	137.341	28	20.211	211	158.285	conserved hypothetical protein	KOG4698
contig02783	980	76	45.083	59	21.3372	229	86.0692	conserved hypothetical protein	KOG4698
contig02785	292	34	67.6894	54	65.5425	89	112.265	Caffeoyl-CoA O-methyltransferase 2	KOG1663
contig02787	297	11	21.5308	78	93.0787	8	9.92137	Caffeoyl-CoA O-methyltransferase 2	KOG1663
contig02788	1067	175	95.3451	2054	682.257	90	31.0682	Caffeic acid 3-O-methyltransferase	KOG3178	E2.1.1.76; flavonol 3-O-methyltransferase	K05279
contig02789	283	1	2.05418	91	113.964	9	11.7137	hypothetical protein
contig02790	140	0	0	3	7.59461	NA	NA	hypothetical protein
contig02791	632	25	22.9958	446	250.109	14	8.15923	Quercetin 3-O-methyltransferase 1	KOG3178
contig02792	451	55	70.8942	298	234.181	18	14.7006	Caffeic acid 3-O-methyltransferase	KOG3178
contig02794	221	15	39.457	53	84.9955	14	23.3332	hypothetical protein
contig02795	361	20	32.2068	111	108.975	18	18.3655	hypothetical protein
contig02796	251	0	0	1	1.41201	NA	NA	hypothetical protein
contig02797	137	0	0	6	15.5218	NA	NA	Caffeic acid 3-O-methyltransferase	KOG3178
contig02799	216	51	137.259	29	47.5835	80	136.419	hypothetical protein
contig02801	333	32	55.8638	66	70.2444	156	172.551	Aquaporin PIP1.1	KOG0223
contig02802	650	168	150.252	364	198.472	130	73.6662	Aquaporin PIP1-1	KOG0223
contig02803	639	115	104.622	297	164.728	153	88.1919	Aquaporin PIP1-1	KOG0223
contig02804	206	26	73.3721	21	36.1297	34	60.7925	hypothetical protein
contig02806	142	0	0	0	0	NA	NA	Aquaporin PIP1.1	KOG0223
contig02807	281	0	0	0	0	1	1.31079	hypothetical protein
contig02808	480	57	69.0333	0	0	3	2.30207	ATPase 8, plasma membrane-type	KOG0205
contig02810	733	53	42.0336	0	0	6	3.01499	ATPase 8, plasma membrane-type	KOG0205
contig02811	1424	30	12.2472	0	0	8	2.06927	Plasma membrane ATPase 4	KOG0205
contig02812	529	7	7.69249	0	0	18	12.533	ATPase 3, plasma membrane-type	KOG0205
contig02813	493	2	2.35835	1	0.718895	2	1.49424	U-box domain-containing protein 34	KOG1187
contig02814	1017	16	9.14585	1	0.348491	5	1.81087	Plasma membrane ATPase 4	KOG0205
contig02816	1680	7	2.42222	6	1.26577	0	0	U-box domain-containing protein 35	KOG1187
contig02817	125	0	0	0	0	NA	NA	hypothetical protein
contig02818	905	1362	874.89	979	383.395	1528	621.889	Heat shock protein 81-3	KOG0019
contig02819	127	8	36.6194	33	92.0921	212	614.852	Heat shock protein 81-1	KOG0019
contig02820	251	7	16.2125	32	45.1844	669	981.727	Heat shock protein 81-3	KOG0019
contig02821	471	1008	1244.13	738	555.326	1569	1226.99	Heat shock cognate protein 80	KOG0019
contig02822	275	455	961.842	207	266.778	1480	1982.29	Heat shock protein 81-3	KOG0019
contig02823	250	8	18.6027	11	15.5943	1283	1890.27	hypothetical protein
contig02824	127	7	32.042	24	66.9761	70	203.017	Heat shock protein 81-1	KOG0019
contig02825	220	132	348.8	63	101.492	193	323.127	Heat shock protein 81-3	KOG0019
contig02827	631	686	632.004	516	289.823	1614	942.133	Heat shock cognate protein 80	KOG0019
contig02828	307	59	111.722	184	212.418	187	224.358	Eukaryotic initiation factor 4A	KOG0327
contig02829	337	36	62.1008	123	129.356	172	187.991	Eukaryotic initiation factor 4A	KOG0327
contig02830	198	123	361.131	199	356.205	273	507.85	Eukaryotic initiation factor 4A	KOG0327
contig02831	207	53	148.844	57	97.5926	162	288.259	Eukaryotic initiation factor 4A	KOG0328
contig02832	204	78	222.274	112	194.581	272	491.108	Eukaryotic initiation factor 4A-2	KOG0328
contig02833	675	253	217.892	166	87.1599	789	430.538	Eukaryotic initiation factor 4A	KOG0327
contig02835	156	50	186.325	65	147.673	133	314.026	Eukaryotic initiation factor 4A-2	KOG0328
contig02836	305	40	76.2404	156	181.275	132	159.409	Eukaryotic initiation factor 4A	KOG0328
contig02837	255	71	161.861	89	123.698	197	284.554	Eukaryotic initiation factor 4A	KOG0328
contig02838	656	7	6.20325	20	10.8053	111	62.3243	Probable receptor-like protein kinase At5g24010
contig02839	181	6	19.2707	13	25.4552	8	16.2798	Probable receptor-like protein kinase At5g24010
contig02840	215	44	118.97	42	69.2346	51	87.3715	Probable receptor-like protein kinase At5g24010
contig02841	295	28	55.1774	31	37.2436	44	54.9375	conserved hypothetical protein
contig02842	105	0	0	0	0	1	3.50791
contig02845	401	18	26.0947	25	22.0957	64	58.786	conserved hypothetical protein
contig02846	155	6	22.5032	5	11.4327	18	42.7739	hypothetical protein
contig02847	181	2	6.42357	10	19.5809	26	52.9094	Probable receptor-like protein kinase At5g59700
contig02848	627	166	153.909	71	40.1331	177	103.979	conserved hypothetical protein	KOG2481
contig02849	595	104	101.611	419	249.58	254	157.237	Pescadillo homolog	KOG2481
contig02850	165	3	10.5697	43	92.3627	45	100.454	Pescadillo homolog	KOG2481
contig02851	436	31	41.3333	221	179.646	144	121.651	Pescadillo homolog	KOG2481
contig02852	183	4	12.7067	9	17.4303	39	78.4968	Pescadillo homolog	KOG2481
contig02854	225	11	28.4207	34	53.5561	47	76.9402	Pescadillo homolog	KOG2481
contig02855	590	284	279.828	137	82.2964	185	115.494	conserved hypothetical protein	KOG2481
contig02856	1361	322	137.538	259	67.4456	786	212.717	Guanine nucleotide-binding protein subunit beta-like protein	KOG0279
contig02857	165	2	7.04646	18	38.6635	5	11.1615	Pescadillo homolog	KOG2481
contig02858	113	0	0	0	0	1	3.25957	Protoporphyrinogen oxidase	KOG1276
contig02859	236	3	7.38982	31	46.5545	4	6.2429	conserved hypothetical protein
contig02860	1009	0	0	91	31.9641	11	4.0155	conserved hypothetical protein
contig02861	135	0	0	17	44.6301	NA	NA	conserved hypothetical protein
contig02862	1284	30	13.5825	311	85.8435	25	7.17155	Cyclopropane-fatty-acyl-phospholipid synthase	KOG1499
contig02863	325	1	1.78872	2	2.18102	1	1.13333	conserved hypothetical protein	KOG1276
contig02864	111	0	0	0	0	1	3.3183	hypothetical protein
contig02866	128	0	0	1	2.76887	3	8.63276	conserved hypothetical protein
contig02869	112	0	0	1	3.16442	21	69.062	hypothetical protein
contig02870	611	81	77.067	174	100.93	116	69.9286	MBD2	KOG4161
contig02871	126	3	13.8413	16	45.0051	27	78.9281	MBD2
contig02872	214	4	10.866	14	23.186	17	29.2599	MBD2
contig02873	386	28	42.1692	19	17.4453	52	49.6197	hypothetical protein
contig02875	199	7	20.4489	15	26.7147	4	7.40364	MBD2
contig02877	620	99	92.8257	54	30.8684	132	78.4188	MBD2
contig02878	156	1	3.72649	1	2.27189	64	151.11	Alcohol dehydrogenase 1	KOG0022
contig02879	169	16	55.0374	16	33.5541	59	128.589	Alcohol dehydrogenase 1	KOG0022
contig02880	558	174	181.276	41	26.0413	196	129.378	Alcohol dehydrogenase 1	KOG0022
contig02881	209	0	0	0	0	120	211.482	Alcohol dehydrogenase, class III	KOG0022
contig02882	196	49	145.333	4	7.23296	90	169.132	hypothetical protein
contig02884	168	0	0	2	4.21923	12	26.3094	Alcohol dehydrogenase 1	KOG0022
contig02885	191	6	18.2618	1	1.85558	31	59.7815	hypothetical protein
contig02886	1107	224	117.632	62	19.8498	595	197.974	Alcohol dehydrogenase 1	KOG0022
contig02887	490	25	29.6598	14	10.1261	58	43.5984	Alcohol dehydrogenase 1 (Fragment)	KOG0022	fdhA; glutathione-independent formaldehyde dehydrogenase	K00148
contig02888	331	111	194.948	203	217.36	265	294.887	BI1-like protein	KOG2322
contig02892	134	22	95.4427	29	76.7018	70	192.412	BI1-like protein
contig02893	210	83	229.765	71	119.826	102	178.904	BI1-like protein	KOG2322
contig02894	256	21	47.6875	13	17.9976	132	189.921	hypothetical protein
contig02895	210	84	232.533	69	116.451	135	236.784	BI1-like protein	KOG2322
contig02896	125	19	88.3626	36	102.072	53	156.172	BI1-like protein	KOG2322
contig02897	150	16	62.0088	59	139.403	58	142.421	BI1-like protein
contig02898	372	1	1.56272	13	12.3855	2	1.98027	conserved hypothetical protein
contig02899	396	2	2.93602	4	3.57995	2	1.86026	Ethylene-responsive transcription factor ERF112
contig02900	178	0	0	2	3.98219	2	4.13855	conserved hypothetical protein
contig02901	261	0	0	0	0	NA	NA	conserved hypothetical protein
contig02905	352	5	8.25757	13	13.0892	3	3.13918	conserved hypothetical protein
contig02906	111	0	0	1	3.19293	NA	NA	hypothetical protein
contig02907	225	0	0	1	1.57518	2	3.27405	conserved hypothetical protein
contig02908	1815	213	68.2225	174	33.977	920	186.702	Beta-fructofuranosidase 1	KOG0228
contig02909	145	0	0	0	0	NA	NA	hypothetical protein
contig02910	336	7	12.1111	16	16.8769	81	88.7941	Acid beta-fructofuranosidase
contig02911	126	2	9.22751	21	59.0692	26	76.0048	sucrose:sucrose 1-fructosyltransferase
contig02913	967	77	46.2902	32	11.7283	131	49.898	Bifunctional 6(G)-fructosyltransferase/2,1-fructan:2,1-fructan 1-fructosyltransferase	KOG0228
contig02914	916	13	8.25036	42	16.2505	61	24.5286	Beta-fructofuranosidase 1	KOG0228
contig02915	299	0	0	7	8.29734	13	16.0144	conserved hypothetical protein
contig02916	204	0	0	1	1.73733	NA	NA	hypothetical protein
contig02917	589	7	6.90888	18	10.831	55	34.3942	Acid beta-fructofuranosidase	KOG0228
contig02918	534	47	51.166	159	105.528	104	71.7349	conserved hypothetical protein
contig02919	924	97	61.0274	327	125.426	182	72.55	type 1 membrane protein
contig02922	667	50	43.5782	254	134.965	117	64.6098	conserved hypothetical protein
contig02923	505	17	19.5696	21	14.7381	31	22.6104	conserved hypothetical protein
contig02924	156	0	0	23	52.2535	7	16.5277	conserved hypothetical protein
contig02925	559	23	23.9189	84	53.2574	71	46.7826	type 1 membrane protein
contig02926	456	65	82.8654	69	53.6286	54	43.6181	conserved hypothetical protein
contig02927	417	12	16.729	24	20.398	31	27.3819	conserved hypothetical protein
contig02928	771	191	144.014	132	60.6781	215	102.712	Protein DEK	KOG2266
contig02929	284	38	77.784	25	31.1985	80	103.755	hypothetical protein
contig02930	323	159	286.167	53	58.1548	125	142.543	BRI1-KD interacting protein 112	KOG2266
contig02932	272	13	27.7843	8	10.424	65	88.0203	hypothetical protein
contig02934	288	179	361.314	31	38.1489	94	120.219	hypothetical protein
[truncated: 30,419 more rows]
