# Supplementary material for: The large-scale investigation of gene expression in Leymus chinensis stigmas provides a valuable resource for understanding the mechanisms of poaceae self-incompatibility
Source: BMC Genomics. 2014 May 26;15(1):399. doi: 10.1186/1471-2164-15-399 (PMC4045969; doi:10.1186/1471-2164-15-399)
Supplement: Supplementary file 2 — Additional file 2: Comparison of gene expression between the stigmas and leaves of Leymus chinensis. (XLS 5 MB) [file 12864_2013_6091_MOESM2_ESM.xls]

## Sheet: Sheet1
Additional file 2. Comparisons of gene expression between the stigmas and leaves of Leymus chinenesi.
	Stigmas		Leaves
Unigene_ID	Mapped read number	RPKM	Mapped read number	RPKM	log2(Fold change) normalized (Stigmas/Leaves)	q-value(Benjamini et al. 1995)	Expression (up/down)	KOG	KEGG annotation	K number
contig00001	602	702.736	172	122.408	2.52128	1.67e-110	UP	KOG0004
contig00003	0	0	14	13.7828	-4.09343	0.00204921
contig00004	0	0	0	0	NA	NA
contig00008	48	102.967	24	31.3873	1.71392	2.23e-06	UP
contig00012	78	204.252	26	41.5081	2.29889	9.39e-14	UP
contig00015	0	0	1	2.76887	NA	NA
contig00019	12	53.2519	24	64.931	-0.286076	0.637021		KOG0004
contig00026	35	135.644	32	75.6086	0.843207	0.0269018		KOG0004
contig00029	3	16.4528	27	90.2756	-2.456	0.000596132	DOWN	KOG0004
contig00030	2	8.30475	13	32.91	-1.98652	0.0428931
contig00032	13	61.4417	62	178.648	-1.53983	0.000120147	DOWN	KOG0004
contig00036	395	671.422	326	337.834	0.990905	7.44e-20		KOG0004	RP-S27Ae, RPS27A; small subunit ribosomal protein S27Ae	K02977
contig00038	132	294.007	20	27.1582	3.43639	1.93e-33	UP
contig00039	698	1394.4	202	246.02	2.5028	6.13e-127	UP	KOG0004	RP-S27Ae, RPS27A; small subunit ribosomal protein S27Ae	K02977
contig00042	13	68.703	24	77.3269	-0.170599	0.781512		KOG0004
contig00043	379	356.513	146	83.7291	2.09015	5.82e-56	UP	KOG0004
contig00044	0	0	3	4.1533	NA	NA
contig00047	0	0	0	0	NA	NA
contig00048	25	44.0404	13	13.9618	1.65734	0.00107855		KOG0004
contig00049	0	0	1	1.61098	NA	NA
contig00050	9	50.3076	40	136.314	-1.43808	0.00385584		KOG0004
contig00054	87	157.557	68	75.0786	1.0694	9.45e-06	UP	KOG0004
contig00056	8	31.6372	11	26.5209	0.254493	0.75924		KOG0004
contig00059	255	300.689	132	94.8941	1.66388	3.7e-28	UP	KOG0004
contig00068	326	617.311	182	210.109	1.55486	1.73e-32	UP	KOG0004	RP-S27Ae, RPS27A; small subunit ribosomal protein S27Ae	K02977
contig00074	6	15.4336	22	34.5006	-1.16054	0.0789405
contig00075	0	0	6	9.89065	-2.87104	0.0919058
contig00076	3	13.8413	4	11.2513	0.298887	0.827949
contig00077	284	520.816	125	139.754	1.89789	2.79e-37	UP	KOG0004	RP-S27Ae, RPS27A; small subunit ribosomal protein S27Ae	K02977
contig00084	56	210.03	88	201.216	0.0618475	0.839619		KOG0004
contig00089	5	20.9113	9	22.9477	-0.134073	0.895068
contig00092	1158	1195.71	680	428.068	1.48195	2.38e-105	UP	KOG0004	RP-S27Ae, RPS27A; small subunit ribosomal protein S27Ae	K02977
contig00094	61	92.3471	182	167.978	-0.863133	3.03e-05		KOG0004	RP-S27Ae, RPS27A; small subunit ribosomal protein S27Ae	K02977
contig00096	33	92.2307	20	34.0784	1.43639	0.000697416	UP
contig00098	65	139.95	11	14.4391	3.27686	2.26e-16	UP
contig00102	18	55.9572	29	54.9628	0.0258682	0.960037		KOG0004
contig00103	7	35.6959	9	27.9801	0.351354	0.68752
contig00104	7	24.813	27	58.3488	-1.23361	0.0387985		KOG0003
contig00108	0	0	0	0	NA	NA		KOG0003
contig00112	15	73.2772	53	157.849	-1.10711	0.0069454		KOG0003
contig00114	59	224.174	93	215.429	0.0574084	0.848096
contig00115	192	164.625	151	78.9332	1.06048	2.83e-11	UP	KOG0004	RP-S27Ae, RPS27A; small subunit ribosomal protein S27Ae	K02977
contig00116	32	100.555	11	21.0733	2.25449	3.81e-06	UP
contig00117	45	181.667	29	71.3753	1.3478	0.000147456	UP	KOG0003
contig00119	13	43.9379	7	14.4239	1.60701	0.0241229
contig00120	210	420.965	90	109.991	1.93632	1.47e-28	UP	KOG0004
contig00122	12	37.5053	18	34.2982	0.128962	0.848291
contig00124	138	165.07	48	35.004	2.23749	8.6e-23	UP	KOG0004
contig00125	232	331.374	115	100.142	1.72642	4.97e-27	UP	KOG0004
contig00127	331	862.875	309	491.095	0.813149	2.42e-12		KOG0004
contig00128	56	162.773	10	17.7208	3.19935	5.59e-14	UP
contig00129	228	511.752	59	80.7355	2.66417	5.13e-45	UP	KOG0004
contig00130	35	69.2063	42	50.6307	0.45089	0.222096		KOG0004	RP-S27Ae, RPS27A; small subunit ribosomal protein S27Ae	K02977
contig00131	14	53.5438	29	67.6187	-0.336702	0.530085		KOG0004
contig00132	237	354.18	152	138.486	1.35474	1.22e-19	UP	KOG0004	RP-S27Ae, RPS27A; small subunit ribosomal protein S27Ae	K02977
contig00133	22	85.8344	73	173.64	-1.01647	0.00295026		KOG0004
contig00134	33	111.535	13	26.7872	2.05788	9.75e-06	UP
contig00137	6	22.2165	17	38.3762	-0.788576	0.279102		KOG0003
contig00138	66	115.219	34	36.1865	1.67086	4.13e-08	UP	KOG0004
contig00139	49	79.3463	23	22.7063	1.80507	6.79e-07	UP	KOG0004
contig00140	49	69.9885	46	40.0567	0.805072	0.0111335		KOG0004
contig00142	2	3.73847	0	0	NA	NA		KOG0004
contig00149	555	827.281	74	67.248	3.62081	2.87e-143	UP	KOG0004
contig00152	128	440.299	191	400.552	0.136495	0.474127
contig00156	245	427.707	43	45.7653	3.2243	4.57e-58	UP	KOG0004
contig00157	12	58.1333	26	76.7899	-0.401553	0.480041		KOG0004
contig00163	0	0	28	59.7809	-5.09343	3.08e-06	DOWN
contig00165	0	0	20	12.0141	-4.608	0.000122488	DOWN
contig00166	0	0	57	110.392	-6.11897	1.01e-11	DOWN
contig00168	22	28.5476	29366	23231.6	-9.6685	0	DOWN		rbcS; ribulose-bisphosphate carboxylase small chain	K01602
contig00169	8	41.5238	6213	19660.5	-8.88715	0	DOWN
contig00170	4	20.5782	10361	32496.4	-10.625	0	DOWN
contig00171	0	0	2956	8184.77	-11.8155	9.37e-289	DOWN
contig00179	0	0	2597	4019.28	-11.6287	3.22e-262	DOWN
contig00183	0	0	47	128.135	-5.84066	7.07e-10	DOWN
contig00184	33	37.9881	1998	1402.22	-5.20602	0	DOWN
contig00185	73	79.7694	10360	6901.77	-6.43499	0	DOWN		rbcS; ribulose-bisphosphate carboxylase small chain	K01602
contig00186	6	25.2753	2270	5829.87	-7.84959	0	DOWN
contig00188	5	14.0419	1248	2136.76	-7.24955	1.75e-223	DOWN
contig00190	11	31.5008	1549	2704.38	-6.42377	8.53e-290	DOWN
contig00197	1	2.14514	1781	2329.2	-10.0845	5.1e-231	DOWN
contig00205	0	0	15	34.521	-4.19297	0.00127781
contig00206	0	0	19	28.413	-4.534	0.00019513	DOWN
contig00212	0	0	1	2.7474	NA	NA
contig00244	1	2.84967	10	17.3733	-2.608	0.0359571
contig00245	128	39.6012	309	58.2833	-0.557539	0.000235704		KOG1015
contig00246	472	269.537	231	80.4223	1.74482	9.15e-55	UP	KOG3184	RP-L7e, RPL7; large subunit ribosomal protein L7e	K02937
contig00248	1	3.67932	2	4.48627	-0.286076	0.893642
contig00250	12	27.1439	11	15.1695	0.839455	0.21209
contig00251	0	0	2	4.72554	NA	NA
contig00252	8	22.467	4	6.8486	1.71392	0.0677044
contig00253	13	34.6666	8	13.0061	1.41436	0.0414081
contig00254	21	113.037	29	95.167	0.248261	0.618072
contig00255	536	1770.42	789	1588.83	0.156132	0.0749075
contig00256	131	585.805	116	316.247	0.889366	2.93e-06		KOG0149
contig00270	3	13.8413	7	19.6897	-0.508468	0.659706
contig00271	253	808.117	464	903.564	-0.161063	0.190461
contig00272	747	447.686	428	156.381	1.51742	1.2e-70	UP	KOG0875
contig00273	1	4.3383	0	0	NA	NA
contig00275	43	233.62	7	23.186	3.33283	2.44e-11	UP	KOG0921
contig00283	65	115.203	7	7.56374	3.92894	1.28e-18	UP
contig00284	173	200.74	44	31.1263	2.68912	9.92e-35	UP
contig00287	237	871.999	474	1063.25	-0.286076	0.016941
contig00289	30	78.914	49	78.5807	0.00610494	0.986228		KOG0921
contig00290	440	1116.97	140	216.673	2.366	2.59e-75	UP	KOG0921
contig00292	0	0	1	1.86534	NA	NA
contig00293	25	10.149	31	7.67239	0.403584	0.364446		KOG1924
contig00294	0	0	1	2.95346	NA	NA
contig00298	40	215.308	37	121.42	0.826399	0.0197145
contig00300	230	726.666	155	298.556	1.28329	1.21e-17	UP
contig00302	0	0	6	12.0823	-2.87104	0.0919058		KOG0144
contig00309	316	230.202	576	255.818	-0.15222	0.165749		KOG1376
contig00310	359	424.184	256	184.411	1.20176	2.05e-24	UP	KOG1376
contig00312	108	114.989	508	329.749	-1.51987	6.22e-30	DOWN	KOG1376
contig00313	418	676.872	805	794.719	-0.231562	0.0106474		KOG1376
contig00318	34	52.8484	25	23.6909	1.15753	0.00394456		KOG0011
contig00319	46	45.4784	118	71.1241	-0.645157	0.0112932		KOG0011	RAD23, HR23; UV excision repair protein RAD23	K10839
contig00321	0	0	2	4.45805	NA	NA
contig00322	224	470.103	78	99.7992	2.23588	2.51e-36	UP	KOG1376
contig00323	809	603.72	3915	1781.17	-1.56088	1.46e-233	DOWN	KOG1376
contig00324	1125	1873.92	1090	1106.91	0.759521	3.62e-35		KOG1376
contig00325	319	1024.56	29	56.7847	4.17336	1.24e-90	UP	KOG1376
contig00326	29	132.745	5	13.9534	3.24998	7.7e-08	UP
contig00327	296	696.658	188	269.757	1.36879	1.24e-24	UP	KOG1376
contig00329	19	44.3587	38	54.0874	-0.286076	0.539228		KOG1376
contig00334	145	372.979	90	141.139	1.40198	4.88e-13	UP
contig00335	105	226.074	68	89.2601	1.34071	3.7e-09	UP
contig00339	52	269.905	341	1079.07	-1.99926	1.85e-29	DOWN
contig00340	39	208	487	1583.49	-2.92845	3.26e-64	DOWN
contig00341	19	55.7845	40	71.599	-0.360076	0.424624		KOG1376
contig00342	347	410.005	180	129.664	1.66086	7.44e-38	UP	KOG1376
contig00343	13	53.5981	3	7.54075	2.8294	0.00101541
contig00344	33	96.8888	38	68.0191	0.510391	0.182695		KOG1376
contig00347	225	245.864	878	584.918	-1.25037	3.76e-38	DOWN	KOG1376
contig00348	15	49.8285	24	48.6055	0.0358523	0.948351		KOG1376
contig00349	121	401.95	65	131.64	1.61042	2.5e-13	UP	KOG1376
contig00351	15	19.0393	50	38.6916	-1.02304	0.0144769		KOG0011
contig00353	0	0	4	12.7717	NA	NA
contig00354	4	19.3778	8	23.6277	-0.286076	0.787117
contig00355	2	8.80807	3	8.05489	0.128962	0.935669
contig00357	417	918.242	344	461.814	0.991563	6.37e-21		KOG1376
contig00358	8	17.6161	102	136.933	-2.9585	2.15e-14	DOWN	KOG1376
contig00359	22	95.4427	7	18.5142	2.366	9.2e-05	UP
contig00361	17	91.5061	131	429.892	-2.23204	1.34e-13	DOWN
contig00362	2	8.67661	6	15.8693	-0.871038	0.500016
contig00369	50	124.216	13	19.6897	2.65734	1.17e-10	UP
contig00372	13	33.8894	0	0	5.41436	4.81e-05	UP
contig00373	37	101.459	7	11.7024	3.11602	2.16e-09	UP
contig00374	47	139.401	9	16.2742	3.09859	1.36e-11	UP
contig00377	71	137.582	12	14.1766	3.27871	8.53e-18	UP
contig00378	68	220.842	14	27.7196	2.99403	8.23e-16	UP
contig00379	214	829.368	77	181.933	2.1886	7.11e-34	UP
contig00381	0	0	2	4.40267	NA	NA
contig00382	776	821.702	227	146.543	2.48729	4.74e-140	UP	KOG1744
contig00383	69	180.685	31	49.4904	1.86825	1.15e-09	UP
contig00388	9	29.3932	1	1.9911	3.88385	0.00182928		KOG1744
contig00389	98	264.98	16	26.3751	3.32863	1.85e-24	UP
contig00390	76	248.21	23	45.7952	2.43829	2.57e-14	UP
contig00392	28	84.7777	21	38.7642	1.12896	0.0109423
contig00394	19	36.3333	10	11.6584	1.63992	0.00507809		KOG1744
contig00395	17	36.0681	1	1.29349	4.80139	3.95e-06	UP	KOG1744
contig00396	372	647.472	79	83.8287	2.9493	9.02e-81	UP	KOG1744
contig00397	1	4.76502	1	2.90504	0.713924	0.778598
contig00398	56	115.442	4	5.02716	4.52128	2.24e-17	UP	KOG1744
contig00399	96	225.943	17	24.3929	3.21142	2.79e-23	UP	KOG1744
contig00400	116	227.82	23	27.539	3.04834	1.16e-26	UP	KOG1744
contig00401	16	29.9078	18	20.5128	0.543999	0.338057		KOG1744
contig00402	107	163.261	52	48.3716	1.75495	2.58e-13	UP	KOG1744
contig00403	908	443.945	762	227.136	0.966825	1.4e-42		KOG0052
contig00404	489	542.503	858	580.321	-0.097219	0.286113		KOG0052
contig00405	255	486.032	431	500.829	-0.0432664	0.757866		KOG0458
contig00406	172	564.911	251	502.589	0.168645	0.295699		KOG0052
contig00409	26	88.3898	30	62.1781	0.507473	0.243079		KOG0052
contig00411	841	471.457	575	196.518	1.26247	2.72e-60	UP	KOG0052
contig00412	3	15.1652	18	55.4737	-1.87104	0.0211196		KOG0458
contig00414	923	493.625	728	237.364	1.05632	6.33e-50	UP	KOG0052
contig00417	20	55.8974	12	20.447	1.45089	0.00881247
contig00418	74	311.729	21	53.9327	2.53106	1.57e-14	UP
contig00422	222	355.526	54	52.7229	2.75345	2.2e-45	UP
contig00424	716	510.091	700	304.033	0.746529	4.14e-22		KOG0052
contig00425	361	1303.49	238	523.918	1.31496	4.21e-28	UP	KOG0052
contig00426	179	806.656	63	173.086	2.22046	5.39e-29	UP	KOG0052
contig00427	2	9.68888	48	141.766	-3.87104	6.89e-09	DOWN	KOG0460
contig00428	3	8.94358	51	92.6932	-3.37354	1.45e-08	DOWN	KOG0458
contig00430	890	628.659	573	246.756	1.34919	1.52e-70	UP	KOG0052
contig00431	35	31.8913	14	7.77713	2.03585	5.93e-06	UP	KOG0102
contig00432	100	155.437	8	7.58107	4.35778	1.02e-29	UP
contig00435	283	787.164	485	822.447	-0.0632585	0.623422		KOG0052
contig00436	685	694.962	835	516.469	0.428252	1.86e-08		KOG0458
contig00437	30	78.914	11	17.6406	2.16138	1.38e-05	UP
contig00439	14	63.5833	8	22.1509	1.52128	0.0245275
contig00441	4	20.3976	67	208.297	-3.35217	7.19e-11	DOWN
contig00442	15	65.5639	137	365.074	-2.47722	6.76e-16	DOWN
contig00445	509	175.191	794	166.611	0.0724508	0.441582		KOG0469
contig00446	12	36.7158	30	55.9603	-0.608004	0.249201		KOG0469
contig00447	125	141.1	544	374.372	-1.40775	1.24e-28	DOWN	KOG0469
contig00448	1	4.37092	3	7.99433	-0.871038	0.644653
contig00449	2	5.40775	6	9.89065	-0.871038	0.500016
contig00450	206	100.973	171	51.1003	0.982572	1.01e-10		KOG0469
contig00452	243	182.511	324	148.36	0.298887	0.022833		KOG0469
contig00453	7	28.6573	48	119.802	-2.06368	3.19e-05	DOWN	KOG0469
contig00454	417	195.812	550	157.454	0.31454	0.00140286		KOG0469
contig00455	16	74.4106	39	110.578	-0.571478	0.210538		KOG0469
contig00457	22	21.3155	155	91.5572	-2.10277	7.86e-15	DOWN	KOG0469
contig00459	5	5.73307	15	10.4857	-0.871038	0.266472		KOG2138
contig00463	28	78.2563	20	34.0784	1.19935	0.00741106		KOG0469
contig00465	22	46.8473	6	7.78934	2.58839	3.64e-05	UP
contig00467	1	2.34408	68	97.1783	-5.37354	9.26e-14	DOWN	KOG0469
contig00468	24	39.524	168	168.673	-2.09343	6.68e-16	DOWN	KOG0469
contig00469	8	14.7173	50	56.0783	-1.92993	4.94e-05	DOWN	KOG0469
contig00470	16	44.0821	105	176.368	-2.00032	8.34e-10	DOWN	KOG0469
contig00471	4	9.33868	29	41.2773	-2.14406	0.00107886		KOG0469
contig00472	20	32.4767	96	95.0387	-1.54911	1.14e-06	DOWN	KOG0469
contig00473	0	0	16	24.0281	-4.28608	0.000795943	DOWN	KOG0469
contig00474	47	90.1737	118	138.023	-0.61413	0.0155381		KOG0469
contig00475	174	259.364	179	162.667	0.673052	2.53e-05		KOG0469
contig00476	18	37.6403	6	7.64925	2.29889	0.000552713	UP
contig00477	55	79.5356	45	39.6733	1.00343	0.00100459		KOG0469
contig00478	29	81.0512	13	22.1509	1.87147	0.000110648	UP	KOG0469
contig00479	72	85.7704	97	70.4473	0.283936	0.260453		KOG0469
contig00480	1	0.465066	9	2.55179	-2.456	0.0563656
contig00482	4	8.3645	7	8.92412	-0.0934307	0.933245
contig00483	1	2.46327	2	3.00352	-0.286076	0.893642
contig00484	0	0	2	1.55445	NA	NA
contig00485	0	0	1	1.78998	NA	NA
contig00486	0	0	0	0	NA	NA
contig00487	0	0	0	0	NA	NA
contig00488	0	0	1	1.01552	NA	NA
contig00490	0	0	1	0.947634	NA	NA
contig00492	0	0	0	0	NA	NA
contig00493	1	0.641648	1	0.391187	0.713924	0.778598
contig00494	0	0	1	1.58221	NA	NA
contig00495	0	0	1	1.1396	NA	NA
contig00496	0	0	1	1.00117	NA	NA
contig00498	0	0	1	1.27031	NA	NA
contig00499	0	0	1	0.987229	NA	NA
contig00500	0	0	1	1.70392	NA	NA
contig00501	0	0	1	2.6253	NA	NA
contig00502	0	0	3	4.20255	NA	NA
contig00503	0	0	3	1.93317	NA	NA
contig00504	0	0	3	2.36803	NA	NA
contig00505	0	0	1	0.427006	NA	NA
contig00506	0	0	0	0	NA	NA
contig00507	0	0	0	0	NA	NA
contig00508	0	0	0	0	NA	NA
contig00509	0	0	0	0	NA	NA
contig00510	0	0	2	1.9911	NA	NA
contig00511	0	0	1	0.877265	NA	NA
contig00512	0	0	0	0	NA	NA
contig00513	0	0	1	3.28162	NA	NA
contig00514	0	0	7	13.3382	-3.09343	0.0574306
contig00515	0	0	15	17.9602	-4.19297	0.00127781
contig00518	0	0	3	6.14593	NA	NA
contig00519	0	0	1	3.19293	NA	NA
contig00520	0	0	1	1.85558	NA	NA
contig00523	0	0	8	16.5808	-3.28608	0.0357003
contig00524	0	0	2	1.73733	NA	NA
contig00525	0	0	8	22.8655	-3.28608	0.0357003
contig00528	0	0	33	57.8995	-5.33047	3.25e-07	DOWN
contig00529	2	5.28484	67	107.936	-4.35217	9.34e-13	DOWN
contig00530	3	8.2654	33	55.4299	-2.74551	4.66e-05	DOWN
contig00531	0	0	7	15.6032	-3.09343	0.0574306
contig00533	0	0	3	6.21781	NA	NA
contig00537	1	4.18225	8	20.398	-2.28608	0.0867768
contig00538	0	0	12	12.8489	-3.87104	0.00530349
contig00539	0	0	10	25.6823	-3.608	0.0137435
contig00540	0	0	11	14.7116	-3.74551	0.00854743
contig00541	0	0	2	2.7368	NA	NA
contig00544	0	0	1	2.83532	NA	NA
contig00545	0	0	8	21.6437	-3.28608	0.0357003
contig00548	1	2.37279	6	8.67955	-1.87104	0.199144
contig00549	10	36.7932	24	53.8352	-0.54911	0.356508
contig00550	3	8.50731	7	12.102	-0.508468	0.659706
contig00551	90	62.5837	148	62.7433	-0.00367608	0.985712
contig00552	2	6.21746	7	13.2669	-1.09343	0.367912
contig00555	9	15.9512	28	30.2549	-0.923506	0.101529
contig00556	9	26.16	20	35.4415	-0.438079	0.504643
contig00559	2	3.30303	25	25.1715	-2.92993	0.000271047	DOWN
contig00560	9	15.2982	25	25.9075	-0.760007	0.196963
contig00561	2	5.87205	7	12.5298	-1.09343	0.367912
contig00562	0	0	1	2.3014	NA	NA
contig00563	39	28.0942	74	32.499	-0.210127	0.522279
contig00564	11	7.73236	87	37.2843	-2.26959	1.48e-09	DOWN
contig00567	1	2.4022	14	20.5034	-3.09343	0.0059238
contig00568	0	0	3	10.424	NA	NA
contig00569	14	31.5452	36	49.4533	-0.648646	0.176778		KOG3598
contig00570	19	29.533	56	53.0675	-0.845503	0.0286409
contig00571	11	23.3382	18	23.2827	0.0034308	0.9954
contig00572	3	10.6994	3	6.52298	0.713924	0.618117
contig00575	8	7.53754	86	49.3998	-2.71234	2.37e-11	DOWN	KOG3598
contig00578	1584	3597	372	515.009	2.80412	0	UP
contig00579	45	235.675	22	70.2444	1.74635	3.53e-06	UP
contig00580	70	233.87	36	73.3273	1.67328	1.49e-08	UP
contig00581	14	23.6589	7	7.21194	1.71392	0.0137512
contig00582	69	238.762	31	65.398	1.86825	1.15e-09	UP
contig00584	3329	5146.96	814	767.271	2.74591	0	UP
contig00587	1048	3880.49	369	832.988	2.21987	3.59e-165	UP
contig00589	2701	3066.76	579	400.794	2.93578	0	UP
contig00590	4	22.7974	12	41.6959	-0.871038	0.325852
contig00591	1032	4650.66	206	565.965	3.03865	3.31e-229	UP
contig00592	10	35.4471	6	12.9664	1.45089	0.0703902
contig00593	395	2146.04	79	261.671	3.03585	4.12e-88	UP
contig00594	21	74.8956	30	65.2298	0.199351	0.684624
contig00595	11	62.0841	1	3.44092	4.17336	0.000389887	UP
contig00599	428	1201.98	15	25.6823	5.5485	4.59e-133	UP
contig00602	0	0	2	1.93669	NA	NA
contig00608	0	0	0	0	NA	NA
contig00609	0	0	1	3.13642	NA	NA
contig00610	0	0	0	0	NA	NA
contig00618	0	0	0	0	NA	NA
contig00628	0	0	118	118.473	-7.16872	4.11e-22	DOWN
contig00629	86	28.2935	466	93.4677	-1.724	8.14e-33	DOWN	KOG0228	E3.2.1.26, sacA; beta-fructofuranosidase	K01193
contig00630	0	0	4	5.62564	NA	NA
contig00632	2	8.87531	29	78.4583	-3.14406	4.5e-05	DOWN	KOG0228
contig00633	2	4.24331	47	60.7938	-3.84066	1.1e-08	DOWN	KOG0228
contig00634	44	30.2348	351	147.045	-2.28197	1.34e-35	DOWN	KOG0228
contig00635	21	44.8823	80	104.24	-1.21569	0.000275232	DOWN	KOG0228
contig00636	23	50.6464	74	99.3436	-0.971967	0.00398735
contig00638	13	27.7843	39	50.8169	-0.871038	0.0636038		KOG0228
contig00639	0	0	34	43.8186	-5.37354	2.08e-07	DOWN	KOG0228
contig00640	0	0	37	37.36	-5.49553	5.51e-08	DOWN
contig00641	2	1.72247	94	49.3556	-4.84066	3.4e-18	DOWN	KOG0228
contig00642	0	0	17	10.915	-4.37354	0.000497326	DOWN	KOG0228
contig00646	0	0	0	0	NA	NA
contig00647	6	5.51026	72	40.3126	-2.87104	3.39e-10	DOWN	KOG0228
contig00648	0	0	1	1.58931	NA	NA
contig00649	0	0	19	23.5451	-4.534	0.00019513	DOWN
contig00650	0	0	1	2.68496	NA	NA
contig00651	0	0	13	10.8409	-3.98652	0.00329239		KOG0228
contig00652	3	3.21178	33	21.539	-2.74551	4.66e-05	DOWN	KOG0228
contig00657	16	34.4494	133	174.582	-2.34136	1.51e-14	DOWN	KOG0731
contig00658	32	18.3277	785	274.104	-3.90262	3.09e-130	DOWN	KOG0731
contig00659	2	6.02417	1	1.83635	1.71392	0.387007
contig00660	1	5.09941	14	43.5247	-3.09343	0.0059238		KOG0731
contig00665	478	532.332	430	291.951	0.866598	3.19e-19		KOG0070
contig00666	289	494.133	285	297.083	0.734032	2.63e-09
contig00671	1	2.27083	19	26.3042	-3.534	0.00058669	DOWN
contig00672	1	2.33467	28	39.8539	-4.09343	8.66e-06	DOWN
contig00674	284	740.352	421	669.098	0.145995	0.236321
contig00675	6	17.1823	48	83.8026	-2.28608	8.64e-06	DOWN
contig00677	32	36.5474	34	23.6741	0.626461	0.110111
contig00681	0	0	5	17.7208	-2.608	0.147415
contig00683	72	334.848	69	195.637	0.775325	0.00260899
contig00685	0	0	1	3.13642	NA	NA
contig00686	13	31.3582	52	76.4713	-1.28608	0.00241004
contig00687	1	5.5365	11	37.1292	-2.74551	0.0230219
contig00688	3	11.7047	2	4.75725	1.29889	0.387329
contig00689	17	29.2386	40	41.9426	-0.520541	0.247659
contig00691	14	51.1865	17	37.8934	0.433816	0.474924
contig00693	1	3.87555	11	25.9904	-2.74551	0.0230219
contig00694	138	217.409	193	185.372	0.229992	0.197868
contig00695	74	133.185	65	71.3219	0.90101	0.000465883
contig00696	86	94.6868	107	71.8228	0.398722	0.0814102
contig00697	153	130.416	297	154.342	-0.243007	0.115657
contig00698	175	262.199	112	102.305	1.35778	7.95e-15	UP
contig00699	126	264.433	96	122.83	1.10624	3.09e-08	UP
contig00700	0	0	1	1.75453	NA	NA
contig00703	0	0	3	5.53774	NA	NA
contig00704	0	0	4	4.51484	NA	NA
contig00709	0	0	0	0	NA	NA
contig00711	0	0	1	0.812879	NA	NA
contig00713	0	0	0	0	NA	NA
contig00714	0	0	3	7.81798	NA	NA
contig00716	0	0	1	1.04857	NA	NA
contig00717	0	0	1	2.88142	NA	NA
contig00718	0	0	1	0.877265	NA	NA
contig00719	0	0	4	1.78998	NA	NA
contig00721	0	0	0	0	NA	NA
contig00722	75	90.4564	60	44.1181	1.03585	6.76e-05	UP
contig00725	23	35.5603	19	17.9093	0.989559	0.0410353
contig00726	0	0	0	0	NA	NA
contig00727	1	4.92655	4	12.0141	-1.28608	0.442532
contig00728	38	91.6624	41	60.2947	0.6043	0.0908907
contig00729	0	0	1	1.12157	NA	NA
contig00731	0	0	0	0	NA	NA
contig00732	0	0	2	6.44391	NA	NA
contig00733	1	2.76825	4	6.75076	-1.28608	0.442532
contig00735	46	86.2623	41	46.8743	0.879934	0.00781402
contig00739	5	8.00734	9	8.78715	-0.134073	0.895068
contig00741	0	0	0	0	NA	NA
contig00749	0	0	4	9.71	NA	NA
contig00751	0	0	4	8.10092	NA	NA
contig00752	1	2.44257	2	2.97828	-0.286076	0.893642
contig00753	131	133.605	87	54.0949	1.3044	9.55e-11	UP	KOG1585
contig00756	0	0	15	18.2063	-4.19297	0.00127781
contig00759	14	35.54	9	13.929	1.35135	0.0409275
contig00760	1	1.3488	4	3.28924	-1.28608	0.442532
contig00761	0	0	4	5.73952	NA	NA
contig00762	0	0	2	4.63288	NA	NA
contig00763	0	0	1	2.7474	NA	NA
contig00766	0	0	0	0	NA	NA
contig00771	0	0	5	6.73793	-2.608	0.147415
contig00772	0	0	0	0	NA	NA
contig00773	1	2.19371	2	2.67483	-0.286076	0.893642
contig00774	0	0	0	0	NA	NA
contig00775	0	0	0	0	NA	NA
contig00776	0	0	1	2.88142	NA	NA
contig00777	5	3.14234	11	4.21467	-0.423579	0.645244		KOG0994
contig00778	0	0	0	0	NA	NA
contig00779	13	16.9447	32	25.4289	-0.585636	0.249886
contig00780	0	0	1	0.755683	NA	NA
contig00781	0	0	0	0	NA	NA
contig00782	30	41.2293	6	5.02716	3.03585	1.19e-07	UP
contig00783	0	0	2	2.09713	NA	NA		KOG4830
contig00784	49	108.309	1309	1763.99	-4.02562	5.81e-221	DOWN
contig00785	18	45.8947	193	300.009	-2.70861	4.01e-24	DOWN
contig00786	0	0	25	82.8073	-4.92993	1.21e-05	DOWN
contig00787	0	0	15	42.1923	-4.19297	0.00127781
contig00788	0	0	3	3.52068	NA	NA
contig00790	3	9.47825	346	666.455	-6.13574	7.21e-66	DOWN
contig00792	3	13.5194	277	761.031	-5.81486	4.02e-53	DOWN
contig00793	3	8.34449	361	612.172	-6.19697	1.38e-68	DOWN
contig00795	0	0	0	0	NA	NA
contig00796	12	21.6646	200	220.134	-3.34497	2.63e-30	DOWN
contig00798	0	0	0	0	NA	NA
contig00799	8	13.5984	962	996.922	-6.19597	2.08e-181	DOWN
contig00800	4	11.126	364	617.259	-5.79387	1.67e-69	DOWN
contig00801	28	32.4897	659	466.187	-3.84286	2.22e-108	DOWN
contig00802	7	5.41855	126	59.4625	-3.456	5.61e-20	DOWN
contig00803	29	92.63	377	734.146	-2.98652	7.2e-51	DOWN
contig00804	101	56.9492	149	51.22	0.152967	0.477919			MTN; 5'-methylthioadenosine nucleosidase	K01244
contig00808	0	0	2	5.8581	NA	NA
contig00810	6	26.0298	2	5.28978	2.29889	0.0548516
contig00811	0	0	42	93.034	-5.67839	6.14e-09	DOWN
contig00812	2	3.28437	638	638.748	-7.60349	1.54e-111	DOWN	KOG0143
contig00813	0	0	67	194.638	-6.35217	1.62e-13	DOWN	KOG0143
contig00815	1	2.44257	356	530.134	-7.76181	8.6e-62	DOWN	KOG0143
contig00816	0	0	39	50.8169	-5.57148	2.28e-08	DOWN
contig00817	0	0	10	29.0504	-3.608	0.0137435		KOG0143
contig00819	0	0	76	215.484	-6.534	4.28e-15	DOWN
contig00821	14	33.4924	16	23.336	0.521279	0.390966
contig00823	5	11.3987	25	34.7466	-1.608	0.0140503
contig00827	393	1241.65	571	1099.84	0.174963	0.0897556
contig00839	7	11.66	17	17.2638	-0.566184	0.429202
contig00842	114	65.1001	330	114.889	-0.819508	5.26e-08		KOG1901
contig00843	22	37.9505	180	189.302	-2.3185	4.21e-19	DOWN	KOG1901
contig00844	29	44.0174	146	135.103	-1.61792	3.84e-10	DOWN
contig00847	7	13.6555	78	92.7664	-2.76412	1.4e-10	DOWN
contig00848	4	4.25885	40	25.9645	-2.608	1.2e-05	DOWN
contig00852	1	1.41788	47	40.6281	-4.84066	1.26e-09	DOWN
contig00855	38	28.141	96	43.3425	-0.623111	0.0281434		KOG1901
contig00857	20	26.976	183	150.483	-2.47985	6.68e-21	DOWN
contig00858	0	0	30	60.0704	-5.19297	1.25e-06	DOWN
contig00859	36	36.2703	316	194.099	-2.41993	2.15e-34	DOWN	KOG2666
contig00861	2	7.54978	62	142.687	-4.24027	9.7e-12	DOWN	KOG2666
contig00862	105	78.2563	702	318.974	-2.02716	1.13e-60	DOWN	KOG2666
contig00863	3	14.4132	14	41.0067	-1.50847	0.086947
contig00866	0	0	0	0	NA	NA
contig00868	18	18.5532	225	141.389	-2.92993	3.28e-30	DOWN	KOG2666
contig00869	4	10.5219	19	30.4701	-1.534	0.0408691
contig00870	5	10.4556	25	31.8719	-1.608	0.0140503		KOG2666
contig00872	8	36.3333	26	71.9906	-0.986516	0.0946271
contig00873	3	10.3195	15	31.457	-1.608	0.0616271		KOG2666
contig00874	4	6.45925	62	61.0382	-3.24027	7.08e-10	DOWN	KOG2666
contig00875	5	5.32356	36	23.368	-2.13407	0.00025791	DOWN	KOG2666
contig00876	3	3.29056	65	43.466	-3.72348	2.19e-11	DOWN	KOG2666
contig00877	22	38.0635	129	136.07	-1.83787	1.18e-10	DOWN	KOG1526
contig00878	30	76.1571	137	212.03	-1.47722	1.61e-08	DOWN	KOG1526
contig00879	85	256.027	193	354.415	-0.469142	0.0153213		KOG1526
contig00880	149	551.711	134	302.494	0.867004	1e-06		KOG1526
contig00881	85	235.301	107	180.583	0.381848	0.0963219		KOG1526
contig00882	15	44.7179	43	78.1531	-0.80545	0.0689047
contig00885	2	10.1988	6	18.6534	-0.871038	0.500016		KOG1526
contig00886	14	57.3145	6	14.9753	1.93632	0.00712115
contig00887	0	0	0	0	NA	NA
contig00889	2	5.09941	33	51.2969	-3.33047	7.27e-06	DOWN	KOG1526
contig00890	15	43.383	18	31.7387	0.45089	0.441474
contig00891	24	54.5	49	67.8373	-0.315823	0.435043		KOG1526
contig00892	0	0	2	6.75076	NA	NA
contig00893	0	0	18	47.966	-4.456	0.00031195	DOWN
contig00894	0	0	1	1.85558	NA	NA		KOG1526
contig00895	209	57.9669	493	83.362	-0.524161	9.17e-06
contig00896	22	41.9322	110	127.822	-1.608	7.68e-08	DOWN
contig00897	24	21.3007	87	47.075	-1.14406	0.00030296	DOWN
contig00898	15	36.9491	63	94.6108	-1.35647	0.000451	DOWN
contig00899	5	24.4257	7	20.8479	0.228497	0.826582
contig00900	0	0	4	11.7162	NA	NA		KOG0554
contig00901	13	21.2284	20	19.911	0.0924358	0.887579		KOG0554
contig00902	17	29.767	51	54.4433	-0.871038	0.0324938
contig00903	46	54.242	148	106.396	-0.971967	3.23e-05
contig00904	0	0	0	0	NA	NA
contig00905	18	40.2461	69	94.0563	-1.22468	0.000710689	DOWN
contig00906	26	31.2933	49	35.9552	-0.200346	0.630783
contig00908	23	8.56544	390	88.547	-3.36984	1.61e-58	DOWN	KOG0554	NARS, asnS; asparaginyl-tRNA synthetase	K01893
contig00910	0	0	2	5.49481	NA	NA
contig00911	2	3.64472	9	9.99917	-1.456	0.18807
contig00913	29	94.1824	11	21.7797	2.11247	2.61e-05	UP
contig00914	7	29.7031	14	36.2176	-0.286076	0.718741
contig00916	70	31.4234	159	43.5151	-0.469676	0.0288123		KOG2245
contig00917	2	6.87968	25	52.4283	-2.92993	0.000271047	DOWN	KOG2245
contig00918	4	6.26774	21	20.0612	-1.67839	0.0209135		KOG2245
contig00919	5	6.63622	41	33.1758	-2.3217	3.55e-05	DOWN	KOG2245
contig00920	0	0	11	13.1265	-3.74551	0.00854743		KOG1924
contig00921	2	2.76168	23	19.3623	-2.80964	0.000653905	DOWN	KOG2245
contig00922	20	59.6239	100	181.751	-1.608	3.17e-07	DOWN
contig00924	1	1.98407	7	8.46726	-2.09343	0.132228
contig00925	32	19.1978	124	45.3534	-1.24027	3.15e-06	DOWN	KOG2245
contig00926	0	0	10	9.45107	-3.608	0.0137435
contig00927	41	47.385	72	50.7314	-0.0984488	0.778232
contig00928	1	2.76825	5	8.43846	-1.608	0.300584
contig00929	0	0	5	8.35885	-2.608	0.147415
contig00930	80	85.6476	543	354.415	-2.04896	8.7e-48	DOWN	KOG1370
contig00931	70	134.746	702	823.839	-2.61212	6.47e-82	DOWN	KOG1370	E3.3.1.1, ahcY; adenosylhomocysteinase	K01251
contig00932	2	10.2891	62	194.458	-4.24027	9.7e-12	DOWN	KOG1370
contig00933	12	49.1267	72	179.703	-1.87104	1.5e-06	DOWN	KOG1370
contig00934	6	32.5981	83	274.92	-3.07615	2.52e-12	DOWN
contig00935	103	125.793	765	569.596	-2.17889	2.79e-72	DOWN	KOG1370	E3.3.1.1, ahcY; adenosylhomocysteinase	K01251
contig00937	6	32	54	175.582	-2.456	7.5e-07	DOWN	KOG1370
contig00939	119	166.295	810	690.087	-2.05304	5.37e-71	DOWN	KOG1370	E3.3.1.1, ahcY; adenosylhomocysteinase	K01251
contig00941	0	0	6	13.9901	-2.87104	0.0919058
contig00942	100	122.386	362	270.102	-1.14207	2.69e-14	DOWN	KOG1370	E3.3.1.1, ahcY; adenosylhomocysteinase	K01251
contig00943	335	321.895	305	178.672	0.849276	2.33e-13		KOG1370
contig00945	29	101.558	21	44.8356	1.17959	0.00714066		KOG1370
contig00946	68	359.369	16	51.5513	2.80139	7.25e-15	UP
contig00952	30	92.2751	3	5.62564	4.03585	2.68e-09	UP
contig00955	317	335.669	40	25.8226	3.70034	1.74e-83	UP	KOG1745
contig00957	49	149.923	9	16.7881	3.15871	3.09e-12	UP
contig00958	14	45.4674	2	3.95995	3.52128	0.000147648	UP
contig00959	6	20.3976	2	4.14521	2.29889	0.0548516
contig00960	211	341.675	29	28.6296	3.57704	1.59e-54	UP	KOG1745
contig00961	199	316.08	23	22.272	3.82699	5.51e-54	UP	KOG1745
contig00962	98	146.079	8	7.27005	4.32863	4.74e-29	UP	KOG1745
contig00963	8	19.9599	23	34.9852	-0.809638	0.190427
contig00964	0	0	10	22.5742	-3.608	0.0137435
contig00965	8	3.15513	85	20.4378	-2.69547	3.65e-11	DOWN	KOG1802
contig00966	48	15.2481	315	61.0059	-2.00032	2.63e-27	DOWN	KOG0239
contig00967	13	33.2922	41	64.0133	-0.943188	0.0407681		KOG0239
contig00969	9	11.918	20	16.1465	-0.438079	0.504643
contig00970	16	18.9436	23	16.6019	0.190362	0.743199
contig00971	7	21.8781	3	5.71637	1.93632	0.0629393
contig00972	0	0	7	8.29734	-3.09343	0.0574306
contig00973	57	75.309	54	43.4964	0.791927	0.00674151		KOG1802
contig00974	25	37.5538	31	28.3898	0.403584	0.364446
contig00975	3	6.41176	10	13.03	-1.02304	0.301943		KOG0087
contig00976	76	119.733	26	24.9723	2.26141	3.47e-13	UP	KOG3450
contig00977	18	70.2281	12	28.5435	1.29889	0.0236155		KOG3450
contig00978	3	8.2654	10	16.7969	-1.02304	0.301943
contig00979	17	75.4401	8	21.6437	1.80139	0.0046051
contig00980	55	98.9886	18	19.7507	2.32536	3.93e-10	UP
contig00981	165	420.701	164	254.93	0.722694	1.21e-05		KOG0657
contig00982	589	781.747	853	690.219	0.179646	0.0302372		KOG0657
contig00983	67	159.628	202	293.409	-0.878198	7.62e-06		KOG0657
contig00986	191	460.724	311	457.357	0.0105822	0.945018
contig00987	2	3.33142	12	12.1862	-1.87104	0.0631034		KOG0657
contig00988	0	0	1	3.34354	NA	NA
contig00989	203	361.996	292	317.452	0.189436	0.194811		KOG0657
contig00990	58	138.754	167	243.569	-0.811799	0.000162149		KOG0657
contig00993	0	0	6	15.1892	-2.87104	0.0919058
contig00994	637	786.219	409	307.762	1.35312	5.55e-51	UP	KOG0657	GAPDH, gapA; glyceraldehyde 3-phosphate dehydrogenase	K00134
contig00995	16	73.82	26	73.1333	0.0134845	0.980392
contig00996	471	224.065	589	170.827	0.391384	2.31e-05		KOG1375	TUBB; tubulin beta	K07375
contig00998	13	74.0914	15	52.1199	0.507473	0.423201		KOG1375
contig00999	18	34.196	18	20.8479	0.713924	0.183823
contig01001	0	0	1	2.49588	NA	NA
contig01002	26	29.3488	126	86.7113	-1.56292	1.63e-08	DOWN	KOG1374
contig01003	63	71.2529	113	77.9162	-0.128975	0.635005		KOG1375
contig01004	48	154.166	43	84.1981	0.872622	0.00691518		KOG1375
contig01005	486	224.585	442	124.524	0.850834	5.86e-19		KOG1375	TUBB; tubulin beta	K07375
contig01006	118	133.458	142	97.9124	0.44682	0.0208548		KOG1375
contig01007	24	40.3237	9	9.21889	2.12896	0.000130831	UP
contig01008	85	137.641	32	31.5913	2.12332	1.33e-13	UP
contig01009	115	83.3582	51	22.5376	1.88699	1.33e-15	UP	KOG1375
contig01010	1	3.61076	6	13.208	-1.87104	0.199144
contig01013	0	0	24	71.4787	-4.87104	1.92e-05	DOWN
contig01014	1	3.92792	322	771.092	-7.61699	1.13e-56	DOWN
contig01016	4	9.7703	1564	2329.01	-7.8971	1.95e-265	DOWN	KOG0651
contig01017	9	15.1214	5881	6024.03	-8.638	0	DOWN	KOG0651
contig01018	0	0	201	574.495	-7.93713	9.19e-35	DOWN	KOG0651
contig01019	6	8.89795	4946	4471.78	-8.97316	0	DOWN	KOG0651
contig01020	1	3.01209	569	1044.88	-8.43836	6.94e-92	DOWN
contig01022	2	9.37634	201	574.495	-5.93713	8.8e-39	DOWN	KOG0651
contig01023	3	9.03626	804	1476.42	-7.35217	3.82e-143	DOWN
contig01024	0	0	20	59.0692	-4.608	0.000122488	DOWN
contig01025	7	27.8721	174	422.385	-3.92166	1.07e-29	DOWN
contig01027	13	31.2286	1600	2343.24	-6.22949	4.24e-301	DOWN	KOG0651
contig01028	4	11.4548	363	633.757	-5.7899	2.57e-69	DOWN
contig01029	23	70.0034	1120	2078.25	-4.8918	8.34e-207	DOWN
contig01031	55	115.012	1100	1402.36	-3.608	1.61e-172	DOWN
contig01034	2	5.28484	63	101.492	-4.26336	6.07e-12	DOWN
contig01035	0	0	33	63.9109	-5.33047	3.25e-07	DOWN
contig01036	2	2.8922	336	296.228	-6.67839	7.77e-63	DOWN
contig01038	0	0	193	350.78	-7.87853	1.34e-33	DOWN
contig01039	0	0	48	87.2406	-5.87104	4.6e-10	DOWN
contig01040	3	9.63535	357	699.04	-6.18089	7.29e-68	DOWN
contig01041	0	0	73	118.68	-6.4759	1.43e-14	DOWN
contig01042	0	0	5	17.7208	-2.608	0.147415
contig01044	430	537.577	1670	1272.85	-1.24352	4.16e-71	DOWN
contig01047	690	659.736	2466	1437.48	-1.12358	3.72e-89	DOWN	KOG0788	E4.1.1.50, speD; S-adenosylmethionine decarboxylase	K01611
contig01048	84	339.111	212	521.778	-0.621679	0.000833959		KOG0788
contig01049	388	644.449	657	665.288	-0.0459125	0.676235		KOG0788
contig01053	26	49.0735	37	42.5758	0.204911	0.643805
contig01054	30	121.111	117	287.962	-1.24955	5.4e-06	DOWN	KOG0788
contig01056	182	194.133	723	470.169	-1.27613	1.37e-32	DOWN	KOG0788
contig01058	360	369.752	659	412.649	-0.158357	0.121186		KOG0788
contig01060	0	0	5	6.89524	-2.608	0.147415
contig01062	1	2.90666	3	5.31623	-0.871038	0.644653
contig01063	4	12.3033	2	3.75042	1.71392	0.206296
contig01064	5	7.77183	9	8.52871	-0.134073	0.895068
contig01065	9	17.382	3	3.53238	2.29889	0.0168855
contig01066	3	12.0276	4	9.77697	0.298887	0.827949
contig01067	5	8.16479	1	0.995548	3.03585	0.0403928
contig01068	6	10.6994	3	3.26149	1.71392	0.11768
contig01069	1	4.72628	1	2.88142	0.713924	0.778598
contig01070	2	6.79921	4	8.29041	-0.286076	0.850692
contig01071	3	10.6341	2	4.32214	1.29889	0.387329
contig01073	1	2.79487	2	3.40784	-0.286076	0.893642
contig01074	0	0	0	0	NA	NA
contig01075	0	0	0	0	NA	NA
contig01076	2	4.03703	27	33.2264	-3.04096	0.000111064	DOWN
contig01078	39	118.083	69	127.368	-0.109198	0.757296
contig01080	50	107.257	115	150.398	-0.48771	0.0567157
contig01081	17	40.6694	66	96.2609	-1.24301	0.000815308	DOWN
contig01082	36	30.6413	99	51.372	-0.745507	0.00827078
contig01083	307	370.268	67	49.2652	2.90993	5.94e-66	UP
contig01084	204	403.374	32	38.5758	3.38635	1.53e-50	UP
contig01086	2	4.78463	26	37.921	-2.98652	0.000173526	DOWN
contig01087	13	29.9894	19	26.7218	0.166436	0.794078
contig01090	38	28.141	103	46.5029	-0.724649	0.00857317
contig01091	35	39.3552	150	102.828	-1.38561	1.78e-08	DOWN	KOG0671
contig01092	4	9.26427	20	28.2402	-1.608	0.0292485		KOG0671
contig01093	1	5.05507	6	18.4912	-1.87104	0.199144		KOG0671
contig01094	1	3.24767	8	15.8398	-2.28608	0.0867768
contig01096	7	24.3672	20	42.4449	-0.800649	0.228751		KOG0671
contig01097	4	14.1788	12	25.9328	-0.871038	0.325852		KOG0671
contig01099	40	51.674	31	24.4153	1.08166	0.00302689		KOG0671
contig01100	69	93.939	38	31.5405	1.57452	7.93e-08	UP	KOG0671
contig01103	22	20.3005	65	36.5666	-0.849012	0.0173491		KOG0671
contig01104	0	0	3	5.53774	NA	NA
contig01106	1	1.55437	0	0	NA	NA
contig01107	21	24.3672	0	0	6.10624	1.68e-07	UP
contig01108	7	26.5969	0	0	4.52128	0.00437772
contig01110	0	0	0	0	NA	NA
contig01111	0	0	0	0	NA	NA
contig01112	3	9.27659	0	0	NA	NA
contig01115	9	13.4499	1	0.911093	3.88385	0.00182928
contig01117	1	2.60687	0	0	NA	NA
contig01118	3	8.59113	0	0	NA	NA
contig01119	0	0	0	0	NA	NA
contig01120	0	0	0	0	NA	NA
contig01121	17	47.7423	7	11.9851	1.99403	0.00231049
contig01123	85	290.666	10	20.8479	3.80139	1.57e-23	UP	KOG3467
contig01127	29	84.7168	13	23.1527	1.87147	0.000110648	UP	KOG3467
contig01128	0	0	1	3.13642	NA	NA
contig01130	8	40.7953	3	9.32671	2.12896	0.0330686
contig01132	9	46.3008	5	15.6821	1.56192	0.0699003
contig01133	0	0	0	0	NA	NA
contig01134	236	302.858	27	21.1241	3.84168	5.21e-64	UP	KOG3467
contig01135	2	10.6667	5	16.2576	-0.608004	0.660597
contig01136	194	916.899	350	1008.5	-0.137374	0.343419
contig01138	829	2536.45	502	936.402	1.43761	2.53e-72	UP	KOG0108
contig01140	621	1444.03	247	350.162	2.04401	1.47e-88	UP	KOG0921
contig01141	0	0	0	0	NA	NA
contig01142	194	437.126	141	193.692	1.17429	3.16e-13	UP
contig01143	198	431.101	79	104.864	2.0395	8.15e-29	UP	KOG0921
contig01145	0	0	57	146.389	-6.11897	1.01e-11	DOWN
contig01146	704	986.165	171	146.036	2.7555	4.49e-142	UP
contig01147	16	50.8269	45	87.1513	-0.777929	0.0710289		KOG0921
contig01148	115	339.357	20	35.9812	3.23749	7.09e-28	UP	KOG0921
contig01149	341	669.711	362	433.44	0.627706	1.93e-08		KOG0108
contig01151	0	0	2	0.878352	NA	NA		KOG2392
contig01152	0	0	0	0	NA	NA
contig01153	4	4.60462	47	32.9852	-2.84066	5.82e-07	DOWN
contig01154	6	9.50408	128	123.611	-3.70111	2.64e-21	DOWN
contig01159	3	6.38827	155	201.225	-4.97724	1.46e-29	DOWN
contig01169	276	786.509	106	184.157	2.09453	4.05e-41	UP	KOG0441
contig01170	39	192.135	58	174.204	0.141345	0.692705		KOG0441
contig01173	318	814.378	109	170.182	2.25862	8.65e-52	UP	KOG0441
contig01174	161	599.965	40	90.8757	2.72291	8.17e-33	UP
contig01176	26	66.879	27	42.3416	0.659476	0.133018		KOG0441
contig01178	10	28.6371	2	3.49177	3.03585	0.00302118		KOG0441
contig01179	1	4.8044	10	29.2905	-2.608	0.0359571		KOG0441
contig01181	7	6.94425	31	18.7489	-1.43292	0.0119266
contig01184	13	67.4761	30	94.9326	-0.492527	0.349899
contig01186	0	0	0	0	NA	NA
contig01187	4	21.3333	37	120.306	-2.49553	4.24e-05	DOWN
contig01188	16	18.9823	178	128.747	-2.76181	9.04e-23	DOWN
contig01189	58	71.1336	193	144.308	-1.02055	6.14e-07	DOWN
contig01192	55	139.014	25	38.5234	1.85143	7.77e-08	UP
contig01193	1	4.40404	14	37.5895	-3.09343	0.0059238
contig01194	82	197.798	11	16.1766	3.61204	5.87e-22	UP	KOG2023
contig01197	17	67.229	386	930.641	-3.79107	2.88e-63	DOWN	KOG2960
contig01198	155	189.698	2414	1801.17	-3.24716	0	DOWN	KOG2960
contig01199	155	319.527	1360	1709.24	-2.41934	6.4e-145	DOWN	KOG2960
contig01203	3	12.5468	154	392.661	-4.9679	2.31e-29	DOWN
contig01205	1	4.12293	2	5.02716	-0.286076	0.893642
contig01206	11	43.2072	252	603.464	-3.80392	9.96e-42	DOWN	KOG2960
contig01207	11	19.7366	118	129.077	-2.70929	3.66e-15	DOWN	KOG2960
contig01208	0	0	0	0	NA	NA
contig01209	39	83.9703	202	265.155	-1.65889	4.36e-14	DOWN
contig01214	0	0	20	20.5458	-4.608	0.000122488	DOWN
contig01217	1	4.43766	21	56.8146	-3.67839	0.000230691	DOWN
contig01219	0	0	15	21.7878	-4.19297	0.00127781
contig01220	2	4.32218	116	152.833	-5.14406	1.48e-22	DOWN
contig01221	0	0	6	10.424	-2.87104	0.0919058
contig01222	1	3.87555	15	35.4415	-3.19297	0.00373906
contig01223	0	0	14	18.5142	-4.09343	0.00204921
contig01224	48	37.8616	165	79.3467	-1.06744	1.81e-06	DOWN	KOG2004
contig01225	26	47.983	113	127.139	-1.40582	8.96e-07	DOWN	KOG2004
contig01226	9	14.2951	87	84.2462	-2.55909	7.83e-11	DOWN	KOG2004
contig01227	10	10.5697	192	123.723	-3.54911	1.64e-30	DOWN	KOG2004	lon; ATP-dependent Lon protease	K01338
contig01228	1	1.8455	56	63.0071	-5.09343	2.05e-11	DOWN	KOG2004
contig01229	2	7.50107	21	48.0175	-2.67839	0.00156881
contig01232	4	11.073	41	69.1953	-2.64363	7.81e-06	DOWN	KOG2004
contig01233	2	3.62201	59	65.1417	-4.16872	3.96e-11	DOWN	KOG2004
contig01234	16	18.5285	112	79.0727	-2.09343	5.92e-11	DOWN	KOG2004
contig01237	111	96.4543	151	79.995	0.269935	0.177016		KOG2004
contig01238	0	0	5	5.96658	-2.608	0.147415
contig01243	20	39.5465	26	31.3428	0.335413	0.50541
contig01244	0	0	2	2.75809	NA	NA
contig01246	0	0	2	3.23667	NA	NA
contig01250	0	0	0	0	NA	NA
contig01251	0	0	0	0	NA	NA
contig01252	0	0	1	2.28655	NA	NA
contig01253	1	0.721257	43	18.908	-4.71234	7.98e-09	DOWN	KOG2232	ASAH2; neutral ceramidase	K12349
contig01254	0	0	4	12.5457	NA	NA
contig01255	1	1.60589	27	26.4343	-4.04096	1.39e-05	DOWN	KOG2232
contig01256	18	15.3431	119	61.8408	-2.01097	4.84e-11	DOWN	KOG2232	ASAH2; neutral ceramidase	K12349
contig01257	1	1.89359	8	9.23557	-2.28608	0.0867768		KOG2232
contig01258	7	9.8531	9	7.72333	0.351354	0.68752		KOG2232
contig01259	0	0	2	6.27283	NA	NA
contig01260	1	1.65622	34	34.3308	-4.37354	5.22e-07	DOWN	KOG2232
contig01261	0	0	5	13.6314	-2.608	0.147415
contig01262	39	41.3722	73	47.2122	-0.190498	0.567712		KOG2232
contig01263	0	0	1	3.54415	NA	NA
contig01264	0	0	0	0	NA	NA
contig01265	0	0	2	6.75076	NA	NA		KOG2232
contig01266	54	55.9572	58	36.6418	0.610831	0.0389893
contig01268	7	18.497	13	20.9427	-0.179161	0.826758
contig01269	33	27.6825	116	59.3249	-1.09966	4.76e-05	DOWN
contig01271	0	0	5	13.5273	-2.608	0.147415
contig01272	1	4.61375	7	19.6897	-2.09343	0.132228
contig01273	55	22.2037	314	77.2822	-1.79934	9.4e-24	DOWN
contig01274	6	13.572	57	78.6057	-2.534	2.16e-07	DOWN
contig01275	0	0	17	30.8977	-4.37354	0.000497326	DOWN
contig01276	0	0	1	3.02919	NA	NA
contig01277	50	144.61	40	70.5304	1.03585	0.00130191
contig01278	9	23.5675	37	59.0692	-1.3256	0.00944567
contig01279	21	48.6374	12	16.9441	1.52128	0.00529431
contig01281	0	0	0	0	NA	NA		KOG0355
contig01282	130	139.692	17	11.1369	3.64883	1.84e-34	UP
contig01283	29	63.141	17	22.5658	1.48444	0.00116112
contig01284	106	269.089	14	21.6673	3.63449	3.31e-28	UP
contig01285	29	62.6716	5	6.58764	3.24998	7.7e-08	UP
contig01286	69	115.596	5	5.10685	4.50052	4.01e-21	UP
contig01287	7	17.1702	5	7.47711	1.19935	0.200584		KOG0355
contig01289	21	56.5185	7	11.4857	2.29889	0.000178756	UP
contig01290	30	38.584	9	7.05694	2.45089	2.53e-06	UP
contig01292	5	13.0931	1	1.59646	3.03585	0.0403928
contig01293	6	16.5308	1	1.67969	3.29889	0.0187842
contig01295	3	11.1795	9	20.447	-0.871038	0.398991		KOG1374
contig01296	12	26.8307	85	115.866	-2.1105	1.21e-08	DOWN	KOG1375
contig01298	313	261.058	285	144.919	0.849125	1.51e-12		KOG1375
contig01299	405	1259.04	129	244.49	2.36448	2.39e-69	UP	KOG1375
contig01300	42	91.4456	23	30.5301	1.58268	3.27e-05	UP
contig01304	3	8.63366	15	26.318	-1.608	0.0616271
contig01305	18	44.5276	10	15.0815	1.56192	0.00869043
contig01306	439	354.945	488	240.549	0.561264	7.77e-09		KOG1375
contig01307	3	11.2516	9	20.5789	-0.871038	0.398991		KOG1374
contig01308	3	6.83921	44	61.154	-3.16054	3.52e-07	DOWN
contig01309	123	261.919	2718	3528.57	-3.75189	0	DOWN	KOG1578
contig01311	1	5.05507	202	622.538	-6.94429	1.23e-37	DOWN
contig01312	3	13.5194	226	620.913	-5.52129	1.95e-43	DOWN	KOG1578
contig01313	10	22.2733	537	729.199	-5.03293	2.44e-100	DOWN
contig01316	0	0	1988	3522.89	-11.2432	1.46e-214	DOWN
contig01317	5	27.1651	312	1033.43	-5.24955	3.29e-59	DOWN	KOG1578
contig01318	110	201.09	2240	2496.51	-3.634	0	DOWN	KOG1578
contig01319	5	17.3016	345	727.817	-5.3946	1.21e-65	DOWN
contig01322	692	868.86	125	95.6844	3.18277	1.42e-160	UP
contig01324	0	0	27	58.7068	-5.04096	4.86e-06	DOWN
contig01326	0	0	45	82.6357	-5.77793	1.67e-09	DOWN
contig01327	50	123.688	16	24.1304	2.35778	1.92e-09	UP
contig01328	0	0	8	14.6151	-3.28608	0.0357003
contig01329	13	38.5578	3	5.42472	2.8294	0.00101541
contig01330	0	0	1	3.25151	NA	NA
contig01331	5	21.6915	2	5.28978	2.03585	0.107626
contig01332	0	0	20	48.8848	-4.608	0.000122488	DOWN
contig01333	97	142.758	25	22.4313	2.66998	8.78e-20	UP
contig01335	103	129.046	39	29.7892	2.11502	3.52e-16	UP
contig01336	29	93.1417	18	35.2457	1.40198	0.00191236
contig01337	188	423.607	105	144.239	1.55427	3.65e-19	UP	KOG3255
contig01339	177	238.738	90	74.0078	1.68968	2.8e-20	UP	KOG3255
contig01340	95	124.665	21	16.8007	2.89146	5.64e-21	UP	KOG3255
contig01341	95	106.821	136	93.2311	0.196317	0.372325		KOG3255	RP-L9e, RPL9; large subunit ribosomal protein L9e	K02940
contig01342	0	0	0	0	NA	NA
contig01343	59	92.4492	32	30.5695	1.59657	5.73e-07	UP
contig01344	64	275.595	35	91.8854	1.58464	2.13e-07	UP
contig01345	20	95.3005	29	84.2462	0.177871	0.728768
contig01346	263	341.274	128	101.261	1.75284	3.83e-31	UP	KOG3255	RP-L9e, RPL9; large subunit ribosomal protein L9e	K02940
contig01348	42	80.0524	21	24.4024	1.71392	1.03e-05	UP
contig01349	115	203.201	28	30.163	2.75206	5.55e-24	UP	KOG3255
contig01350	12	13.4672	31	21.2102	-0.65531	0.206911		KOG1824
contig01351	15	7.92007	59	18.9923	-1.26183	0.00140695		KOG1824
contig01352	4	8.58056	12	15.6937	-0.871038	0.325852		KOG1824
contig01353	4	6.53183	37	36.8353	-2.49553	4.24e-05	DOWN	KOG1824
contig01354	39	30.7625	112	53.8596	-0.808029	0.00236812		KOG1824
contig01355	38	63.1161	35	35.4415	0.832569	0.022205		KOG1824
contig01356	23	42.5817	14	15.8019	1.43013	0.00529195		KOG1824
contig01357	2	5.05507	4	6.16374	-0.286076	0.850692
contig01358	48	89.7234	18	20.5128	2.12896	3.66e-08	UP	KOG1824
contig01359	6	7.29706	20	14.8291	-1.02304	0.134116		KOG1824
contig01360	1	1.93778	16	18.9021	-3.28608	0.0023595		KOG1824
contig01362	79	63.6084	37	18.1625	1.80825	1.74e-10	UP	KOG1824
contig01363	11	10.64	39	22.9987	-1.11205	0.0214066		KOG1824
contig01364	5	9.62472	746	875.476	-6.50718	1.81e-139	DOWN
contig01365	4	14.811	970	2189.7	-7.20792	2.4e-174	DOWN
contig01370	0	0	1	2.92905	NA	NA
contig01371	0	0	7	20.3353	-3.09343	0.0574306
contig01372	56	66.8473	1789	1301.95	-4.28366	0	DOWN
contig01373	6	13.6784	635	882.563	-6.01173	2.02e-120	DOWN
contig01374	0	0	8	24.2335	-3.28608	0.0357003
contig01375	7	7.85585	2700	1847.34	-7.87746	0	DOWN		petE; plastocyanin	K02638
contig01376	0	0	144	300.21	-7.456	3.21e-26	DOWN
contig01378	29	16.8418	110	38.9467	-1.20945	1.83e-05	DOWN
contig01379	1	4.57742	14	39.0694	-3.09343	0.0059238
contig01380	178	167.983	253	145.563	0.206664	0.186301
contig01381	0	0	0	0	NA	NA
contig01382	78	126.306	55	54.2976	1.21797	3.05e-06	UP
contig01383	1	4.50646	1	2.7474	0.713924	0.778598
contig01384	89	311.678	29	61.9159	2.33168	8.63e-16	UP
contig01385	629	234.096	345	78.2799	1.58039	3.07e-63	UP
contig01386	7	25.7553	1	2.24313	3.52128	0.00861089
contig01387	0	0	5	9.63085	-2.608	0.147415
contig01388	0	0	11	19.7897	-3.74551	0.00854743
contig01389	0	0	4	8.75099	NA	NA
contig01390	9	18.1038	15	18.3952	-0.0230414	0.974985
contig01391	1	3.90156	15	35.6794	-3.19297	0.00373906
contig01392	7	2.83182	181	44.641	-3.97857	3.99e-31	DOWN	KOG1286
contig01393	6	10.5378	33	35.3344	-1.74551	0.00244888
contig01397	1	1.78872	0	0	NA	NA
contig01399	0	0	15	30.2058	-4.19297	0.00127781
contig01401	2	6.75968	3	6.18166	0.128962	0.935669
contig01403	0	0	2	3.44092	NA	NA
contig01404	0	0	12	17.502	-3.87104	0.00530349
contig01406	0	0	0	0	NA	NA
contig01407	1	3.72649	4	9.08757	-1.28608	0.442532
contig01408	0	0	2	2.33168	NA	NA
contig01409	0	0	10	15.7518	-3.608	0.0137435
contig01410	0	0	3	2.92905	NA	NA
contig01412	10	16.0589	9	8.81143	0.865927	0.245895
contig01413	0	0	0	0	NA	NA
contig01414	1	3.95465	2	4.82197	-0.286076	0.893642
contig01415	1	2.52753	3	4.62281	-0.871038	0.644653
contig01416	0	0	0	0	NA	NA
contig01417	84	77.7579	149	84.0889	-0.112927	0.631676		KOG0449
contig01418	3	9.79774	9	17.9199	-0.871038	0.398991
contig01419	0	0	1	2.64489	NA	NA
contig01420	84	285.567	116	240.422	0.248261	0.287452
contig01422	334	472.421	224	193.161	1.29027	2.38e-25	UP
contig01423	24	44.575	71	80.3945	-0.85086	0.0125026
contig01424	0	0	133	304.111	-7.34136	1.69e-24	DOWN
contig01425	17	37.7201	13	17.5855	1.10095	0.0568494
contig01426	24	59.3702	89	134.225	-1.17685	0.000180153	DOWN
contig01428	8	19.2176	21	30.755	-0.678393	0.293037
contig01429	118	158.79	178	146.032	0.120834	0.548359
contig01430	62	110.9	244	266.084	-1.26262	1.61e-11	DOWN
contig01431	5	14.9828	64	116.92	-2.96415	1.93e-09	DOWN
contig01432	0	0	8	27.2627	-3.28608	0.0357003
contig01433	0	0	31	57.2233	-5.24027	7.94e-07	DOWN
contig01434	33	49.4433	18	16.4419	1.58839	0.00024566	UP
contig01435	41	43.6532	41	26.6136	0.713924	0.0389064		KOG1947
contig01436	18	13.4154	31	14.0857	-0.0703471	0.896384		KOG1947
contig01437	1	1.39075	9	7.63095	-2.456	0.0563656
contig01438	1	2.12942	4	5.1929	-1.28608	0.442532
contig01439	11	8.19828	45	20.447	-1.3185	0.00414521		KOG1947
contig01440	97	93.6699	20	11.7746	2.99191	4.34e-22	UP
contig01441	60	32.507	129	42.6091	-0.390412	0.103366
contig01442	9	5.06976	86	29.5346	-2.54242	1.19e-10	DOWN	KOG1947
contig01444	0	0	2	5.17394	NA	NA
contig01445	0	0	1	2.64489	NA	NA
contig01448	27	78.8743	26	46.3055	0.768372	0.0771593
contig01450	17	48.2081	43	74.3407	-0.624878	0.150708
contig01452	641	610.876	502	291.666	1.06656	1.66e-35	UP	KOG1924
contig01456	109	253.461	101	143.184	0.823897	7.41e-05		KOG2199
contig01457	76	187.209	34	51.0598	1.87439	1.39e-10	UP	KOG1924
contig01458	6	34.5346	27	94.7446	-1.456	0.0179946
contig01459	0	0	6	9.28599	-2.87104	0.0919058
contig01462	0	0	10	17.0392	-3.608	0.0137435
contig01464	0	0	75	81.2879	-6.51489	6.38e-15	DOWN
contig01473	0	0	76	179.57	-6.534	4.28e-15	DOWN
contig01475	60	79.4532	68	54.898	0.533352	0.0558814		KOG0730
contig01476	33	63.3135	67	78.369	-0.307771	0.368308		KOG0730
contig01477	243	111.231	455	126.975	-0.190986	0.122613		KOG0730	VCP, CDC48; transitional endoplasmic reticulum ATPase	K13525
contig01479	207	546.981	110	177.208	1.62605	2.42e-22	UP	KOG0730
contig01480	47	71.3385	44	40.7161	0.809081	0.0126899		KOG0730
contig01481	20	25.9524	43	34.0175	-0.390412	0.367386		KOG0730
contig01482	32	53.3027	144	146.234	-1.456	9.85e-09	DOWN	KOG0730
contig01483	128	80.7056	335	128.773	-0.674093	4.44e-06		KOG0730
contig01484	374	218.731	221	78.7985	1.47292	2.38e-34	UP	KOG0730
contig01485	80	141.788	24	25.9328	2.45089	4.27e-15	UP	KOG0730
contig01486	206	212.331	57	35.8186	2.56753	3.43e-39	UP	KOG0730
contig01487	21	79.2727	45	103.563	-0.385611	0.362339		KOG0730
contig01488	7	12.5985	44	48.2795	-1.93815	0.000142586	DOWN
contig01492	1	1.77236	34	36.7382	-4.37354	5.22e-07	DOWN	KOG0560
contig01493	14	26.9492	70	82.1492	-1.608	2.24e-05	DOWN	KOG0560
contig01494	38	41.8383	88	59.0692	-0.49758	0.0920046		KOG0560
contig01495	30	40	44	35.7667	0.161383	0.693292		KOG0560
contig01496	3	5.31707	40	43.2214	-3.02304	2.12e-06	DOWN	KOG0560
contig01497	10	10.6083	62	40.0981	-1.91834	6.02e-06	DOWN	KOG0560
contig01498	3	6.11929	18	22.3841	-1.87104	0.0211196
contig01500	4	3.9213	67	40.0435	-3.35217	7.19e-11	DOWN	KOG0560	sir; sulfite reductase (ferredoxin)	K00392
contig01501	3	7.45298	49	74.2151	-3.31582	3.63e-08	DOWN
contig01507	0	0	7	16.9925	-3.09343	0.0574306
contig01508	1	2.18546	18	23.983	-3.456	0.000933191	DOWN
contig01512	0	0	2	5.8581	NA	NA		KOG0921
contig01514	1	1.7098	34	35.4415	-4.37354	5.22e-07	DOWN	KOG1347
contig01515	0	0	46	35.0604	-5.80964	1.09e-09	DOWN	KOG1347
contig01517	0	0	0	0	NA	NA
contig01518	0	0	2	5.06307	NA	NA
contig01519	0	0	1	3.25151	NA	NA
contig01521	9	6.10501	113	46.7315	-2.93633	1.01e-15	DOWN	KOG1347
contig01522	7	18.2481	10	15.8931	0.199351	0.822145
contig01523	8	8.06007	88	54.0529	-2.74551	9.95e-12	DOWN	KOG1347
contig01525	0	0	3	4.92243	NA	NA
contig01527	12	20.8862	56	59.4229	-1.50847	0.000335418	DOWN
contig01529	2	7.50107	32	73.1696	-3.28608	1.15e-05	DOWN
contig01530	15	13.1722	70	37.4759	-1.50847	5.43e-05	DOWN	KOG2605
contig01532	35	45.6203	47	37.3487	0.288618	0.438521
contig01534	9	14.453	22	21.539	-0.575582	0.356939
contig01536	3	12.6377	9	23.114	-0.871038	0.398991
contig01537	0	0	0	0	NA	NA
contig01538	0	0	2	4.72554	NA	NA
contig01540	0	0	1	2.85819	NA	NA
contig01541	0	0	1	2.47843	NA	NA
contig01542	12	5.3952	90	24.6693	-2.19297	1.74e-09	DOWN
contig01543	1	1.26652	9	6.94932	-2.456	0.0563656
contig01544	2	3.78718	9	10.39	-1.456	0.18807
contig01545	1	0.863793	7	3.68634	-2.09343	0.132228		KOG1965
contig01546	3	3.25981	13	8.61196	-1.40155	0.120743		KOG1965
contig01547	4	7.57437	17	19.6256	-1.37354	0.0780778
contig01549	0	0	4	3.66321	NA	NA
contig01550	2	1.94101	21	12.4252	-2.67839	0.00156881
contig01551	0	0	9	9.35406	-3.456	0.0221005		KOG1965
contig01552	9	10.4016	51	35.9347	-1.78858	0.000103322	DOWN
contig01553	95	53.1025	232	79.0618	-0.574201	0.00115787		KOG0188	AARS, alaS; alanyl-tRNA synthetase	K01872
contig01554	8	23.2533	72	127.589	-2.456	8.87e-09	DOWN	KOG0188
contig01555	142	68.9635	544	161.071	-1.22379	2.91e-23	DOWN	KOG0188	AARS, alaS; alanyl-tRNA synthetase	K01872
contig01556	8	34.7064	20	52.8978	-0.608004	0.356449
contig01557	210	183.303	85	45.2332	2.01878	4.09e-30	UP	KOG0188
contig01558	29	21.8376	70	32.1361	-0.557378	0.0951249		KOG0188
contig01559	9	11.4486	40	31.021	-1.43808	0.00385584
contig01560	1	1.28613	19	14.898	-3.534	0.00058669	DOWN	KOG0188
contig01561	7	17.4649	48	73.0126	-2.06368	3.19e-05	DOWN	KOG0188
contig01562	3	3.53752	52	37.3825	-3.40155	9.14e-09	DOWN	KOG0188
contig01563	88	85.4045	126	74.5514	0.196076	0.392182		KOG0188
contig01564	3	3.77489	92	70.5762	-4.22468	7.13e-17	DOWN	KOG0188
contig01565	2	5.64401	8	13.7637	-1.28608	0.264977
contig01567	9	8.92832	693	419.129	-5.55286	2.28e-131	DOWN	KOG1348
contig01568	9	7.22651	1540	753.866	-6.70487	9.15e-285	DOWN	KOG1348
contig01569	1	4.24331	117	302.676	-6.15644	6.32e-23	DOWN	KOG1348
contig01570	1	2.38251	19	27.5979	-3.534	0.00058669	DOWN
contig01571	8	18.3821	646	904.949	-5.62147	1.28e-122	DOWN
contig01572	2	4.07953	295	366.851	-6.49065	1.01e-55	DOWN	KOG1348
contig01573	4	1.70729	277	72.08	-5.39982	6.7e-53	DOWN	KOG1348
contig01574	293	149.807	232	72.3169	1.0507	2.07e-16	UP	KOG1924
contig01579	3	2.41217	22	10.7844	-2.16054	0.00456147		KOG0444
contig01580	0	0	1	3.40784	NA	NA
contig01581	9	6.18439	17	7.12182	-0.203614	0.781495		KOG0532
contig01582	45	40.9389	15	8.3196	2.29889	2.22e-08	UP	KOG1187
contig01583	41	52.3838	6	4.67361	3.48651	3.15e-11	UP	KOG1187
contig01584	2	7.54978	0	0	NA	NA
contig01585	96	95.0732	15	9.0566	3.392	2.4e-24	UP	KOG1187
contig01586	0	0	5	3.07119	-2.608	0.147415		KOG0472
contig01587	1	1.75629	7	7.49518	-2.09343	0.132228		KOG0444
contig01589	33	13.7224	36	9.12657	0.588393	0.126196		KOG1187
contig01591	1	3.39961	0	0	NA	NA
contig01593	28	27.1289	137	80.9248	-1.57675	2.86e-09	DOWN
contig01594	1	3.95465	25	60.2747	-3.92993	3.54e-05	DOWN
contig01595	4	6.85938	39	40.7734	-2.57148	1.83e-05	DOWN
contig01596	15	34.196	60	83.3918	-1.28608	0.00106492
contig01597	110	123.928	100	68.6851	0.851428	4.1e-05
contig01598	60	111.795	38	43.1659	1.37289	7.36e-06	UP
contig01599	12	20.7619	63	66.4528	-1.67839	3.44e-05	DOWN
contig01600	6	11.9044	56	67.738	-2.50847	3.28e-07	DOWN
contig01601	46	89.4358	35	41.4867	1.1082	0.00111147
contig01602	21	13.5795	148	58.3464	-2.10321	3.26e-14	DOWN
contig01603	246	76.9273	300	57.1945	0.42762	0.00105666
contig01604	28	21.588	136	63.9263	-1.56618	3.94e-09	DOWN
contig01606	140	67.653	1464	431.308	-2.67249	3.13e-174	DOWN	KOG2263
contig01608	5	8.16479	412	410.166	-5.65065	1.62e-78	DOWN	KOG2263
contig01609	9	17.557	588	699.316	-5.31582	4.93e-111	DOWN	KOG2263
contig01610	10	14.0759	516	442.804	-4.97537	3.73e-96	DOWN	KOG2263
contig01611	3	8.94358	304	552.524	-5.94904	3.7e-58	DOWN	KOG2263
contig01613	12	17.8872	407	369.864	-4.37	2.24e-72	DOWN	KOG2263
contig01614	6	9.96571	345	349.352	-5.13157	4.47e-65	DOWN	KOG2263
contig01615	145	66.635	1782	499.263	-2.90545	5.05e-231	DOWN	KOG2263	E2.1.1.14, metE; 5-methyltetrahydropteroyltriglutamate--homocysteine methyltransferase	K00549
contig01616	28	9.33868	1151	234.04	-4.64739	8.89e-209	DOWN	KOG2263
contig01618	19	63.4789	55	112.028	-0.819508	0.0352633
contig01620	179	176.37	99	59.4697	1.56838	1.59e-18	UP	KOG2620
contig01622	0	0	2	6.38586	NA	NA
contig01623	0	0	2	7.0883	NA	NA
contig01624	20	80.7407	35	86.1426	-0.0934307	0.848993		KOG2620
contig01625	0	0	2	5.49481	NA	NA
contig01626	29	22.5383	52	24.6385	-0.128535	0.753198
contig01627	1	2.71651	2	3.31229	-0.286076	0.893642
contig01632	2	3.29367	10	10.0401	-1.608	0.132396		KOG0727
contig01633	0	0	8	14.7673	-3.28608	0.0357003		KOG0727
contig01634	122	230.268	94	108.166	1.09007	7.63e-08	UP	KOG0727
contig01635	22	34.5657	29	27.7785	0.315375	0.510002		KOG0727
contig01636	0	0	1	0.828073	NA	NA
contig01638	37	49.5606	69	56.3471	-0.185147	0.592724		KOG0727
contig01639	117	98.1471	51	26.0825	1.91186	4.06e-16	UP	KOG0727
contig01641	28	38.6635	24	20.2042	0.936317	0.030832		KOG0727
contig01642	8	13.2498	11	11.107	0.254493	0.75924		KOG0727
contig01643	29	34.1268	41	29.415	0.214353	0.612054		KOG0727
contig01644	1	1.34257	129	105.588	-6.2973	4.41e-25	DOWN
contig01645	6	14.9699	218	331.599	-4.4693	1.28e-39	DOWN
contig01646	2	4.96866	263	398.338	-6.32499	4.63e-50	DOWN	KOG0108
contig01647	3	5.91186	253	303.956	-5.68411	1.36e-48	DOWN	KOG0566
contig01648	10	14.1788	130	112.376	-2.98652	3.27e-18	DOWN
contig01650	0	0	10	26.8496	-3.608	0.0137435
contig01652	0	0	67	144.792	-6.35217	1.62e-13	DOWN
contig01654	0	0	1	1.97997	NA	NA
contig01655	17	23.6427	251	212.819	-3.17016	4.28e-36	DOWN	KOG0108
contig01656	20	13.5194	917	377.905	-4.80493	1.82e-168	DOWN	KOG0127
contig01657	16	26.9604	560	575.283	-4.41536	9.27e-100	DOWN
contig01658	2	5.21375	368	584.864	-6.80964	2.82e-68	DOWN
contig01662	0	0	49	75.5058	-5.90079	3e-10	DOWN
contig01663	5	14.461	138	243.33	-4.07267	2.69e-24	DOWN
contig01665	0	0	0	0	NA	NA
contig01667	0	0	0	0	NA	NA
contig01668	0	0	36	106.325	-5.456	8.56e-08	DOWN
contig01670	440	1206.54	282	471.439	1.35573	1.28e-35	UP	KOG3283
contig01672	1282	2111.24	499	501	2.07521	1.4e-185	UP	KOG3283
contig01673	261	1296.82	59	178.722	2.85919	2.98e-55	UP	KOG3283
contig01675	44	178.872	30	74.3528	1.26647	0.000366668	UP
contig01678	459	923.293	155	190.084	2.28015	3.56e-75	UP	KOG3283
contig01679	201	454.661	150	206.857	1.13616	5.13e-13	UP	KOG3283
contig01680	204	745.861	84	187.238	1.99403	7.88e-29	UP	KOG3283
contig01681	190	376.974	139	168.136	1.16484	8.01e-13	UP	KOG3283	RP-S8e, RPS8; small subunit ribosomal protein S8e	K02995
contig01682	18	76.3795	3	7.76092	3.29889	2.52e-05	UP
contig01683	31	73.5564	40	57.8637	0.346192	0.383024
contig01686	95	175.881	209	235.901	-0.423579	0.0221964		KOG0841
contig01687	144	267.45	169	191.362	0.48297	0.00550673		KOG0841
contig01688	3	10.9685	4	8.9161	0.298887	0.827949
contig01689	8	27.0387	5	10.3028	1.392	0.120817
contig01692	61	151.544	93	140.857	0.105503	0.713421
contig01693	46	85.4355	64	72.4683	0.237486	0.461991		KOG0841
contig01695	3	8.50731	2	3.45771	1.29889	0.387329
contig01697	111	356.508	16	31.3295	3.50834	9.85e-29	UP	KOG3109
contig01700	119	204.67	136	142.605	0.521279	0.00693725		KOG3109
contig01701	7	16.8154	27	39.5422	-1.23361	0.0387985		KOG3109
contig01703	58	144.709	22	33.4641	2.11247	1.47e-09	UP	KOG3109
contig01704	3	10.4431	7	14.8557	-0.508468	0.659706
contig01706	0	0	0	0	NA	NA
contig01709	501	797.939	332	322.372	1.30755	2.8e-38	UP	KOG0205
contig01710	2233	725.205	6419	1270.94	-0.809441	4.98e-134		KOG0205	E3.6.3.6; H+-transporting ATPase	K01535
contig01711	18	60.4855	155	317.54	-2.39228	3.51e-17	DOWN	KOG0205
contig01712	80	101.101	754	580.933	-2.52257	1.3e-84	DOWN	KOG0205
contig01713	45	75.826	226	232.168	-1.6144	4.46e-15	DOWN	KOG0205
contig01714	46	80.5461	197	210.301	-1.38457	8.6e-11	DOWN	KOG0205
contig01715	18	41.3596	288	403.445	-3.28608	1.45e-42	DOWN	KOG0205
contig01716	1010	1617.48	592	577.999	1.48461	3.18e-92	UP	KOG0205
contig01719	6	11.9044	9	10.8865	0.128962	0.895217
contig01720	12	21.3988	19	20.6561	0.0509592	0.934904		KOG1184
contig01721	11	8.25118	53	24.2374	-1.55456	0.00036312	DOWN	KOG1184
contig01722	15	26.8307	5	5.45254	2.29889	0.00171549		KOG1184
contig01724	17	70.5904	6	15.1892	2.21642	0.0010655		KOG1184
contig01725	21	56	6	9.75454	2.52128	7.29e-05	UP
contig01726	19	18.7846	14	8.43846	1.1545	0.0351355		KOG1184
contig01727	26	68.703	2	3.22196	4.41436	1.49e-08	UP
contig01728	334	112.952	229	47.2141	1.25842	2.02e-24	UP	KOG1184	E4.1.1.1, pdc; pyruvate decarboxylase	K01568
contig01729	0	0	12	16.171	-3.87104	0.00530349
contig01730	3	13.0149	1	2.64489	2.29889	0.184103
contig01731	6	8.44551	14	12.0141	-0.508468	0.522385		KOG0054
contig01732	7	9.66587	29	24.4134	-1.3367	0.0218482		KOG0054
contig01733	3	9.22751	11	20.6273	-1.16054	0.223936		KOG0054
contig01734	9	4.43014	55	16.5054	-1.89751	2.48e-05	DOWN	KOG0054
contig01735	4	2.10628	56	17.9776	-3.09343	1.07e-08	DOWN	KOG0054
contig01736	1	1.27485	19	14.7673	-3.534	0.00058669	DOWN	KOG0054
contig01737	0	0	12	5.99011	-3.87104	0.00530349		KOG0054
contig01738	0	0	3	5.6858	NA	NA		KOG0054
contig01739	0	0	0	0	NA	NA		KOG0054
contig01740	0	0	14	15.0358	-4.09343	0.00204921		KOG0054
contig01741	0	0	8	8.72406	-3.28608	0.0357003		KOG0054
contig01742	0	0	6	5.62564	-2.87104	0.0919058		KOG0054
contig01743	4	11.126	6	10.1746	0.128962	0.909128
contig01744	0	0	2	5.36993	NA	NA
contig01745	10	36.3333	14	31.0113	0.228497	0.757299
contig01746	149	85.507	376	131.55	-0.621496	6.17e-06		KOG0583
contig01747	12	17.2247	68	59.5067	-1.78858	6.2e-06	DOWN	KOG0583
contig01748	5	7.23051	42	37.0284	-2.35647	2.37e-05	DOWN	KOG0583
contig01749	91	176.927	28	33.1894	2.41436	9.42e-17	UP
contig01753	4	5.26093	12	9.62213	-0.871038	0.325852
contig01755	9	25.0335	8	13.5661	0.883849	0.265039
contig01756	169	536.859	19	36.7972	3.86688	2.66e-46	UP	KOG1756
contig01759	235	593.97	41	63.1783	3.23289	7.28e-56	UP	KOG1756
contig01760	28	65.3708	3	4.27006	3.93632	1.24e-08	UP
contig01761	2	4.59552	2	2.8017	0.713924	0.682187
contig01762	15	11.1224	27	12.2056	-0.134073	0.814373		KOG0470
contig01763	8	20.046	1	1.52765	3.71392	0.00396962
contig01764	287	372.416	54	42.7197	3.12394	5.62e-66	UP	KOG1756
contig01765	53	149.566	24	41.2911	1.85688	1.29e-07	UP	KOG1756
contig01766	16	50.5507	13	25.0402	1.01348	0.0865686		KOG1756
contig01767	10	16.8502	5	5.13645	1.71392	0.0395453
contig01768	0	0	3	7.04136	NA	NA		KOG0363
contig01769	58	76.6302	26	20.9427	1.87147	2.6e-08	UP	KOG0363
contig01771	19	24.2754	48	37.3888	-0.623111	0.13004		KOG0363
contig01772	15	25.2753	23	23.6277	0.0972528	0.871097		KOG0363
contig01773	2	5.61674	8	13.6972	-1.28608	0.264977
contig01774	0	0	0	0	NA	NA		KOG0363
contig01775	30	32.4163	43	28.3269	0.19455	0.641227		KOG0363
contig01776	1	2.98119	2	3.63503	-0.286076	0.893642
contig01777	39	112.238	9	15.7908	2.8294	4.68e-09	UP	KOG0363
contig01778	1	3.14234	7	13.4103	-2.09343	0.132228		KOG0363
contig01779	40	60.8725	83	77.0064	-0.339187	0.265158		KOG0052
contig01780	12	61.1929	19	59.0692	0.0509592	0.934904		KOG0052
contig01782	11	55.6057	49	151.012	-1.44135	0.00126701		KOG0052
contig01783	36	159.756	62	167.738	-0.0703471	0.851672		KOG0052
contig01784	417	349.806	679	347.255	0.01056	0.923258		KOG0052
contig01785	38	107.759	83	143.495	-0.413188	0.173093		KOG0052
contig01786	115	175.009	59	54.7395	1.67677	2.05e-13	UP	KOG0052
contig01787	353	370.416	157	100.439	1.88283	1.27e-45	UP	KOG0052
contig01788	71	74.1017	140	89.081	-0.265612	0.248756		KOG0052
contig01789	241	137.22	674	233.963	-0.769791	8.43e-14		KOG0052	EEF1A; elongation factor 1-alpha	K03231
contig01790	48	75.826	89	85.7145	-0.176847	0.556601		KOG0052
contig01791	1278	336.478	2011	322.794	0.0598989	0.301023		KOG0853	E2.4.1.13; sucrose synthase	K00695
contig01793	242	832.441	83	174.062	2.25775	1.27e-39	UP	KOG0853
contig01795	21	80.3157	14	32.6435	1.29889	0.0140272
contig01797	2	7.7511	3	7.0883	0.128962	0.935669
contig01798	772	843.588	112	74.6137	3.49903	6.83e-194	UP	KOG0853
contig01799	468	139.735	853	155.273	-0.152113	0.0882288		KOG0853
contig01800	173	397.512	75	105.064	1.91973	1.89e-23	UP	KOG0853
contig01802	27	62.0395	45	63.0383	-0.0230414	0.955848		KOG0853
contig01803	10	4.55233	174	48.2915	-3.40709	6.87e-27	DOWN	KOG0222
contig01805	0	0	6	17.2885	-2.87104	0.0919058		KOG0222
contig01806	3	4.83102	34	33.3798	-2.78858	3.02e-05	DOWN	KOG0222
contig01808	0	0	4	3.44092	NA	NA		KOG0222
contig01809	0	0	26	25.6679	-4.98652	7.68e-06	DOWN	KOG0222
contig01810	0	0	6	15.9887	-2.87104	0.0919058		KOG0222
contig01811	0	0	19	14.8324	-4.534	0.00019513	DOWN	KOG0222
contig01812	0	0	6	17.2885	-2.87104	0.0919058		KOG0222
contig01813	0	0	7	9.39737	-3.09343	0.0574306		KOG0222
contig01814	0	0	3	10.424	NA	NA		KOG0222
contig01815	0	0	15	27.9801	-4.19297	0.00127781		KOG1924
contig01816	0	0	36	87.9927	-5.456	8.56e-08	DOWN
contig01818	0	0	1	2.88142	NA	NA
contig01819	0	0	38	93.5262	-5.534	3.54e-08	DOWN
contig01820	0	0	20	26.1561	-4.608	0.000122488	DOWN
contig01821	2	4.70715	38	54.5254	-3.534	7.23e-07	DOWN
contig01822	4	6.10323	42	39.0694	-2.67839	5.09e-06	DOWN
contig01824	9	8.07407	157	85.8691	-3.41077	2.21e-24	DOWN	KOG1924
contig01827	40	17.0105	113	29.2969	-0.784327	0.00296765		KOG1027
contig01828	7	20.3466	6	10.6325	0.936317	0.304054		KOG1027
contig01829	0	0	1	1.68769	NA	NA
contig01830	22	17.3297	78	37.4585	-1.11205	0.000871205	DOWN	KOG1383	E4.1.2.27; sphinganine-1-phosphate aldolase	K01634
contig01831	26	36.0732	18	15.2255	1.24444	0.00793611		KOG1383
contig01832	0	0	4	10.0543	NA	NA		KOG1027
contig01834	12	18.455	11	10.3137	0.839455	0.21209		KOG1383
contig01835	3	4.54166	11	10.1525	-1.16054	0.223936
contig01836	6	10.6341	29	31.3355	-1.55909	0.00944411		KOG1383
contig01837	0	0	0	0	NA	NA		KOG1027
contig01838	1	1.33028	12	9.73222	-2.87104	0.0146319
contig01839	32	31.8539	81	49.1569	-0.625926	0.0438701		KOG1339
contig01840	3	3.9457	22	17.6406	-2.16054	0.00456147		KOG1339
contig01841	0	0	4	7.05304	NA	NA
contig01842	3	5.68078	52	60.0312	-3.40155	9.14e-09	DOWN
contig01843	9	15.3431	35	36.3769	-1.24543	0.0167379
contig01844	2	4.68817	37	52.8765	-3.49553	1.15e-06	DOWN
contig01845	5	11.8157	11	15.8478	-0.423579	0.645244
contig01846	0	0	6	10.5796	-2.87104	0.0919058
contig01847	2	4.98998	13	19.7742	-1.98652	0.0428931
contig01848	1	3.36031	1	2.04864	0.713924	0.778598
contig01849	8	4.31016	90	29.562	-2.77793	4.18e-12	DOWN	KOG1339
contig01850	0	0	2	5.53774	NA	NA
contig01852	177	376.908	189	245.364	0.619287	8.46e-05		KOG1628
contig01854	197	639.791	123	243.537	1.39346	3.52e-17	UP	KOG1628
contig01855	128	406.615	64	123.948	1.71392	3.07e-15	UP	KOG1628
contig01857	42	123.939	13	23.3878	2.4058	2.86e-08	UP
contig01858	0	0	1	1.85558	NA	NA
contig01859	19	56.6427	12	21.8102	1.37689	0.014541
contig01860	222	417.657	189	216.778	0.946098	7.73e-11		KOG1628	RP-S3Ae, RPS3A; small subunit ribosomal protein S3Ae	K02984
contig01861	53	147.419	32	54.2645	1.44184	1.26e-05	UP
contig01862	58	188.365	46	91.0787	1.04834	0.000439836	UP	KOG1628
contig01866	40	52.7286	7	5.62564	3.2285	2.32e-10	UP
contig01867	144	88.584	38	14.2516	2.63592	1.77e-28	UP		E3.2.1.2; beta-amylase	K01177
contig01868	9	8.9589	8	4.855	0.883849	0.265039
contig01870	8	7.61156	5	2.90029	1.392	0.120817
contig01872	188	200.166	8	5.1929	5.26851	1.44e-58	UP
contig01873	0	0	0	0	NA	NA
contig01874	0	0	0	0	NA	NA
contig01875	0	0	1	1.11102	NA	NA
contig01876	0	0	6	14.565	-2.87104	0.0919058
contig01877	9	4.76937	140	45.2307	-3.24543	5.34e-21	DOWN	KOG0583
contig01880	7	8.84637	56	43.1462	-2.28608	1.4e-06	DOWN
contig01882	2	9.53005	5	14.5252	-0.608004	0.660597
contig01883	13	6.16925	256	74.0655	-3.58564	1.19e-40	DOWN	KOG0583
contig01884	3	5.01149	38	38.7005	-2.94904	5.17e-06	DOWN
contig01887	840	900.959	317	207.287	2.11983	3.6e-125	UP
contig01892	284	343.955	394	290.916	0.241619	0.0463953		KOG0526
contig01893	554	813.279	504	451.074	0.850386	1.92e-21		KOG0526
contig01895	11	38.2914	15	31.8337	0.266465	0.698749
contig01896	98	347.382	84	181.53	0.936317	2.66e-05
contig01901	337	521.035	44	41.4741	3.6511	7.5e-88	UP	KOG1745
contig01902	37	135.279	2	4.45805	4.92338	3.49e-12	UP
contig01903	383	421.686	59	39.6032	3.41248	1.12e-94	UP	KOG1745
contig01904	20	89.4358	6	16.3576	2.45089	0.000144729	UP	KOG1745
contig01905	102	140.845	38	31.99	2.13842	3.04e-16	UP	KOG1745
contig01906	459	559.396	41	30.4634	4.19872	1.78e-130	UP	KOG1745
contig01907	104	147.101	11	9.48556	3.95493	2.75e-29	UP	KOG1745
contig01908	289	384.451	43	34.8738	3.46259	1.75e-72	UP	KOG1745
contig01909	25	104.556	2	5.0995	4.35778	3.22e-08	UP
contig01910	180	211.394	46	32.9355	2.68222	5.35e-36	UP	KOG1745
contig01911	3	4.42639	22	19.7897	-2.16054	0.00456147		KOG0032
contig01912	5	6.66666	75	60.9659	-3.19297	1.37e-11	DOWN	KOG0032
contig01913	63	39.254	123	46.7235	-0.25131	0.309918		KOG0027
contig01915	6	7.99999	31	25.1992	-1.65531	0.0048878		KOG0032
contig01916	40	91.1895	39	54.2047	0.75045	0.0329165		KOG4343
contig01917	14	20.6042	21	18.8423	0.128962	0.833768
contig01919	1	4.50646	4	10.9896	-1.28608	0.442532
contig01920	1	3.26591	2	3.98219	-0.286076	0.893642
contig01921	3	10.023	2	4.07374	1.29889	0.387329
contig01922	0	0	0	0	NA	NA
contig01924	355	356.43	1707	1044.88	-1.55165	2.46e-101	DOWN	KOG0047
contig01925	19	55.7845	346	619.331	-3.47278	2.73e-53	DOWN	KOG0047
contig01926	57	101.024	1081	1168.06	-3.53134	8.32e-167	DOWN	KOG0047
contig01927	1	2.54971	109	169.435	-6.05426	1.81e-21	DOWN	KOG0047
contig01928	9	31.7091	144	309.308	-3.28608	8.59e-22	DOWN	KOG0047
contig01930	11	27.9243	522	807.881	-4.85455	1.46e-96	DOWN	KOG0047
contig01931	24	70.4646	302	540.573	-2.93952	2.5e-40	DOWN	KOG0047
contig01932	11	48.0802	56	149.227	-1.634	0.000136615	DOWN
contig01933	0	0	37	74.0868	-5.49553	5.51e-08	DOWN
contig01934	66	25.2255	271	63.1469	-1.32383	1.46e-13	DOWN	KOG0276
contig01935	3	6.45925	24	31.5036	-2.28608	0.00205111		KOG0276
contig01936	42	31.1826	101	45.7164	-0.55197	0.0444374		KOG0276
contig01939	21	43.7562	25	31.7576	0.462385	0.344476
contig01940	0	0	0	0	NA	NA
contig01942	2	4.55947	4	5.55945	-0.286076	0.850692
contig01943	4	8.70911	23	30.5301	-1.80964	0.0102562		KOG0276
contig01945	0	0	49	62.9215	-5.90079	3e-10	DOWN
contig01946	3	9.58241	143	278.469	-4.86098	3.64e-27	DOWN	KOG1663
contig01949	15	32.6591	492	653.08	-4.3217	7.66e-87	DOWN	KOG1663
contig01951	0	0	3	9.32671	NA	NA
contig01952	1	1.92494	306	359.109	-7.54346	3.15e-54	DOWN
contig01954	0	0	204	270.789	-7.9585	3.38e-35	DOWN	KOG1663
contig01958	1898	1157.79	987	367.06	1.65728	1.51e-202	UP	KOG0378	RP-S4e, RPS4; small subunit ribosomal protein S4e	K02987
contig01961	66	189.005	88	153.638	0.298887	0.257484		KOG0378
contig01962	650	939.966	360	317.387	1.56637	1.73e-64	UP	KOG0378	RP-S4e, RPS4; small subunit ribosomal protein S4e	K02987
contig01963	738	1232.83	184	187.392	2.71784	9.03e-147	UP	KOG0378
contig01966	18	42.1935	21	30.011	0.491532	0.355334		KOG0378
contig01967	10	25.2753	6	9.24561	1.45089	0.0703902
contig01968	21	28.8605	23	19.2708	0.58268	0.233099
contig01970	3	12.8235	6	15.636	-0.286076	0.81836
contig01971	108	63.6754	51	18.3318	1.79639	7.81e-14	UP
contig01972	20	19.3778	13	7.67899	1.33541	0.0143159		KOG1924
contig01974	0	0	4	9.71	NA	NA
contig01975	3	9.13088	9	16.7002	-0.871038	0.398991
contig01976	1	4.72628	3	8.64427	-0.871038	0.644653
contig01977	8	13.2121	4	4.02744	1.71392	0.0677044
contig01978	66	150.463	13	18.0682	3.05788	1.15e-15	UP	KOG1144
contig01979	107	49.1332	99	27.7149	0.826035	8.38e-05		KOG1144	EIF5B; translation initiation factor 5B	K03243
contig01980	459	877.736	24	27.9801	4.97131	6.87e-140	UP	KOG1144
contig01981	1319	1236.74	58	33.155	5.22117	0	UP	KOG1144
contig01982	87	205.593	13	18.7293	3.45643	1.73e-22	UP
contig01983	3	8.46601	3	5.16139	0.713924	0.618117
contig01985	105	200.789	22	25.6485	2.96874	1.19e-23	UP	KOG1144
contig01986	24	56.7154	13	18.7293	1.59845	0.0018579
contig01987	1	2.8922	2	3.52652	-0.286076	0.893642
contig01988	5	14.3185	9	15.713	-0.134073	0.895068		KOG1144
contig01989	333	262.665	84	40.3947	2.70099	2.95e-66	UP	KOG2012
contig01990	133	67.6442	251	77.8287	-0.202337	0.232483		KOG2012
contig01991	3	5.48427	19	21.1757	-1.94904	0.0144538		KOG2012
contig01992	0	0	14	10.6477	-4.09343	0.00204921		KOG2012
contig01993	0	0	13	30.716	-3.98652	0.00329239		KOG2012
contig01994	2	5.33333	7	11.3803	-1.09343	0.367912		KOG2012
contig01995	10	12.475	16	12.1688	0.0358523	0.958935		KOG2012
contig01996	273	219.811	59	28.9619	2.92404	4.94e-59	UP	KOG2012
contig01997	2	5.45852	7	11.6474	-1.09343	0.367912		KOG2012
contig01998	0	0	1	1.58221	NA	NA		KOG2012
contig01999	79	26.999	159	33.1288	-0.295178	0.168857		KOG2012	UBE1, UBA1; ubiquitin-activating enzyme E1	K03178
contig02000	16	7.48899	3590	1024.44	-7.09584	0	DOWN	KOG2040	GLDC, gcvP; glycine dehydrogenase	K00281
contig02001	10	6.97879	2340	995.596	-7.15644	0	DOWN	KOG2040	gcvPB; glycine dehydrogenase subunit 2	K00283
contig02002	7	9.75858	1168	992.702	-6.66855	1.76e-216	DOWN	KOG2040
contig02003	4	12.7765	186	362.204	-4.82523	5.94e-35	DOWN	KOG2040
contig02005	2	2.52205	139	106.863	-5.40502	4.84e-27	DOWN
contig02006	17	11.8639	2358	1003.25	-6.40196	0	DOWN	KOG2040	gcvPB; glycine dehydrogenase subunit 2	K00283
contig02007	21	23.8904	1729	1199.19	-5.64948	0	DOWN	KOG2040
contig02009	5	11.3987	97	134.817	-3.56406	5.59e-16	DOWN
contig02011	28	51.1865	35	39.008	0.391996	0.349437
contig02012	151	169.79	76	52.0997	1.7044	1.17e-17	UP	KOG0452
contig02013	54	49.9077	186	104.803	-1.07035	3.49e-07	DOWN	KOG0452
contig02014	37	37.3426	230	141.52	-1.92211	3.08e-19	DOWN	KOG0452
contig02015	23	18.6741	157	77.7139	-2.05713	1.27e-14	DOWN	KOG0452
contig02016	11	14.3057	75	59.4656	-2.05546	1.57e-07	DOWN	KOG0452
contig02017	15	12.1958	99	49.0729	-2.00854	2.38e-09	DOWN	KOG0452
contig02018	72	66.5437	169	95.2244	-0.51703	0.0131244		KOG0452
contig02019	25	68.2316	12	19.967	1.77282	0.000586097	UP
contig02022	34	11.0979	2130	423.865	-5.25525	0	DOWN	KOG0853
contig02023	15	39.8173	324	524.34	-3.71904	1.46e-52	DOWN
contig02024	10	34.3984	185	387.969	-3.49553	4.24e-29	DOWN	KOG0853
contig02025	22	43.799	230	279.163	-2.67213	3.72e-28	DOWN	KOG0853
contig02026	54	69.4513	160	125.457	-0.853116	0.000115162
contig02027	28	9.24848	1790	360.456	-5.28446	0	DOWN	KOG0853
contig02028	42	62.6051	312	283.532	-2.17916	4.57e-30	DOWN	KOG0853
contig02029	33	77.0441	76	108.175	-0.489609	0.12484
contig02032	1	2.15308	56	73.5083	-5.09343	2.05e-11	DOWN	KOG0853
contig02033	3	8.50731	8	13.8308	-0.701113	0.518832		KOG1247
contig02034	15	8.80807	115	41.1694	-2.22468	5.03e-12	DOWN	KOG1247	MARS, metG; methionyl-tRNA synthetase	K01874
contig02035	1	2.42222	14	20.6742	-3.09343	0.0059238		KOG1247
contig02036	8	11.7145	29	25.8893	-1.14406	0.0439265		KOG1247
contig02038	2	5.75577	3	5.26359	0.128962	0.935669		KOG2241
contig02039	14	31.3025	13	17.7208	0.820839	0.185633		KOG2241
contig02040	9	21.8	22	32.4881	-0.575582	0.356939		KOG1247
contig02041	30	63.6496	21	27.1632	1.2285	0.00458395		KOG2241
contig02042	0	0	0	0	NA	NA		KOG1247
contig02043	4	16.9732	5	12.9349	0.391996	0.74349		KOG2241
contig02044	36	41.3596	63	44.1268	-0.0934307	0.79961
contig02045	113	143.743	347	269.107	-0.904689	1.06e-09			ilvC; ketol-acid reductoisomerase	K00053
contig02046	237	271.747	329	229.985	0.240724	0.0715781
contig02048	54	164.356	49	90.9233	0.854102	0.0047928
contig02049	35	90.8333	17	26.8976	1.75574	4.55e-05	UP
contig02052	22	26.4789	60	44.0267	-0.733535	0.0462788
contig02053	586	337.288	501	175.804	0.940014	1.32e-26			ilvC; ketol-acid reductoisomerase	K00053
contig02054	0	0	15	22.3371	-4.19297	0.00127781
contig02055	58	102.174	104	111.694	-0.128535	0.646894
contig02056	86	161.795	172	197.28	-0.286076	0.164352
contig02057	27	98.0999	110	243.66	-1.31255	4.56e-06	DOWN
contig02058	0	0	1	3.47466	NA	NA
contig02059	50	100.577	419	513.841	-2.35303	7.56e-44	DOWN	KOG0483
contig02060	106	76.8345	740	327.016	-2.08954	2.09e-66	DOWN
contig02061	2	8.07407	10	24.6122	-1.608	0.132396
contig02062	1	4.92655	4	12.0141	-1.28608	0.442532
contig02063	4	5.63034	53	45.4818	-3.014	4.12e-08	DOWN
contig02065	22	20.2683	448	251.629	-3.634	4.05e-71	DOWN
contig02066	0	0	0	0	NA	NA
contig02070	1	3.79956	101	233.96	-5.94429	5.35e-20	DOWN
contig02071	33	44.5104	2632	2164.32	-5.60363	0	DOWN	KOG0657	GAPA; glyceraldehyde-3-phosphate dehydrogenase (NADP+) (phosphorylating)	K05298
contig02072	34	36.6024	8010	5257.16	-7.1662	0	DOWN	KOG0657	GAPA; glyceraldehyde-3-phosphate dehydrogenase (NADP+) (phosphorylating)	K05298
contig02073	5	11.3542	1576	2181.87	-7.5862	6.86e-275	DOWN
contig02076	0	0	98	190.839	-6.90079	7.72e-19	DOWN
contig02077	3	5.6258	586	669.959	-6.89587	1.01e-107	DOWN	KOG0921
contig02081	35	36.3983	414	262.483	-2.85028	2.69e-53	DOWN	KOG1924
contig02084	17	28.5626	406	415.874	-3.86395	2.45e-67	DOWN	KOG0566
contig02087	30	37.5053	543	413.865	-3.46399	6.27e-83	DOWN
contig02088	0	0	10	11.2871	-3.608	0.0137435
contig02089	28	14.9333	78	25.3618	-0.764123	0.0172827		KOG1041
contig02090	17	13.2298	83	39.3795	-1.57365	5.07e-06	DOWN	KOG1041
contig02091	1	2.29776	8	11.2068	-2.28608	0.0867768		KOG1041
contig02092	105	79.9999	95	44.1277	0.858314	5.53e-05		KOG1041
contig02093	21	35.4883	5	5.15138	2.78431	2.7e-05	UP
contig02094	213	107.393	139	42.7265	1.32969	2.76e-17	UP	KOG1041
contig02095	6	12.3251	8	10.0188	0.298887	0.757661
contig02096	0	0	7	12.2817	-3.09343	0.0574306
contig02097	54	30.3304	159	54.4464	-0.844071	0.000140903		KOG1041
contig02098	0	0	0	0	NA	NA
contig02100	0	0	188	215.631	-7.84066	7.21e-33	DOWN	KOG3178
contig02101	0	0	307	237.049	-8.54817	2.09e-49	DOWN	KOG3178
contig02103	0	0	3	4.07374	NA	NA		KOG3178
contig02104	0	0	0	0	NA	NA
contig02105	0	0	0	0	NA	NA		KOG3178
contig02106	0	0	2	1.29349	NA	NA		KOG3178
contig02109	0	0	0	0	NA	NA
contig02110	7	7.54978	10	6.57542	0.199351	0.822145
contig02111	8	12.1745	35	32.4726	-1.41536	0.00792215
contig02112	18	18.5861	67	42.1773	-1.18224	0.00121892
contig02113	4	5.74156	19	16.6269	-1.534	0.0408691
contig02114	1	1.99771	44	53.5885	-4.74551	5.04e-09	DOWN	KOG1474
contig02115	3	1.77778	34	12.2835	-2.78858	3.02e-05	DOWN	KOG1474
contig02116	5	9.95433	25	30.3438	-1.608	0.0140503		KOG1474
contig02117	43	29.5128	60	25.1061	0.233298	0.487987
contig02120	2	3.47064	19	20.1012	-2.534	0.00369922
contig02121	5	2.99347	40	14.6	-2.28608	5.32e-05	DOWN	KOG3598
contig02122	0	0	4	7.91989	NA	NA
contig02123	0	0	0	0	NA	NA
contig02125	23	11.7389	62	19.2921	-0.71671	0.0472852
contig02126	1	2.57227	1	1.56821	0.713924	0.778598
contig02128	21	8.31607	67	16.1756	-0.959848	0.00694405
contig02129	1	2.32533	13	18.4296	-2.98652	0.00934515
contig02130	2	6.31884	12	23.114	-1.87104	0.0631034
contig02131	2	8.18779	6	14.9753	-0.871038	0.500016
contig02132	459	224.417	344	102.539	1.13001	3.92e-28	UP	KOG2945
contig02134	32	47.335	68	61.3237	-0.373539	0.26905
contig02135	22	35.7244	66	65.3391	-0.871038	0.0140539
contig02137	0	0	0	0	NA	NA
contig02140	357	257.808	272	119.753	1.10624	2.12e-21	UP	KOG2945
contig02141	1	2.47376	11	16.5896	-2.74551	0.0230219
contig02142	3	13.7323	1	2.79067	2.29889	0.184103
contig02143	0	0	0	0	NA	NA
contig02144	174	170.289	83	49.5227	1.78183	2.08e-21	UP	KOG1491
contig02145	81	167.573	111	140	0.259358	0.274708		KOG1491
contig02146	74	123.617	133	135.452	-0.131905	0.593485		KOG1491
contig02147	18	33.219	66	74.2584	-1.16054	0.00158163		KOG1491
contig02148	61	110.128	46	50.6307	1.1211	0.000131373	UP	KOG1491
contig02149	0	0	0	0	NA	NA
contig02150	203	242.321	102	74.2307	1.70683	2.03e-23	UP	KOG1491
contig02151	22	53.0677	4	5.88241	3.17336	4.25e-06	UP	KOG1491
contig02152	62	158.778	16	24.9808	2.66812	5.09e-13	UP	KOG1491
contig02153	43	49.2073	80	55.8134	-0.181739	0.567629		KOG1491
contig02156	87	63.5376	224	99.7349	-0.650487	0.000331759			xylA; xylose isomerase	K01805
contig02158	88	209.661	105	152.515	0.45911	0.0421143
contig02159	363	363.834	127	77.6047	2.22907	4.66e-58	UP
contig02160	2	2.81517	68	58.3541	-4.37354	5.85e-13	DOWN
contig02161	4	4.59552	97	67.9412	-3.88599	6.35e-17	DOWN
contig02162	58	60.5338	118	75.0826	-0.310738	0.215636
contig02163	100	116.733	80	56.9342	1.03585	3.53e-06	UP
contig02164	1	1.57971	27	26.0033	-4.04096	1.39e-05	DOWN
contig02165	44	64.7561	320	287.121	-2.14857	2.74e-30	DOWN
contig02167	23	27.7976	720	530.517	-4.25437	1.06e-125	DOWN	KOG1506
contig02168	55	41.3092	1400	641.061	-3.95593	9.27e-234	DOWN	KOG1506	E2.5.1.6, metK; S-adenosylmethionine synthetase	K00789
contig02169	0	0	5	15.1459	-2.608	0.147415
contig02171	1	2.21883	120	162.328	-6.19297	1.82e-23	DOWN	KOG1506
contig02172	6	7.87358	386	308.813	-5.29357	4.01e-73	DOWN	KOG1506	E2.5.1.6, metK; S-adenosylmethionine synthetase	K00789
contig02173	10	22.1883	226	305.717	-3.78433	2.15e-37	DOWN	KOG1506
contig02174	20	28.4967	317	275.367	-3.27249	1.37e-46	DOWN
contig02175	0	0	5	9.0412	-2.608	0.147415
contig02176	137	379.25	8	13.5015	4.81196	5.58e-42	UP	KOG1237
contig02177	0	0	1	3.34354	NA	NA		KOG1237
contig02178	6	18.0725	3	5.50904	1.71392	0.11768		KOG1237
contig02179	63	96.1259	10	9.30223	3.36928	2.96e-16	UP	KOG1237
contig02180	61	90.9264	13	11.8138	2.94422	4.44e-14	UP	KOG1237
contig02181	49	99.9485	4	4.97425	4.32863	4.75e-15	UP	KOG1237
contig02182	2	4.43766	3	4.05819	0.128962	0.935669
contig02183	6	12.1111	4	4.92243	1.29889	0.207297		KOG1237
contig02184	3	14.4132	1	2.92905	2.29889	0.184103		KOG1237
contig02185	6	9.60881	1	0.97635	3.29889	0.0187842
contig02186	0	0	1	3.54415	NA	NA
contig02187	1	2.31607	2	2.82402	-0.286076	0.893642
contig02188	3	5.71803	16	18.5923	-1.70111	0.0432747
contig02190	0	0	0	0	NA	NA
contig02191	161	70.2135	85	22.5996	1.63545	9.5e-18	UP	KOG0834
contig02192	87	75.374	115	60.7418	0.311378	0.170594		KOG0834
contig02193	11	14.5333	6	4.83293	1.58839	0.040907
contig02194	4	7.8294	6	7.1599	0.128962	0.909128
contig02195	62	95.8581	14	13.1963	2.86077	6.4e-14	UP
contig02196	35	23.6314	68	27.991	-0.244256	0.474358		KOG0834
contig02197	0	0	2	4.32214	NA	NA
contig02198	16	31.2125	4	4.75725	2.71392	0.000338016	UP
contig02199	266	258.586	195	115.57	1.16188	1.85e-17	UP
contig02200	81	266.034	66	132.155	1.00938	4.94e-05	UP	KOG4441
contig02201	33	144.24	39	103.926	0.472916	0.214478		KOG4441
contig02202	11	31.1935	22	38.0348	-0.286076	0.647987
contig02203	32	101.654	24	46.4807	1.12896	0.0063058
contig02205	1	2.822	21	36.1297	-3.67839	0.000230691	DOWN
contig02206	118	176.343	96	87.4649	1.0116	7.2e-07	UP
contig02207	25	55.8974	26	35.4415	0.657341	0.14295
contig02208	314	289.284	214	120.198	1.26708	2.94e-23	UP
contig02209	6	17.44	0	0	4.29889	0.00950825
contig02212	13	21.9053	0	0	5.41436	4.81e-05	UP	KOG0048
contig02213	12	13.572	0	0	5.29889	0.000100351	UP
contig02214	2	4.43766	0	0	NA	NA
contig02215	0	0	0	0	NA	NA
contig02217	71	52.4455	0	0	7.86367	1.04e-20	UP
contig02219	0	0	0	0	NA	NA
contig02220	5	13.5194	8	13.1875	0.0358523	0.971552
contig02222	85	154.417	118	130.691	0.240672	0.30048		KOG0151
contig02224	7	9.46356	67	55.2228	-2.54481	1.54e-08	DOWN	KOG0145
contig02225	6	8.18779	25	20.799	-1.34497	0.0332482		KOG0391
contig02226	22	29.7426	115	94.7854	-1.67213	1.47e-08	DOWN	KOG0145
contig02227	13	35.6478	11	18.3895	0.954932	0.145182
contig02230	1	5.05507	15	46.2281	-3.19297	0.00373906
contig02231	143	76.9016	403	132.127	-0.780841	7.27e-09		KOG0228
contig02233	43	116.267	51	84.0706	0.467764	0.157666		KOG0228
contig02234	79	101.38	99	77.455	0.388348	0.104477
contig02235	25	32.8066	27	21.6009	0.602893	0.176785
contig02237	136	133.1	126	75.179	0.824107	8.41e-06		KOG0228
contig02238	0	0	9	6.53634	-3.456	0.0221005		KOG0228
contig02241	1	2.75513	0	0	NA	NA
contig02242	27	98.7169	1001	2231.25	-4.49841	3.31e-179	DOWN
contig02243	20	37.5053	980	1120.41	-4.90079	3.99e-181	DOWN
contig02244	7	20.2454	432	761.728	-5.23361	1.42e-81	DOWN
contig02245	17	56.4723	609	1233.36	-4.44891	8.41e-109	DOWN
contig02248	0	0	3	5.81008	NA	NA
contig02249	15	28.129	1175	1343.35	-5.57763	2.42e-222	DOWN
contig02250	7	20.2454	605	1066.77	-5.71951	5.89e-115	DOWN
contig02252	0	0	52	91.2356	-5.98652	8.35e-11	DOWN
contig02254	150	215.308	1299	1136.75	-2.40044	3.3e-137	DOWN	KOG1770
contig02256	0	0	0	0	NA	NA
contig02258	16	29.4346	71	79.6312	-1.43582	9.19e-05	DOWN
contig02260	46	134.378	132	235.089	-0.806908	0.000926478
contig02261	0	0	2	5.71637	NA	NA
contig02262	0	0	1	3.1089	NA	NA
contig02263	20	80.7407	59	145.212	-0.846791	0.0241214
contig02264	0	0	0	0	NA	NA
contig02265	0	0	3	5.11176	NA	NA
contig02266	4	17.4837	9	23.983	-0.456001	0.651432
contig02267	74	33.2962	364	99.8507	-1.58442	4.91e-23	DOWN	KOG1378
contig02268	0	0	11	19.6897	-3.74551	0.00854743
contig02269	0	0	7	13.7828	-3.09343	0.0574306
contig02270	30	53.1707	24	25.9328	1.03585	0.014263
contig02271	33	44.2027	37	30.2151	0.548865	0.151376
contig02272	61	72.2226	65	46.9185	0.622294	0.024845		KOG3031
contig02273	2	2.63643	12	9.64395	-1.87104	0.0631034		KOG3031
contig02274	4	5.17891	12	9.47212	-0.871038	0.325852		KOG3031
contig02276	38	33.1691	50	26.6077	0.317996	0.370614		KOG2809
contig02277	27	63.0361	26	37.0072	0.768372	0.0771593
contig02278	12	10.683	17	9.22673	0.211424	0.753792
contig02279	41	36.7819	63	34.457	0.0941963	0.789891		KOG2809
contig02280	8	19.8746	16	24.2335	-0.286076	0.696662
contig02282	0	0	2	4.66336	NA	NA
contig02283	5	14.11	4	6.88185	1.03585	0.34982
contig02285	2	7.64912	2	4.66336	0.713924	0.682187
contig02286	3	2.262	177	81.3638	-5.16872	6.51e-34	DOWN	KOG1950
contig02287	0	0	17	50.6307	-4.37354	0.000497326	DOWN	KOG1950
contig02288	1	1.31523	120	96.2213	-6.19297	1.82e-23	DOWN	KOG1950
contig02290	0	0	14	11.6474	-4.09343	0.00204921		KOG1950
contig02291	1	2.17728	55	73.0069	-5.06744	3.23e-11	DOWN	KOG1950
contig02292	0	0	10	29.7828	-3.608	0.0137435		KOG1950
contig02293	2	3.21178	6	5.87428	-0.871038	0.500016
contig02294	1	1.33028	41	33.2518	-4.64363	2.02e-08	DOWN	KOG1950
contig02295	1	1.01277	107	66.0669	-6.02754	4.22e-21	DOWN	KOG1950
contig02296	0	0	2	4.95685	NA	NA
contig02297	132	144.24	17	11.3253	3.67086	3.99e-35	UP
contig02298	73	98.0076	13	10.6406	3.20331	6.42e-18	UP
contig02299	0	0	0	0	NA	NA
contig02300	48	80.8811	8	8.21832	3.29889	1.95e-12	UP
contig02301	106	105.878	24	14.6151	2.85688	5.13e-23	UP
contig02302	0	0	0	0	NA	NA
contig02305	0	0	1	1.93669	NA	NA
contig02306	6	14.906	0	0	4.29889	0.00950825
contig02307	2	6.28468	2	3.83151	0.713924	0.682187
contig02308	231	642.526	138	234.016	1.45715	2.8e-21	UP
contig02309	669	2700.78	132	324.881	3.05539	1.44e-149	UP	KOG1756
contig02311	41	203.715	32	96.9341	1.07148	0.00288375		KOG1756
contig02312	250	371.696	36	32.6316	3.50978	1.67e-63	UP
contig02314	39	111.685	16	27.9342	1.99933	2.19e-06	UP
contig02315	21	61.3467	3	5.34294	3.52128	2.62e-06	UP
contig02316	175	210.628	115	84.3846	1.31965	3.09e-14	UP	KOG1756
contig02317	4	10.3809	5	7.91105	0.391996	0.74349
contig02318	28	53.5438	8	9.32671	2.52128	3.91e-06	UP	KOG1756
contig02319	249	250.003	139	85.0841	1.55499	4.71e-25	UP
contig02320	461	783.609	216	223.841	1.80766	3.79e-56	UP
contig02321	162	567.325	55	117.427	2.27241	4.64e-27	UP
contig02322	101	199.033	15	18.0211	3.46525	5.45e-26	UP
contig02323	178	247.553	268	227.233	0.123568	0.441796
contig02328	57	172.583	23	42.456	2.02325	5.81e-09	UP
contig02329	0	0	2	4.3755	NA	NA
contig02330	0	0	1	1.25679	NA	NA
contig02331	0	0	9	9.40925	-3.456	0.0221005		KOG4629
contig02332	0	0	6	4.73606	-2.87104	0.0919058		KOG4629
contig02333	0	0	2	5.21199	NA	NA		KOG4629
contig02334	0	0	1	1.78998	NA	NA		KOG4629
contig02335	0	0	5	4.01831	-2.608	0.147415		KOG4629
contig02336	0	0	2	1.43198	NA	NA		KOG4629
contig02337	0	0	1	1.12871	NA	NA		KOG4629
contig02338	0	0	0	0	NA	NA		KOG4629
contig02339	0	0	5	5.21199	-2.608	0.147415		KOG4629
contig02340	0	0	0	0	NA	NA
contig02342	44	40.601	243	136.703	-1.75146	5.6e-18	DOWN
contig02343	0	0	21	56.8146	-4.67839	7.7e-05	DOWN
contig02344	30	50.9941	99	102.594	-1.00854	0.00051765	DOWN
contig02345	16	40.2655	36	55.2335	-0.456001	0.339835
contig02346	0	0	1	2.46122	NA	NA
contig02347	0	0	1	1.09726	NA	NA
contig02348	58	63.4977	212	141.499	-1.15602	5.83e-09	DOWN
contig02350	40	83.3452	43	54.6231	0.609588	0.0796158
contig02351	27	53.2067	96	115.335	-1.11615	0.000194024	DOWN
contig02352	43	119.035	508	857.347	-2.8485	3.87e-65	DOWN
contig02353	13	41.9851	126	248.091	-2.56292	3.08e-15	DOWN	KOG1542
contig02354	151	145.333	1127	661.301	-2.18594	1.59e-106	DOWN	KOG1542
contig02355	25	90.8333	60	132.906	-0.54911	0.130923		KOG1542
contig02357	62	128.266	123	155.135	-0.274394	0.26636
contig02358	30	95.8241	345	671.831	-2.80964	6.14e-44	DOWN	KOG1542
contig02359	5	25.2753	18	55.4737	-1.13407	0.121418
contig02360	1	3.14234	17	32.5679	-3.37354	0.00148803
contig02361	2	6.35336	15	29.0504	-2.19297	0.0195685
contig02362	16	51.1062	66	128.524	-1.33047	0.000401442	DOWN	KOG1542
contig02363	0	0	6	6.92668	-2.87104	0.0919058
contig02364	0	0	3	6.00704	NA	NA
contig02365	50	82.3418	20	20.0802	2.03585	4.78e-08	UP
contig02367	50	43.9737	22	11.796	1.89835	1.97e-07	UP
contig02370	2	7.90929	4	9.64395	-0.286076	0.850692
contig02371	57	29.2979	24	7.52075	1.96185	1.19e-08	UP
contig02372	0	0	2	4.92243	NA	NA
contig02374	54	21.9218	155	38.362	-0.807313	0.000309933		KOG0355
contig02375	6	8.54901	43	37.3526	-2.12738	6.18e-05	DOWN	KOG0355
contig02377	21	73.5421	21	44.8356	0.713924	0.147544
contig02378	43	35.7104	102	51.6433	-0.532236	0.051599		KOG0032
contig02379	16	20.6238	21	16.5027	0.321607	0.572825		KOG0032
contig02380	6	5.14454	29	15.1593	-1.55909	0.00944411		KOG0355
contig02381	26	11.5203	80	21.6107	-0.907564	0.00476702		KOG0032
contig02382	147	152.328	71	44.8547	1.76385	5.18e-18	UP	KOG0027
contig02383	0	0	0	0	NA	NA
contig02385	8	11.9862	259	236.581	-4.30288	4.64e-46	DOWN	KOG1543
contig02386	4	6.70124	182	185.889	-4.79387	3.77e-34	DOWN	KOG1543
contig02387	1	4.21256	68	174.639	-5.37354	9.26e-14	DOWN	KOG1543
contig02388	0	0	8	20.2523	-3.28608	0.0357003
contig02389	13	12.4298	316	184.203	-3.88942	7.56e-53	DOWN	KOG4296
contig02390	1	1.00403	319	195.265	-7.60349	3.23e-56	DOWN	KOG1543
contig02392	5	5.77866	172	121.192	-4.39041	3.18e-31	DOWN	KOG1543
contig02393	20	15.4816	1009	476.172	-4.94286	6.17e-187	DOWN	KOG1543
contig02394	7	8.10623	348	245.69	-4.92166	6.11e-65	DOWN	KOG1543
contig02395	37	32.7387	778	419.688	-3.68025	4.95e-124	DOWN	KOG4296
contig02396	7	7.48039	4	2.60599	1.52128	0.120829		KOG3205
contig02397	0	0	2	2.3014	NA	NA		KOG3205
contig02398	0	0	0	0	NA	NA
contig02403	0	0	1	2.16107	NA	NA
contig02404	1	1.83386	1	1.11803	0.713924	0.778598		KOG3205
contig02405	0	0	0	0	NA	NA
contig02406	0	0	2	3.98219	NA	NA
contig02408	1465	885.294	1665	613.411	0.529303	2.06e-24
contig02411	1	3.05965	1	1.86534	0.713924	0.778598
contig02412	69	249.143	66	145.288	0.778055	0.00316331
contig02413	679	586.516	758	399.178	0.555138	7.4e-13
contig02414	177	480.822	244	404.099	0.250792	0.108098
contig02415	112	120.35	350	229.289	-0.929932	3.43e-10
contig02418	0	0	4	9.45107	NA	NA
contig02419	0	0	0	0	NA	NA
contig02420	6	7.92727	39	31.4141	-1.98652	0.000282541	DOWN
contig02421	1	2.92127	20	35.6196	-3.608	0.000368955	DOWN
contig02422	74	40.5836	208	69.5456	-0.777062	4.71e-05
contig02423	11	24.0401	12	15.9887	0.588393	0.39698
contig02424	42	111.488	31	50.1684	1.15205	0.00131811
contig02425	6	21.3988	5	10.8716	0.976959	0.326991
contig02426	12	46.8188	9	21.4076	1.12896	0.105802
contig02427	18	43.0617	18	26.253	0.713924	0.183823
contig02428	75	83.6851	38	25.8499	1.69482	3.09e-09	UP
contig02429	21	41.9519	33	40.1914	0.0618475	0.898361
contig02433	21	20.3128	87	51.3047	-1.3367	3.93e-05	DOWN
contig02434	12	11.6073	62	36.562	-1.65531	4.81e-05	DOWN
contig02435	4	7.99083	28	34.1018	-2.09343	0.00158925
contig02436	19	29.6917	22	20.96	0.50242	0.330433
contig02437	1	3.77489	3	6.90419	-0.871038	0.644653
contig02438	2	2.58946	23	18.1549	-2.80964	0.000653905	DOWN	KOG1046
contig02439	26	17.2542	78	31.5575	-0.871038	0.00729158		KOG1046
contig02441	9	19.9694	24	32.4655	-0.701113	0.241888		KOG1046
contig02442	51	78.851	60	56.5556	0.479459	0.113604		KOG1046
contig02443	169	141.157	54	27.4977	2.35992	1.9e-29	UP	KOG1046
contig02445	4	8.90932	10	13.5791	-0.608004	0.525248		KOG1046
contig02446	105	88.85	30	15.4766	2.52128	4.35e-20	UP	KOG1046
contig02447	3	4.22276	20	17.163	-2.02304	0.0098879		KOG1046
contig02448	45	53.3877	18	13.0193	2.03585	2.38e-07	UP
contig02450	10	21.0628	17	21.8299	-0.0516106	0.938118		KOG4628
contig02451	216	156.764	163	72.1219	1.12008	1.29e-13	UP	KOG0120
contig02452	9	27.9786	11	20.8479	0.424418	0.585321
contig02453	2	8.07407	6	14.7673	-0.871038	0.500016
contig02454	24	49.8285	23	29.1127	0.775325	0.0934767		KOG4628
contig02455	0	0	3	9.16591	NA	NA
contig02456	17	32.724	25	29.339	0.157531	0.78151
contig02457	0	0	2	2.95346	NA	NA
contig02458	3	3.43307	3	2.093	0.713924	0.618117
contig02459	98	75.1591	201	93.9808	-0.322418	0.0886572
contig02460	30	54.3302	119	131.388	-1.274	3.12e-06	DOWN
contig02461	10	16.3296	47	46.7908	-1.51874	0.00101581
contig02464	26	43.1847	33	33.4163	0.36997	0.394856
contig02465	33	77.6679	23	33.0022	1.23476	0.00273506
contig02467	95	112.478	148	106.83	0.0743264	0.750145
contig02470	845	651.494	731	343.604	0.923004	8.35e-37		KOG2943
contig02471	187	354.102	76	87.7379	2.01289	7.94e-27	UP	KOG2943
contig02472	11	54.192	6	18.0211	1.58839	0.040907		KOG2943
contig02473	17	47.7423	12	20.5458	1.21642	0.0377078
contig02474	2	8.42511	9	23.114	-1.456	0.18807
contig02477	0	0	0	0	NA	NA
contig02478	0	0	6	14.565	-2.87104	0.0919058
contig02481	95	194.46	124	154.745	0.329583	0.128814		KOG0027
contig02482	15	46.8817	45	85.7456	-0.871038	0.0452582
contig02483	102	208.789	86	107.323	0.960085	1.16e-05		KOG0027
contig02484	3	8.85278	12	21.5887	-1.28608	0.164956
contig02485	29	58.9463	11	13.6314	2.11247	2.61e-05	UP
contig02486	0	0	4	10.199	NA	NA
contig02487	14	57.3145	55	137.273	-1.26008	0.00211639
contig02488	45	16.4425	108	24.0583	-0.54911	0.0382839		KOG0374
contig02489	1	5.38271	3	9.84486	-0.871038	0.644653
contig02490	5	4.74945	56	32.4301	-2.7715	6.52e-08	DOWN	KOG0379
contig02492	0	0	2	2.17433	NA	NA		KOG0379
contig02493	0	0	16	13.8308	-4.28608	0.000795943	DOWN	KOG0379
contig02495	60	20	147	29.8733	-0.578858	0.0101846		KOG0374
contig02496	0	0	2	5.36993	NA	NA
contig02497	0	0	5	7.20356	-2.608	0.147415
contig02499	918	433.168	617	177.495	1.28715	1.05e-67	UP	KOG0100
contig02500	282	189.741	694	284.681	-0.585316	3.84e-09		KOG0100	HSPA1_8; heat shock 70kDa protein 1/8	K03283
contig02502	18	89.4358	23	69.6713	0.360287	0.499399
contig02503	10	47.6502	32	92.9613	-0.964148	0.0676358
contig02504	382	206.001	266	87.4531	1.23607	4.84e-27	UP	KOG0100
contig02505	170	92.7949	445	148.089	-0.674346	9.95e-08		KOG0100
contig02506	1078	506.201	658	188.372	1.42612	1.09e-92	UP	KOG0100
contig02507	206	120.599	190	67.8136	0.830569	2.45e-08		KOG0100
contig02508	6	8.30475	58	48.943	-2.55909	1.42e-07	DOWN	KOG0100
contig02509	42	49.727	208	150.139	-1.5942	9.92e-14	DOWN	KOG0100
contig02510	10	28.922	69	121.665	-2.07267	4.45e-07	DOWN	KOG0101
contig02511	65	86.0743	139	112.218	-0.382649	0.0961606		KOG0100
contig02512	145	234.148	185	182.13	0.362452	0.0359666		KOG0101
contig02513	33	61.2907	56	63.4097	-0.0490366	0.89726
contig02515	33	43.6993	133	107.374	-1.29696	5.27e-07	DOWN	KOG0100
contig02516	30	55.365	54	60.7569	-0.134073	0.736992
contig02517	1	1.03624	13	8.21283	-2.98652	0.00934515		KOG0100
contig02518	98	190.537	41	48.5987	1.97108	3.4e-14	UP
contig02519	130	236.166	124	137.336	0.782096	3.35e-05		KOG1373
contig02520	25	69.5374	70	118.704	-0.771503	0.0232925		KOG1373
contig02522	15	55.8974	45	102.235	-0.871038	0.0452582		KOG1373
contig02523	101	72.0425	423	183.948	-1.35238	3.2e-21	DOWN	KOG1373	SEC61A; protein transport protein SEC61 subunit alpha	K10956
contig02524	50	129.762	23	36.3908	1.83422	3.81e-07	UP
contig02525	26	72.3189	53	89.8756	-0.313557	0.419276		KOG1373
contig02526	3	4.02771	15	12.2777	-1.608	0.0616271		KOG1373
contig02527	0	0	12	13.2492	-3.87104	0.00530349		KOG1373
contig02529	1	4.76502	4	11.6202	-1.28608	0.442532
contig02531	1194	1000.16	654	333.988	1.58236	1.71e-119	UP	KOG0657
contig02533	212	249.985	319	229.327	0.124432	0.393746		KOG0657
contig02535	212	260.555	261	195.565	0.413939	0.00337439		KOG0657
contig02536	0	0	0	0	NA	NA
contig02538	2	2.00806	15	9.18174	-2.19297	0.0195685		KOG0171
contig02539	1	5.81333	3	10.6325	-0.871038	0.644653
contig02541	3	3.33461	4	2.71063	0.298887	0.827949
contig02542	3	3.71855	11	8.31251	-1.16054	0.223936
contig02544	12	15.7117	21	16.7629	-0.0934307	0.887419
contig02545	9	12.4571	6	5.06307	1.29889	0.118639		KOG0171
contig02546	1	2.38251	6	8.71513	-1.87104	0.199144
contig02547	0	0	0	0	NA	NA
contig02548	0	0	82	101.261	-6.64363	3.94e-16	DOWN
contig02549	0	0	110	208.479	-7.06744	8.15e-21	DOWN
contig02550	0	0	58	178.748	-6.14406	6.64e-12	DOWN
contig02551	0	0	420	831.589	-9.00032	8.81e-64	DOWN
contig02552	0	0	138	273.236	-7.3946	2.76e-25	DOWN
contig02554	0	0	971	620.067	-10.2094	5.91e-124	DOWN
contig02555	0	0	430	319.494	-9.03427	5.28e-65	DOWN
contig02556	0	0	1723	857.665	-11.0368	1.53e-192	DOWN
contig02557	0	0	12	39.0182	-3.87104	0.00530349
contig02558	1	2.50574	2	3.0553	-0.286076	0.893642
contig02559	9	22.7478	5	7.70468	1.56192	0.0699003
contig02560	175	85.8508	170	50.8444	0.755744	2.58e-06		KOG2440	pfkA, PFK; 6-phosphofructokinase 1	K00850
contig02562	0	0	2	4.34865	NA	NA
contig02563	4	10.3348	8	12.6014	-0.286076	0.787117
contig02564	28	75.7085	5	8.24221	3.19935	1.62e-07	UP
contig02565	13	33.1462	14	21.7623	0.607009	0.34043
contig02566	11	19.261	8	8.54012	1.17336	0.110519
contig02567	38	79.7496	9	11.5153	2.79193	9.55e-09	UP
contig02568	5	6.25089	19	14.4815	-1.21208	0.0920283
contig02569	0	0	9	9.99917	-3.456	0.0221005		KOG1909
contig02572	89	103.685	66	46.8765	1.14526	2.01e-06	UP	KOG1909	RANGAP1; Ran GTPase-activating protein 1	K14319
contig02573	149	101.072	44	18.1963	2.47366	1.72e-27	UP	KOG1909
contig02574	8	15.0021	17	19.4357	-0.373539	0.606504		KOG1909
contig02575	93	96.8888	14	8.89214	3.44573	6.56e-24	UP
contig02576	13	12.3688	11	6.38063	0.954932	0.145182		KOG1909
contig02577	0	0	3	6.07569	NA	NA		KOG1909
contig02579	0	0	0	0	NA	NA
contig02582	0	0	0	0	NA	NA
contig02583	1	0.77511	0	0	NA	NA
contig02584	0	0	0	0	NA	NA
contig02585	2	3.65618	0	0	NA	NA
contig02586	0	0	0	0	NA	NA
contig02587	1	3.19414	0	0	NA	NA
contig02588	10	14.2834	13	11.3204	0.335413	0.646816
contig02589	146	125.927	177	93.0734	0.436143	0.0114235		KOG2780
contig02590	0	0	1	1.47673	NA	NA		KOG2780
contig02592	7	10.4342	3	2.72627	1.93632	0.0629393
contig02594	3	12.5468	4	10.199	0.298887	0.827949
contig02595	37	87.7931	25	36.1648	1.27952	0.00104174		KOG2780
contig02596	28	63.0904	6	8.24221	2.93632	5.08e-07	UP
contig02597	6	9.82534	8	7.98682	0.298887	0.757661
contig02598	4	8.97811	8	10.9472	-0.286076	0.787117
contig02599	29	33.65	10	7.07415	2.24998	1.17e-05	UP	KOG1924
contig02600	19	25.8673	46	38.1806	-0.56171	0.179797
contig02602	14	12.8573	59	33.034	-1.36136	0.000675689	DOWN
contig02603	47	38.7555	34	17.0924	1.18105	0.000496568	UP	KOG1924
contig02604	5	13.7757	34	57.1095	-2.05161	0.000555208	DOWN
contig02605	13	10.023	70	32.9033	-1.71492	8.62e-06	DOWN	KOG1984
contig02606	1	2.8922	2	3.52652	-0.286076	0.893642		KOG0162
contig02607	2	7.7511	5	11.8138	-0.608004	0.660597
contig02608	1	3.502	7	14.9452	-2.09343	0.132228
contig02611	26	63.2412	45	66.7309	-0.0774892	0.858547
contig02612	113	90.9842	53	26.0166	1.80618	1.59e-14	UP	KOG0415
contig02614	51	41.0069	31	15.1962	1.43215	2.08e-05	UP
contig02615	3	15.2982	8	24.8712	-0.701113	0.518832
contig02618	488	695.32	90	78.1798	3.15281	1.64e-112	UP
contig02620	198	447.875	139	191.688	1.22434	2.53e-14	UP
contig02621	109	366.273	85	174.135	1.07272	5.73e-07	UP
contig02622	35	95.0778	93	154.022	-0.695952	0.0165119
contig02623	48	208.239	95	251.264	-0.270969	0.341082
contig02624	1079	827.517	346	161.778	2.35478	1.56e-182	UP	KOG1764
contig02626	368	766.776	56	71.1371	3.43013	2.22e-91	UP
contig02627	0	0	1	2.44424	NA	NA
contig02631	15	68.1249	5	13.8443	2.29889	0.00171549		KOG3467
contig02632	0	0	1	3.47466	NA	NA		KOG3467
contig02633	50	61.4517	8	5.99434	3.35778	4.35e-13	UP
contig02635	154	172.829	20	13.684	3.65878	1.02e-40	UP	KOG3467
contig02636	73	169.749	9	12.7589	3.73382	4.05e-20	UP
contig02637	247	301.658	24	17.8697	4.07733	1.87e-69	UP	KOG3467
contig02638	125	36.4609	175	31.1202	0.228497	0.224217		KOG4246
contig02639	11	31.8142	10	17.6326	0.851428	0.228284		KOG4246
contig02640	404	361.877	99	54.0633	2.74278	1.74e-81	UP
contig02641	50	94.989	25	28.9555	1.71392	1.34e-06	UP
contig02642	4	5.54972	9	7.61274	-0.456001	0.651432
contig02643	17	60.2601	23	49.7046	0.277825	0.617728
contig02644	266	159.417	204	74.5368	1.09678	5.26e-16	UP	KOG4246
contig02645	6	17.44	10	17.7208	-0.0230414	0.979661		KOG4246
contig02646	52	97.8295	28	32.1153	1.60701	2.58e-06	UP
contig02648	2	5.14454	3	4.70463	0.128962	0.935669
contig02649	45	30.6682	98	40.7183	-0.408933	0.141235
contig02650	29	13.7397	112	32.3509	-1.23545	1.07e-05	DOWN	KOG4658
contig02651	0	0	17	18.2577	-4.37354	0.000497326	DOWN	KOG4658
contig02652	0	0	25	46.6336	-4.92993	1.21e-05	DOWN
contig02653	3	5.71803	16	18.5923	-1.70111	0.0432747
contig02654	1	2.84967	4	6.94932	-1.28608	0.442532
contig02655	28	18.8395	74	30.355	-0.688174	0.0357715
contig02656	3	7.11836	7	10.1261	-0.508468	0.659706
contig02657	3	5.38271	26	28.4407	-2.40155	0.000903854	DOWN	KOG4658
contig02658	2	4.40404	7	9.39737	-1.09343	0.367912
contig02659	71	50.7683	138	60.159	-0.244853	0.294505		KOG0223
contig02660	48	50.8269	26	16.7847	1.59845	7.14e-06	UP
contig02661	24	74.2127	7	13.1963	2.49153	2.37e-05	UP
contig02662	3	7.51723	12	18.3318	-1.28608	0.164956
contig02663	26	7.83955	130	23.8973	-1.608	4.49e-09	DOWN	KOG4248
contig02664	0	0	0	0	NA	NA
contig02665	0	0	2	4.88848	NA	NA
contig02666	2	8.3645	1	2.54975	1.71392	0.387007
contig02667	45	84.6601	14	16.0576	2.39842	9.29e-09	UP
contig02668	17	15.7117	130	73.2495	-2.22098	1.98e-13	DOWN	KOG1490	NOG1; nucleolar GTP-binding protein	K06943
contig02669	4	10.4745	25	39.9116	-1.92993	0.00496613		KOG1490
contig02670	92	86.1234	235	134.118	-0.639031	0.000294189		KOG1490
contig02671	13	45.5261	19	40.5656	0.166436	0.794078
contig02672	77	84.6174	80	53.5978	0.658783	0.00738876		KOG1490
contig02673	4	14.906	3	6.81568	1.12896	0.370529
contig02674	6	9.71587	57	56.272	-2.534	2.16e-07	DOWN	KOG1490	NOG1; nucleolar GTP-binding protein	K06943
contig02675	2	9.01291	2	5.49481	0.713924	0.682187
contig02676	121	95.5724	85	40.9311	1.2234	3.74e-09	UP	KOG1490
contig02677	13	13.6908	8	5.13645	1.41436	0.0414081		KOG1490
contig02679	27	21.9218	408	201.957	-3.20361	1.31e-58	DOWN	KOG0564	E1.5.1.20, metF; methylenetetrahydrofolate reductase (NADPH)	K00297
contig02680	31	68.005	242	323.655	-2.25074	1.84e-24	DOWN	KOG0564
contig02681	160	141.143	336	180.703	-0.356465	0.0131661		KOG0564	E1.5.1.20, metF; methylenetetrahydrofolate reductase (NADPH)	K00297
contig02682	1	4.84444	1	2.95346	0.713924	0.778598
contig02684	2	8.54901	41	106.846	-3.64363	1.81e-07	DOWN	KOG0564
contig02685	45	52.0079	143	100.758	-0.954094	5.93e-05		KOG0564
contig02686	27	21.9218	423	209.382	-3.2557	1.39e-61	DOWN	KOG0564	E1.5.1.20, metF; methylenetetrahydrofolate reductase (NADPH)	K00297
contig02687	0	0	256	156.973	-8.28608	1.59e-42	DOWN	KOG0564
contig02688	10	7.04646	23	9.88066	-0.48771	0.422478		KOG1303
contig02689	6	8.32458	16	13.5338	-0.701113	0.349244		KOG1303
contig02690	4	18.7527	5	14.2909	0.391996	0.74349
contig02691	0	0	0	0	NA	NA
contig02693	3	9.3262	10	18.9527	-1.02304	0.301943		KOG4303
contig02694	5	11.7679	4	5.73952	1.03585	0.34982
contig02695	7	21.7611	3	5.6858	1.93632	0.0629393		KOG4303
contig02696	10	13.9075	14	11.8704	0.228497	0.757299		KOG1303
contig02698	98	80.9242	74	37.2539	1.11918	9.47e-07	UP
contig02700	7	21.7611	11	20.8479	0.0618475	0.938692
contig02701	22	46.6764	17	21.9893	1.08589	0.0305057
contig02703	6	12.1111	3	3.69182	1.71392	0.11768
contig02706	29	61.5279	10	12.9349	2.24998	1.17e-05	UP
contig02707	37	68.2835	7	7.87589	3.11602	2.16e-09	UP
contig02708	0	0	3	4.89975	NA	NA		KOG0116
contig02709	107	72.7516	269	111.506	-0.616071	0.000171854
contig02711	66	140.542	37	48.0343	1.54886	2.21e-07	UP
contig02712	0	0	0	0	NA	NA
contig02713	79	167.001	50	64.4391	1.37385	2.19e-07	UP
contig02714	3	13.0149	25	66.1222	-2.34497	0.00136349
contig02717	0	0	7	17.7208	-3.09343	0.0574306
contig02719	156	281.64	97	106.765	1.39941	6.56e-14	UP	KOG1643
contig02720	168	287.247	232	241.836	0.248261	0.121914		KOG1643
contig02721	57	260.913	62	173.022	0.592618	0.0389845		KOG1643
contig02723	90	251.538	111	189.135	0.411361	0.0650732		KOG1643
contig02726	761	623.091	588	293.516	1.086	3.44e-43	UP	KOG1643	TPI, tpiA; triosephosphate isomerase (TIM)	K01803
contig02727	0	0	13	36.2787	-3.98652	0.00329239		KOG1643
contig02728	0	0	1	3.13642	NA	NA
contig02730	28	89.9299	24	46.9943	0.936317	0.030832
contig02732	187	283.097	230	212.28	0.415329	0.0059397		KOG0867
contig02733	37	112.614	52	96.49	0.222938	0.541385
contig02734	0	0	3	10.0306	NA	NA
contig02735	499	434.91	509	270.461	0.685298	1.1e-13		KOG0867	GST, gst; glutathione S-transferase	K00799
contig02736	44	142.104	23	45.2864	1.64979	1.12e-05	UP
contig02741	212	305.056	243	213.175	0.517032	0.000271612		KOG3173
contig02743	114	153.763	82	67.4293	1.18926	2.37e-08	UP
contig02746	453	523.546	487	343.141	0.609513	2.29e-10		KOG3173
contig02747	114	169.061	77	69.6173	1.28003	3.02e-09	UP
contig02748	23	38.2019	5	5.06307	2.91556	6.38e-06	UP
contig02750	1	4.61375	2	5.62564	-0.286076	0.893642
contig02751	2	9.8531	1	3.00352	1.71392	0.387007
contig02753	21	31.0636	3	2.70546	3.52128	2.62e-06	UP
contig02755	2	9.45257	0	0	NA	NA
contig02756	3	14.7796	1	3.00352	2.29889	0.184103
contig02758	2511	2931.18	2721	1936.47	0.598049	4.77e-51
contig02762	0	0	0	0	NA	NA
contig02764	0	0	14	35.6965	-4.09343	0.00204921
contig02765	0	0	0	0	NA	NA
contig02766	2	9.60881	3	8.78715	0.128962	0.935669
contig02768	184	66.9789	148	32.845	1.02803	2.33e-10	UP	KOG0050	CDC5L, CDC5, CEF1; pre-mRNA-splicing factor CDC5/CEF1	K12860
contig02769	1	2.59524	10	15.8221	-2.608	0.0359571
contig02770	1	3.02778	13	23.9969	-2.98652	0.00934515
contig02771	27	23.497	27	14.3252	0.713924	0.0983649		KOG0050
contig02772	35	34.8999	12	7.29499	2.25824	1.24e-06	UP
contig02773	0	0	5	7.94653	-2.608	0.147415
contig02774	6	13.7865	15	21.0128	-0.608004	0.428563		KOG0050
contig02775	13	40.1985	5	9.42593	2.09244	0.0063216
contig02776	5	19.7732	10	24.1099	-0.286076	0.765747
contig02777	49	84.5261	29	30.4986	1.47065	2.08e-05	UP
contig02778	0	0	20	37.5042	-4.608	0.000122488	DOWN
contig02779	17	27.6825	107	106.225	-1.94008	1.28e-09	DOWN	KOG1663
contig02780	61	91.6313	154	141.033	-0.622125	0.00479819		KOG1663
contig02781	116	137.341	28	20.211	2.76455	2.73e-24	UP	KOG4698
contig02783	76	45.083	59	21.3372	1.07921	3.21e-05	UP	KOG4698
contig02785	34	67.6894	54	65.5425	0.0464995	0.903135		KOG1663
contig02787	11	21.5308	78	93.0787	-2.11205	5.02e-08	DOWN	KOG1663
contig02788	175	95.3451	2054	682.257	-2.83909	4e-260	DOWN	KOG3178	E2.1.1.76; flavonol 3-O-methyltransferase	K05279
contig02789	1	2.05418	91	113.964	-5.79387	3.87e-18	DOWN
contig02790	0	0	3	7.59461	NA	NA
contig02791	25	22.9958	446	250.109	-3.44312	6e-68	DOWN	KOG3178
contig02792	55	70.8942	298	234.181	-1.72388	2.37e-21	DOWN	KOG3178
contig02794	15	39.457	53	84.9955	-1.10711	0.0069454
contig02795	20	32.2068	111	108.975	-1.75856	7.89e-09	DOWN
contig02796	0	0	1	1.41201	NA	NA
contig02797	0	0	6	15.5218	-2.87104	0.0919058		KOG3178
contig02799	51	137.259	29	47.5835	1.52837	7.52e-06	UP
contig02801	32	55.8638	66	70.2444	-0.33047	0.338175		KOG0223
contig02802	168	150.252	364	198.472	-0.401553	0.00356339		KOG0223
contig02803	115	104.622	297	164.728	-0.654905	2.75e-05		KOG0223
contig02804	26	73.3721	21	36.1297	1.02205	0.0247704
contig02806	0	0	0	0	NA	NA		KOG0223
contig02807	0	0	0	0	NA	NA
contig02808	57	69.0333	0	0	7.54681	2.83e-17	UP	KOG0205
contig02810	53	42.0336	0	0	7.44184	2.9e-16	UP	KOG0205
contig02811	30	12.2472	0	0	6.62081	4.11e-10	UP	KOG0205
contig02812	7	7.69249	0	0	4.52128	0.00437772		KOG0205
contig02813	2	2.35835	1	0.718895	1.71392	0.387007		KOG1187
contig02814	16	9.14585	1	0.348491	4.71392	8.44e-06	UP	KOG0205
contig02816	7	2.42222	6	1.26577	0.936317	0.304054		KOG1187
contig02817	0	0	0	0	NA	NA
contig02818	1362	874.89	979	383.395	1.19027	1.43e-88	UP	KOG0019
contig02819	8	36.6194	33	92.0921	-1.33047	0.0143093		KOG0019
contig02820	7	16.2125	32	45.1844	-1.47872	0.00868925		KOG0019
contig02821	1008	1244.13	738	555.326	1.16373	1.71e-63	UP	KOG0019
contig02822	455	961.842	207	266.778	1.85016	3.49e-57	UP	KOG0019
contig02823	8	18.6027	11	15.5943	0.254493	0.75924
contig02824	7	32.042	24	66.9761	-1.06368	0.0877471		KOG0019
contig02825	132	348.8	63	101.492	1.78104	1.73e-16	UP	KOG0019
contig02827	686	632.004	516	289.823	1.12476	3e-41	UP	KOG0019
contig02828	59	111.722	184	212.418	-0.926995	7.78e-06		KOG0327
contig02829	36	62.1008	123	129.356	-1.05867	4.89e-05	DOWN	KOG0327
contig02830	123	361.131	199	356.205	0.0198141	0.921624		KOG0327
contig02831	53	148.844	57	97.5926	0.608955	0.0414377		KOG0328
contig02832	78	222.274	112	194.581	0.191971	0.433155		KOG0328
contig02833	253	217.892	166	87.1599	1.32188	3.69e-20	UP	KOG0327
contig02835	50	186.325	65	147.673	0.335413	0.273126		KOG0328
contig02836	40	76.2404	156	181.275	-1.24955	1.23e-07	DOWN	KOG0328
contig02837	71	161.861	89	123.698	0.387938	0.125625		KOG0328
contig02838	7	6.20325	20	10.8053	-0.800649	0.228751
contig02839	6	19.2707	13	25.4552	-0.401553	0.631911
contig02840	44	118.97	42	69.2346	0.781038	0.019839
contig02841	28	55.1774	31	37.2436	0.567083	0.176017
contig02842	0	0	0	0	NA	NA
contig02845	18	26.0947	25	22.0957	0.239993	0.65447
contig02846	6	22.5032	5	11.4327	0.976959	0.326991
contig02847	2	6.42357	10	19.5809	-1.608	0.132396
contig02848	166	153.909	71	40.1331	1.93922	7.79e-23	UP	KOG2481
contig02849	104	101.611	419	249.58	-1.29644	8.96e-20	DOWN	KOG2481
contig02850	3	10.5697	43	92.3627	-3.12738	5.51e-07	DOWN	KOG2481
contig02851	31	41.3333	221	179.646	-2.11978	6.77e-21	DOWN	KOG2481
contig02852	4	12.7067	9	17.4303	-0.456001	0.651432		KOG2481
contig02854	11	28.4207	34	53.5561	-0.914107	0.0718136		KOG2481
contig02855	284	279.828	137	82.2964	1.76564	7.05e-34	UP	KOG2481
contig02856	322	137.538	259	67.4456	1.02803	2.44e-17	UP	KOG0279
contig02857	2	7.04646	18	38.6635	-2.456	0.00564383		KOG2481
contig02858	0	0	0	0	NA	NA		KOG1276
contig02859	3	7.38982	31	46.5545	-2.65531	0.000110698	DOWN
contig02860	0	0	91	31.9641	-6.79387	1.15e-17	DOWN
contig02861	0	0	17	44.6301	-4.37354	0.000497326	DOWN
contig02862	30	13.5825	311	85.8435	-2.65996	1.56e-37	DOWN	KOG1499
contig02863	1	1.78872	2	2.18102	-0.286076	0.893642		KOG1276
contig02864	0	0	0	0	NA	NA
contig02866	0	0	1	2.76887	NA	NA
contig02869	0	0	1	3.16442	NA	NA
contig02870	81	77.067	174	100.93	-0.389169	0.0570932		KOG4161
contig02871	3	13.8413	16	45.0051	-1.70111	0.0432747
contig02872	4	10.866	14	23.186	-1.09343	0.188979
contig02873	28	42.1692	19	17.4453	1.27335	0.0048705
contig02875	7	20.4489	15	26.7147	-0.385611	0.617912
contig02877	99	92.8257	54	30.8684	1.58839	6.74e-11	UP
contig02878	1	3.72649	1	2.27189	0.713924	0.778598		KOG0022
contig02879	16	55.0374	16	33.5541	0.713924	0.210577		KOG0022
contig02880	174	181.276	41	26.0413	2.79932	2.21e-36	UP	KOG0022
contig02881	0	0	0	0	NA	NA		KOG0022
contig02882	49	145.333	4	7.23296	4.32863	4.75e-15	UP
contig02884	0	0	2	4.21923	NA	NA		KOG0022
contig02885	6	18.2618	1	1.85558	3.29889	0.0187842
contig02886	224	117.632	62	19.8498	2.56708	1.61e-42	UP	KOG0022
contig02887	25	29.6598	14	10.1261	1.55043	0.00189676		KOG0022	fdhA; glutathione-independent formaldehyde dehydrogenase	K00148
contig02888	111	194.948	203	217.36	-0.156996	0.416109		KOG2322
contig02892	22	95.4427	29	76.7018	0.315375	0.510002
contig02893	83	229.765	71	119.826	0.939216	0.000114241		KOG2322
contig02894	21	47.6875	13	17.9976	1.4058	0.00876996
contig02895	84	232.533	69	116.451	0.997717	4.23e-05		KOG2322
contig02896	19	88.3626	36	102.072	-0.208073	0.665672		KOG2322
contig02897	16	62.0088	59	139.403	-1.16872	0.00274404
contig02898	1	1.56272	13	12.3855	-2.98652	0.00934515
contig02899	2	2.93602	4	3.57995	-0.286076	0.850692
contig02900	0	0	2	3.98219	NA	NA
contig02901	0	0	0	0	NA	NA
contig02905	5	8.25757	13	13.0892	-0.664587	0.424976
contig02906	0	0	1	3.19293	NA	NA
contig02907	0	0	1	1.57518	NA	NA
contig02908	213	68.2225	174	33.977	1.00569	1.91e-11	UP	KOG0228
contig02909	0	0	0	0	NA	NA
contig02910	7	12.1111	16	16.8769	-0.478721	0.517729
contig02911	2	9.22751	21	59.0692	-2.67839	0.00156881
contig02913	77	46.2902	32	11.7283	1.98071	1.91e-11	UP	KOG0228
contig02914	13	8.25036	42	16.2505	-0.977954	0.0324669		KOG0228
contig02915	0	0	7	8.29734	-3.09343	0.0574306
contig02916	0	0	1	1.73733	NA	NA
contig02917	7	6.90888	18	10.831	-0.648646	0.353988		KOG0228
contig02918	47	51.166	159	105.528	-1.04437	4.34e-06	DOWN
contig02919	97	61.0274	327	125.426	-1.03931	2.54e-11	DOWN
contig02922	50	43.5782	254	134.965	-1.6309	4.78e-17	DOWN
contig02923	17	19.5696	21	14.7381	0.40907	0.453493
contig02924	0	0	23	52.2535	-4.80964	3.04e-05	DOWN
contig02925	23	23.9189	84	53.2574	-1.15483	0.000351128	DOWN
contig02926	65	82.8654	69	53.6286	0.627768	0.0194465
contig02927	12	16.729	24	20.398	-0.286076	0.637021
contig02928	191	144.014	132	60.6781	1.24696	3.15e-14	UP	KOG2266
contig02929	38	77.784	25	31.1985	1.318	0.000654359	UP
contig02930	159	286.167	53	58.1548	2.29889	6.12e-27	UP	KOG2266
contig02932	13	27.7843	8	10.424	1.41436	0.0414081
contig02934	179	361.314	31	38.1489	3.24354	6.75e-43	UP
[truncated: 30,419 more rows]
