# Supplementary material for: The large-scale investigation of gene expression in Leymus chinensis stigmas provides a valuable resource for understanding the mechanisms of poaceae self-incompatibility
Source: BMC Genomics. 2014 May 26;15(1):399. doi: 10.1186/1471-2164-15-399 (PMC4045969; doi:10.1186/1471-2164-15-399)
Supplement: Supplementary file 3 — Additional file 3: Comparison of gene expression between the stigmas and ovaries of Leymus chinensis. (XLS 5 MB) [file 12864_2013_6091_MOESM3_ESM.xls]

## Sheet: Sheet1
Additional file 3. Comparisons of gene expression between the stigmas and ovaries of Leymus chinensis.
	Stigmas		Ovaries
Unigene_ID	Mapped reads	RPKM	Mapped reads	RPKM	log2(Fold_change) normalized (Stigma/Ovary)	q-value(Benjamini et al. 1995)	Expression level (Stigma/Ovary)	KOG	KEGG annotation	K number
contig00001	602	702.736	697	515.515	0.446967	1.41e-07		KOG0004
contig00008	48	102.967	80	108.732	-0.0786037	0.82758
contig00012	78	204.252	22	36.5013	2.48433	3.7e-14	UP
contig00015	0	0	77	221.574	-6.60842	5.78e-15	DOWN
contig00019	12	53.2519	68	191.195	-1.84414	6.49e-06	DOWN	KOG0004
contig00026	35	135.644	82	201.354	-0.569907	0.0759411		KOG0004
contig00029	3	16.4528	41	142.468	-3.11423	1.9e-06	DOWN	KOG0004
contig00030	2	8.30475	8	21.0475	-1.34164	0.272199
contig00032	13	61.4417	224	670.781	-3.44855	1.63e-34	DOWN	KOG0004
contig00036	395	671.422	716	771.126	-0.199745	0.0479904		KOG0004	RP-S27Ae, RPS27A; small subunit ribosomal protein S27Ae	K02977
contig00038	132	294.007	305	430.425	-0.549909	0.000469868
contig00039	698	1394.4	1752	2217.58	-0.669342	8.41e-27		KOG0004	RP-S27Ae, RPS27A; small subunit ribosomal protein S27Ae	K02977
contig00042	13	68.703	36	120.545	-0.811123	0.111022		KOG0004
contig00043	379	356.513	471	280.718	0.344833	0.00161591		KOG0004
contig00044	0	0	2	2.87759	NA	NA
contig00048	25	44.0404	54	60.2723	-0.452669	0.260334		KOG0004
contig00050	9	50.3076	265	938.535	-4.22156	1.2e-46	DOWN	KOG0004
contig00054	87	157.557	89	102.123	0.625572	0.0102939		KOG0004
contig00056	8	31.6372	91	228.014	-2.84943	3.04e-12	DOWN	KOG0004
contig00059	255	300.689	1057	789.707	-1.39304	6.04e-54	DOWN	KOG0004
contig00068	326	617.311	472	566.294	0.124447	0.317289		KOG0004	RP-S27Ae, RPS27A; small subunit ribosomal protein S27Ae	K02977
contig00074	6	15.4336	3	4.88935	1.65836	0.153215
contig00075	0	0	1	1.71317	NA	NA
contig00076	3	13.8413	4	11.693	0.243324	0.876595
contig00077	284	520.816	620	720.395	-0.468015	1.2e-05		KOG0004	RP-S27Ae, RPS27A; small subunit ribosomal protein S27Ae	K02977
contig00084	56	210.03	376	893.499	-2.08887	4.66e-34	DOWN	KOG0004
contig00089	5	20.9113	17	45.0477	-1.10717	0.160523
contig00092	1158	1195.71	1101	720.306	0.731183	1.63e-32		KOG0004	RP-S27Ae, RPS27A; small subunit ribosomal protein S27Ae	K02977
contig00094	61	92.3471	979	939.052	-3.34607	4.2e-146	DOWN	KOG0004	RP-S27Ae, RPS27A; small subunit ribosomal protein S27Ae	K02977
contig00096	33	92.2307	194	343.539	-1.89716	7.4e-16	DOWN
contig00098	65	139.95	9	12.2777	3.5108	2.17e-16	UP
contig00102	18	55.9572	44	86.6661	-0.631145	0.159518		KOG0004
contig00103	7	35.6959	345	1114.69	-4.96474	9.63e-65	DOWN
contig00104	7	24.813	25	56.148	-1.17814	0.0673887		KOG0003
contig00108	0	0	39	94.506	-5.62704	4.05e-08	DOWN	KOG0003
contig00112	15	73.2772	396	1225.71	-4.0641	5.04e-68	DOWN	KOG0003
contig00114	59	224.174	373	897.957	-2.00203	5.1e-32	DOWN
contig00115	192	164.625	696	378.11	-1.19962	2.11e-28	DOWN	KOG0004	RP-S27Ae, RPS27A; small subunit ribosomal protein S27Ae	K02977
contig00116	32	100.555	145	288.692	-1.52155	4.79e-09	DOWN
contig00117	45	181.667	58	148.356	0.292234	0.408298		KOG0003
contig00119	13	43.9379	44	94.2242	-1.10063	0.019263
contig00120	210	420.965	376	477.56	-0.181981	0.206315		KOG0004
contig00122	12	37.5053	32	63.3688	-0.756676	0.161977
contig00124	138	165.07	231	175.071	-0.0848627	0.670327		KOG0004
contig00125	232	331.374	438	396.386	-0.258444	0.047752		KOG0004
contig00127	331	862.875	1131	1868.08	-1.11433	8.56e-41	DOWN	KOG0004
contig00128	56	162.773	126	232.048	-0.511563	0.0437997
contig00129	228	511.752	193	274.471	0.898795	1.17e-09		KOG0004
contig00130	35	69.2063	514	643.953	-3.21798	3.28e-74	DOWN	KOG0004	RP-S27Ae, RPS27A; small subunit ribosomal protein S27Ae	K02977
contig00131	14	53.5438	77	186.589	-1.80107	2.14e-06	DOWN	KOG0004
contig00132	237	354.18	764	723.406	-1.03032	1.73e-24	DOWN	KOG0004	RP-S27Ae, RPS27A; small subunit ribosomal protein S27Ae	K02977
contig00133	22	85.8344	159	393.051	-2.19509	1.07e-15	DOWN	KOG0004
contig00134	33	111.535	105	224.853	-1.01149	0.000494943	DOWN
contig00137	6	22.2165	62	145.456	-2.71087	3.22e-08	DOWN	KOG0003
contig00138	66	115.219	201	222.326	-0.948296	3.03e-06		KOG0004
contig00139	49	79.3463	32	32.8317	1.27307	0.000312569	UP	KOG0004
contig00140	49	69.9885	118	106.789	-0.609571	0.0210936		KOG0004
contig00142	2	3.73847	10	11.8434	-1.66357	0.14067		KOG0004
contig00149	555	827.281	361	340.942	1.27885	2.55e-39	UP	KOG0004
contig00152	128	440.299	342	745.38	-0.759491	3.97e-07
contig00156	245	427.707	339	374.968	0.189858	0.178336		KOG0004
contig00157	12	58.1333	97	297.734	-2.35659	1.06e-10	DOWN	KOG0004
contig00163	0	0	1	2.21886	NA	NA
contig00165	0	0	7	4.37003	-3.14899	0.0660997
contig00166	0	0	43	86.5477	-5.7679	7.23e-09	DOWN
contig00168	22	28.5476	77	63.3069	-1.14899	0.00099498	DOWN		rbcS; ribulose-bisphosphate carboxylase small chain	K01602
contig00169	8	41.5238	23	75.6394	-0.8652	0.184528
contig00170	4	20.5782	3	9.7787	1.0734	0.430081
contig00171	0	0	5	14.3879	-2.66357	0.160644
contig00179	0	0	4	6.43373	NA	NA
contig00183	0	0	13	36.8331	-4.04208	0.00440756
contig00184	33	37.9881	14	10.2112	1.8954	6.81e-05	UP
contig00185	73	79.7694	109	75.4663	0.0800021	0.789973			rbcS; ribulose-bisphosphate carboxylase small chain	K01602
contig00186	6	25.2753	22	58.7194	-1.21611	0.0800587
contig00188	5	14.0419	31	55.1607	-1.97391	0.00197421
contig00190	11	31.5008	29	52.6187	-0.740187	0.193572
contig00197	1	2.14514	4	5.43662	-1.34164	0.454139
contig00244	1	2.84967	5	9.02772	-1.66357	0.312983
contig00245	128	39.6012	310	60.7677	-0.617763	7.81e-05		KOG1015
contig00246	472	269.537	400	144.727	0.897149	4.16e-19		KOG3184	RP-L7e, RPL7; large subunit ribosomal protein L7e	K02937
contig00248	1	3.67932	8	18.6497	-2.34164	0.0961268
contig00250	12	27.1439	48	68.7933	-1.34164	0.00368096
contig00251	0	0	11	27.0109	-3.80107	0.0108808
contig00252	8	22.467	33	58.7194	-1.38603	0.0149504
contig00253	13	34.6666	20	33.7918	0.0368735	0.958699
contig00254	21	113.037	34	115.956	-0.0367835	0.948967
contig00255	536	1770.42	933	1952.57	-0.141282	0.11231
contig00256	131	585.805	523	1481.82	-1.33888	2.1e-25	DOWN	KOG0149
contig00270	3	13.8413	288	841.899	-5.9266	2.99e-55	DOWN
contig00271	253	808.117	584	1181.9	-0.548469	7.26e-07
contig00272	747	447.686	882	334.915	0.418691	2.99e-08		KOG0875
contig00273	1	4.3383	4	10.995	-1.34164	0.454139
contig00275	43	233.62	259	891.567	-1.93218	1.96e-21	DOWN	KOG0921
contig00283	65	115.203	116	130.263	-0.177251	0.520145
contig00284	173	200.74	198	145.568	0.463634	0.00546977
contig00287	237	871.999	404	941.808	-0.111106	0.440036
contig00289	30	78.914	49	81.6661	-0.0494573	0.914232		KOG0921
contig00290	440	1116.97	772	1241.71	-0.152735	0.120223		KOG0921
contig00292	0	0	1	1.93858	NA	NA
contig00293	25	10.149	73	18.7766	-0.887606	0.0111227		KOG1924
contig00294	0	0	5	15.3471	-2.66357	0.160644
contig00298	40	215.308	242	825.334	-1.93857	3.71e-20	DOWN
contig00300	230	726.666	824	1649.48	-1.18265	8.84e-33	DOWN
contig00302	0	0	1	2.09279	NA	NA		KOG0144
contig00309	316	230.202	1291	595.884	-1.37213	2.7e-64	DOWN	KOG1376
contig00310	359	424.184	744	556.988	-0.392957	5.01e-05		KOG1376
contig00312	108	114.989	542	365.633	-1.6689	3.18e-36	DOWN	KOG1376
contig00313	418	676.872	1319	1353.28	-0.999508	7.62e-40		KOG1376
contig00318	34	52.8484	90	88.6358	-0.746028	0.0156687		KOG0011
contig00319	46	45.4784	169	105.864	-1.21896	1.17e-07	DOWN	KOG0011	RAD23, HR23; UV excision repair protein RAD23	K10839
contig00321	0	0	4	9.26619	NA	NA
contig00322	224	470.103	767	1019.89	-1.11737	5.95e-28	DOWN	KOG1376
contig00323	809	603.72	1983	937.613	-0.635111	1.28e-27		KOG1376
contig00324	1125	1873.92	1887	1991.52	-0.0878075	0.16161		KOG1376
contig00325	319	1024.56	261	531.129	0.947869	2.4e-14		KOG1376
contig00326	29	132.745	126	365.431	-1.46094	1.48e-07	DOWN
contig00327	296	696.658	516	769.469	-0.143412	0.243077		KOG1376
contig00329	19	44.3587	360	532.527	-3.58556	6.96e-57	DOWN	KOG1376
contig00334	145	372.979	338	550.867	-0.562608	0.000156816
contig00335	105	226.074	365	497.929	-1.13915	4.5e-14	DOWN
contig00339	52	269.905	104	342.022	-0.341638	0.226043
contig00340	39	208	109	368.331	-0.82442	0.00321118
contig00341	19	55.7845	9	16.7423	1.73636	0.00570027		KOG1376
contig00342	347	410.005	996	745.645	-0.862848	9.57e-24		KOG1376
contig00343	13	53.5981	125	326.534	-2.60698	4.01e-15	DOWN
contig00344	33	96.8888	189	351.589	-1.85949	4.47e-15	DOWN	KOG1376
contig00347	225	245.864	716	495.724	-1.01167	2.54e-22	DOWN	KOG1376
contig00348	15	49.8285	26	54.7234	-0.135187	0.832583		KOG1376
contig00349	121	401.95	191	402.007	-0.000203692	0.999186		KOG1376
contig00351	15	19.0393	55	44.2319	-1.21611	0.00401177		KOG0011
contig00353	0	0	14	46.4562	-4.14899	0.00279577
contig00354	4	19.3778	9	27.6248	-0.511563	0.642174
contig00355	2	8.80807	2	5.58077	0.658362	0.736478
contig00357	417	918.242	410	572.029	0.682785	7.11e-11		KOG1376
contig00358	8	17.6161	158	220.44	-3.64542	1.42e-25	DOWN	KOG1376
contig00359	22	95.4427	64	175.919	-0.882206	0.0187227
contig00361	17	91.5061	527	1797.32	-4.29583	2.8e-93	DOWN
contig00362	2	8.67661	499	1371.62	-7.30453	5.03e-90	DOWN
contig00369	50	124.216	217	341.572	-1.45933	2.18e-12	DOWN
contig00372	13	33.8894	21	34.6859	-0.0335158	0.96268
contig00373	37	101.459	202	350.957	-1.7904	2.75e-15	DOWN
contig00374	47	139.401	82	154.098	-0.144601	0.66869
contig00377	71	137.582	232	284.843	-1.04987	3.32e-08	DOWN
contig00378	68	220.842	193	397.139	-0.846632	3.83e-05
contig00379	214	829.368	409	1004.32	-0.276128	0.0414227
contig00381	0	0	25	57.1942	-4.98549	1.94e-05	DOWN
contig00382	776	821.702	1003	672.925	0.288169	0.000107828		KOG1744
contig00383	69	180.685	125	207.394	-0.198898	0.449647
contig00388	9	29.3932	81	167.611	-2.51156	1.06e-09	DOWN	KOG1744
contig00389	98	264.98	134	229.564	0.206983	0.375477
contig00390	76	248.21	150	310.391	-0.322529	0.161674
contig00392	28	84.7777	14	26.8575	1.65836	0.000981235	UP
contig00394	19	36.3333	12	14.5394	1.32133	0.0263689		KOG1744
contig00395	17	36.0681	85	114.263	-1.66357	2.5e-06	DOWN	KOG1744
contig00396	372	647.472	535	589.991	0.134126	0.243533		KOG1744
contig00397	1	4.76502	68	205.299	-5.4291	1.7e-13	DOWN
contig00398	56	115.442	81	105.797	0.125867	0.704651		KOG1744
contig00399	96	225.943	147	219.209	0.0436521	0.869804		KOG1744
contig00400	116	227.82	169	210.297	0.115463	0.60843		KOG1744
contig00401	16	29.9078	142	168.177	-2.49139	2.85e-16	DOWN	KOG1744
contig00402	107	163.261	587	567.481	-1.79739	1.96e-43	DOWN	KOG1744
contig00403	908	443.945	1545	478.613	-0.108481	0.114784		KOG0052
contig00404	489	542.503	1593	1119.75	-1.04548	1.14e-51	DOWN	KOG0052
contig00405	255	486.032	683	824.82	-0.763026	1.71e-13		KOG0458
contig00406	172	564.911	390	811.577	-0.522704	0.000144695		KOG0052
contig00409	26	88.3898	282	607.423	-2.78075	1.35e-35	DOWN	KOG0052
contig00411	841	471.457	1740	618.029	-0.390548	1.9e-10		KOG0052
contig00412	3	15.1652	16	51.246	-1.75668	0.0472821		KOG0458
contig00414	923	493.625	2142	725.819	-0.556194	1.3e-23		KOG0052
contig00417	20	55.8974	126	223.124	-1.99699	2.94e-11	DOWN
contig00418	74	311.729	151	403.029	-0.370589	0.106924
contig00422	222	355.526	470	476.902	-0.423739	0.00064729
contig00424	716	510.091	1045	471.698	0.11289	0.163566		KOG0052
contig00425	361	1303.49	564	1290.3	0.0146656	0.912685		KOG0052
contig00426	179	806.656	859	2452.68	-1.60434	4.88e-54	DOWN	KOG0052
contig00427	2	9.68888	13	39.9025	-2.04208	0.0478406		KOG0460
contig00428	3	8.94358	17	32.1109	-1.84414	0.0334626		KOG0458
contig00430	890	628.659	2133	954.617	-0.602645	4.57e-27		KOG0052
contig00431	35	31.8913	176	101.609	-1.67179	2.94e-12	DOWN	KOG0102
contig00432	100	155.437	146	143.787	0.112394	0.647628
contig00435	283	787.164	734	1293.56	-0.716616	4.95e-13		KOG0052
contig00436	685	694.962	1263	811.871	-0.224317	0.00241509		KOG0458
contig00437	30	78.914	189	314.998	-1.99699	1.67e-16	DOWN
contig00439	14	63.5833	198	569.762	-3.16364	1.92e-28	DOWN
contig00441	4	20.3976	206	665.58	-5.02814	5.64e-39	DOWN
contig00442	15	65.5639	200	553.881	-3.0786	4.96e-28	DOWN
contig00445	509	175.191	755	164.648	0.0895509	0.373361		KOG0469
contig00446	12	36.7158	27	52.3418	-0.511563	0.387675		KOG0469
contig00447	125	141.1	439	313.975	-1.15393	4.08e-17	DOWN	KOG0469
contig00448	1	4.37092	6	16.6164	-1.9266	0.211818
contig00449	2	5.40775	4	6.85267	-0.341638	0.838126
contig00450	206	100.973	246	76.3992	0.402348	0.0080409		KOG0469
contig00452	243	182.511	395	187.972	-0.0425344	0.792589		KOG0469
contig00453	7	28.6573	33	85.598	-1.57868	0.00689234		KOG0469
contig00454	417	195.812	687	204.397	-0.0619008	0.587456		KOG0469
contig00455	16	74.4106	35	103.133	-0.470921	0.357318		KOG0469
contig00457	22	21.3155	83	50.9524	-1.25725	0.000209646	DOWN	KOG0469
contig00459	5	5.73307	18	13.0768	-1.18964	0.123034		KOG2138
contig00463	28	78.2563	67	118.645	-0.600372	0.0952057		KOG0469
contig00465	22	46.8473	3	4.04759	3.53283	3.92e-06	UP
contig00467	1	2.34408	33	49.0118	-4.38603	1.34e-06	DOWN	KOG0469
contig00468	24	39.524	100	104.343	-1.40053	7.31e-06	DOWN	KOG0469
contig00469	8	14.7173	56	65.2738	-2.14899	6.04e-06	DOWN	KOG0469
contig00470	16	44.0821	55	96.0104	-1.123	0.00719978		KOG0469
contig00471	4	9.33868	9	13.3132	-0.511563	0.642174		KOG0469
contig00472	20	32.4767	52	53.5006	-0.72015	0.0826951		KOG0469
contig00473	0	0	14	21.8501	-4.14899	0.00279577		KOG0469
contig00474	47	90.1737	72	87.5242	0.0430257	0.906933		KOG0469
contig00475	174	259.364	240	226.665	0.194415	0.253377		KOG0469
contig00476	18	37.6403	66	87.4455	-1.21611	0.00147713
contig00477	55	79.5356	115	105.368	-0.405768	0.128268		KOG0469
contig00478	29	81.0512	13	23.0207	1.8159	0.000318157	UP	KOG0469
contig00479	72	85.7704	126	95.1018	-0.148993	0.58059		KOG0469
contig00480	1	0.465066	20	5.89329	-3.66357	0.000506775	DOWN
contig00482	4	8.3645	4	5.29973	0.658362	0.624023
contig00483	1	2.46327	2	3.12145	-0.341638	0.885067
contig00484	0	0	1	0.807743	NA	NA
contig00485	0	0	1	1.86026	NA	NA
contig00486	0	0	2	1.64801	NA	NA
contig00488	0	0	1	1.05539	NA	NA
contig00492	0	0	1	1.41123	NA	NA
contig00493	1	0.641648	1	0.406546	0.658362	0.817423
contig00495	0	0	1	1.18434	NA	NA
contig00496	0	0	1	1.04048	NA	NA
contig00499	0	0	1	1.02599	NA	NA
contig00502	0	0	3	4.36756	NA	NA
contig00503	0	0	3	2.00908	NA	NA
contig00504	0	0	2	1.64067	NA	NA
contig00506	0	0	1	3.37918	NA	NA
contig00507	0	0	6	8.46738	-2.9266	0.103227
contig00509	0	0	3	3.58764	NA	NA
contig00510	0	0	1	1.03464	NA	NA
contig00511	0	0	1	0.91171	NA	NA
contig00512	0	0	2	5.89329	NA	NA
contig00515	0	0	1	1.24436	NA	NA
contig00520	0	0	1	1.92843	NA	NA
contig00524	0	0	3	2.70832	NA	NA
contig00528	0	0	2	3.64684	NA	NA
contig00529	2	5.28484	3	5.02269	0.0733994	0.967393
contig00530	3	8.2654	2	3.49129	1.24332	0.442121
contig00531	0	0	2	4.63309	NA	NA
contig00537	1	4.18225	0	0	NA	NA
contig00540	0	0	1	1.38993	NA	NA
contig00541	0	0	4	5.68851	NA	NA
contig00545	0	0	1	2.81169	NA	NA
contig00548	1	2.37279	25	37.5848	-3.98549	5.25e-05	DOWN
contig00549	10	36.7932	57	132.879	-1.8526	3.91e-05	DOWN
contig00550	3	8.50731	37	66.4792	-2.96613	1.1e-05	DOWN
contig00551	90	62.5837	186	81.9492	-0.388944	0.0590455
contig00552	2	6.21746	17	33.4846	-2.4291	0.010314
contig00555	9	15.9512	56	62.8858	-1.97907	1.93e-05	DOWN
contig00556	9	26.16	44	81.0328	-1.63114	0.00117365
contig00559	2	3.30303	49	51.2733	-3.95635	6.65e-09	DOWN
contig00560	9	15.2982	53	57.0805	-1.89963	5.61e-05	DOWN
contig00561	2	5.87205	13	24.1833	-2.04208	0.0478406
contig00562	0	0	3	7.17528	NA	NA
contig00563	39	28.0942	65	29.6673	-0.0786037	0.842772
contig00564	11	7.73236	217	96.6479	-3.64376	7.01e-35	DOWN
contig00567	1	2.4022	19	28.9185	-3.58957	0.000800467	DOWN
contig00568	0	0	7	25.2776	-3.14899	0.0660997
contig00569	14	31.5452	64	91.3689	-1.53428	0.000150096	DOWN	KOG3598
contig00570	19	29.533	80	78.7874	-1.41564	6.1e-05	DOWN
contig00571	11	23.3382	60	80.6564	-1.7891	3.77e-05	DOWN
contig00572	3	10.6994	9	20.3373	-0.926601	0.402634
contig00575	8	7.53754	97	57.9062	-2.94155	2.17e-13	DOWN	KOG3598
contig00578	1584	3597	497	715.08	2.33062	1.23e-257	UP
contig00579	45	235.675	45	149.323	0.658362	0.0595649
contig00580	70	233.87	72	152.413	0.61772	0.0241493
contig00581	14	23.6589	35	37.4755	-0.663566	0.194551
contig00582	69	238.762	63	138.124	0.789606	0.00467235
contig00584	3329	5146.96	1201	1176.5	2.12921	0	UP
contig00587	1048	3880.49	453	1062.76	1.86842	1.77e-128	UP
contig00589	2701	3066.76	1078	775.509	1.9835	0	UP
contig00590	4	22.7974	57	205.832	-3.17453	9.28e-09	DOWN
contig00591	1032	4650.66	774	2209.99	1.0734	3.93e-55	UP
contig00592	10	35.4471	449	1008.42	-4.83028	1.66e-83	DOWN
contig00593	395	2146.04	1243	4278.83	-0.99554	2.51e-37
contig00594	21	74.8956	742	1676.7	-4.4846	4.62e-134	DOWN
contig00595	11	62.0841	0	0	5.11779	0.000432616	UP
contig00599	428	1201.98	207	368.331	1.70634	1.86e-46	UP
contig00628	0	0	96	100.169	-6.9266	3.4e-18	DOWN
contig00629	86	28.2935	550	114.647	-2.01866	1.7e-47	DOWN	KOG0228	E3.2.1.26, sacA; beta-fructofuranosidase	K01193
contig00630	0	0	20	29.2326	-4.66357	0.000182522	DOWN
contig00632	2	8.87531	28	78.7272	-3.14899	9.67e-05	DOWN	KOG0228
contig00633	2	4.24331	27	36.2954	-3.09653	0.000149932	DOWN	KOG0228
contig00634	44	30.2348	383	166.75	-2.46341	2.88e-42	DOWN	KOG0228
contig00635	21	44.8823	139	188.228	-2.06826	7.11e-13	DOWN	KOG0228
contig00636	23	50.6464	188	262.296	-2.37266	3.53e-20	DOWN
contig00638	13	27.7843	78	105.624	-1.9266	5.36e-07	DOWN	KOG0228
contig00639	0	0	17	22.7695	-4.4291	0.000710428	DOWN	KOG0228
contig00641	2	1.72247	30	16.3703	-3.24853	3.99e-05	DOWN	KOG0228
contig00642	0	0	1	0.667266	NA	NA		KOG0228
contig00646	0	0	1	2.33121	NA	NA
contig00647	6	5.51026	59	34.331	-2.63932	1.16e-07	DOWN	KOG0228
contig00649	0	0	6	7.72722	-2.9266	0.103227
contig00650	0	0	28	78.1308	-5.14899	5.09e-06	DOWN
contig00651	0	0	53	45.933	-6.06956	1.04e-10	DOWN	KOG0228
contig00652	3	3.21178	35	23.7414	-2.88596	2.61e-05	DOWN	KOG0228
contig00657	16	34.4494	28	38.1973	-0.148993	0.810967		KOG0731
contig00658	32	18.3277	85	30.8454	-0.751029	0.0182256		KOG0731
contig00659	2	6.02417	0	0	NA	NA
contig00660	1	5.09941	15	48.4646	-3.24853	0.0048038		KOG0731
contig00665	478	532.332	1234	870.729	-0.709898	4.48e-21		KOG0070
contig00666	289	494.133	317	343.414	0.524949	3.28e-05
contig00671	1	2.27083	2	2.87759	-0.341638	0.885067
contig00672	1	2.33467	9	13.3132	-2.51156	0.0637219
contig00674	284	740.352	228	376.589	0.975219	1.92e-13
contig00675	6	17.1823	10	18.1444	-0.0786037	0.940848
contig00677	32	36.5474	173	125.189	-1.77627	4.57e-13	DOWN
contig00681	0	0	7	25.7832	-3.14899	0.0660997
contig00683	72	334.848	168	495.037	-0.564031	0.00961001
contig00685	0	0	6	19.5574	-2.9266	0.103227
contig00686	13	31.3582	69	105.456	-1.74972	1.24e-05	DOWN
contig00687	1	5.5365	22	77.1741	-3.80107	0.000204949	DOWN
contig00688	3	11.7047	16	39.5523	-1.75668	0.0472821
contig00689	17	29.2386	234	254.998	-3.12454	3.91e-33	DOWN
contig00691	14	51.1865	204	472.576	-3.20671	1.22e-29	DOWN
contig00693	1	3.87555	50	122.777	-4.98549	5.51e-10	DOWN
contig00694	138	217.409	444	443.195	-1.02753	1.86e-14	DOWN
contig00695	74	133.185	100	114.034	0.223959	0.41166
contig00696	86	94.6868	206	143.705	-0.601874	0.00202911
contig00697	153	130.416	969	523.332	-2.0046	1.17e-82	DOWN
contig00698	175	262.199	246	233.529	0.167059	0.330505
contig00699	126	264.433	295	392.266	-0.568929	0.000383894
contig00716	0	0	1	1.08974	NA	NA
contig00717	0	0	1	2.99456	NA	NA
contig00718	0	0	1	0.91171	NA	NA
contig00722	75	90.4564	573	437.871	-2.27521	2.08e-57	DOWN
contig00725	23	35.5603	206	201.798	-2.50458	1.98e-23	DOWN
contig00726	0	0	15	46.0414	-4.24853	0.00177261
contig00727	1	4.92655	157	490.067	-6.63626	9.3e-30	DOWN
contig00728	38	91.6624	853	1303.68	-3.83011	4.79e-141	DOWN
contig00729	0	0	155	180.669	-7.61776	1.33e-27	DOWN
contig00731	0	0	96	194.284	-6.9266	3.4e-18	DOWN
contig00732	0	0	34	113.848	-5.4291	3.6e-07	DOWN
contig00733	1	2.76825	32	56.1266	-4.34164	2.11e-06	DOWN
contig00735	46	86.2623	255	302.982	-1.81243	2.03e-19	DOWN
contig00739	5	8.00734	99	100.454	-3.64907	2.72e-16	DOWN
contig00741	0	0	34	121.585	-5.4291	3.6e-07	DOWN
contig00752	1	2.44257	10	15.4761	-2.66357	0.0419625
contig00753	131	133.605	98	63.3271	1.07708	1.11e-07	UP	KOG1585
contig00759	14	35.54	18	28.9518	0.295792	0.657716
contig00760	1	1.3488	0	0	NA	NA
contig00773	1	2.19371	1	1.38993	0.658362	0.817423
contig00774	0	0	2	2.87759	NA	NA
contig00777	5	3.14234	8	3.18556	-0.01971	0.985929		KOG0994
contig00779	13	16.9447	27	22.2981	-0.396086	0.504281
contig00780	0	0	1	0.785354	NA	NA
contig00781	0	0	3	10.8333	NA	NA
contig00782	30	41.2293	3	2.61228	3.98029	1.15e-08	UP
contig00783	0	0	2	2.17947	NA	NA		KOG4830
contig00784	49	108.309	42	58.8209	0.880754	0.00936587
contig00785	18	45.8947	14	22.6168	1.02093	0.0846536
contig00786	0	0	2	6.88469	NA	NA
contig00787	0	0	5	14.6163	-2.66357	0.160644
contig00788	0	0	2	2.43928	NA	NA
contig00790	3	9.47825	6	12.0108	-0.341638	0.805571
contig00792	3	13.5194	11	31.4081	-1.21611	0.228424
contig00793	3	8.34449	5	8.81174	-0.0786037	0.957568
contig00795	0	0	2	6.94964	NA	NA
contig00796	12	21.6646	27	30.8849	-0.511563	0.387675
contig00798	0	0	7	22.2269	-3.14899	0.0660997
contig00799	8	13.5984	16	17.2319	-0.341638	0.667217
contig00800	4	11.126	6	10.5741	0.0733994	0.957193
contig00801	28	32.4897	26	19.115	0.765277	0.0930709
contig00802	7	5.41855	91	44.6313	-3.04208	5.27e-13	DOWN
contig00803	29	92.63	17	34.4045	1.42888	0.00285426
contig00804	101	56.9492	111	39.6554	0.522158	0.0195246			MTN; 5'-methylthioadenosine nucleosidase	K01244
contig00808	0	0	1	3.04406	NA	NA
contig00810	6	26.0298	5	13.7437	0.921396	0.391247
contig00812	2	3.28437	1	1.04048	1.65836	0.435794		KOG0143
contig00813	0	0	1	3.01911	NA	NA		KOG0143
contig00815	1	2.44257	5	7.73804	-1.66357	0.312983		KOG0143
contig00816	0	0	5	6.77079	-2.66357	0.160644
contig00819	0	0	1	2.94665	NA	NA
contig00821	14	33.4924	17	25.768	0.378254	0.571543
contig00823	5	11.3987	101	145.888	-3.67792	1.07e-16	DOWN
contig00827	393	1241.65	418	836.752	0.569388	1.11e-07
contig00839	7	11.66	25	26.3847	-1.17814	0.0673887
contig00842	114	65.1001	441	159.562	-1.29338	1.94e-20	DOWN	KOG1901
contig00843	22	37.9505	87	95.0884	-1.32515	7.13e-05	DOWN	KOG1901
contig00844	29	44.0174	57	54.8169	-0.316547	0.424557
contig00847	7	13.6555	87	107.533	-2.97723	3.16e-12	DOWN
contig00848	4	4.25885	32	21.5872	-2.34164	0.000401684	DOWN
contig00852	1	1.41788	30	26.951	-4.24853	5.29e-06	DOWN
contig00855	38	28.141	125	58.6514	-1.05949	6.7e-05	DOWN	KOG1901
contig00857	20	26.976	65	55.5487	-1.04208	0.0058919
contig00858	0	0	7	14.5668	-3.14899	0.0660997
contig00859	36	36.2703	51	32.5561	0.155862	0.708481		KOG2666
contig00861	2	7.54978	31	74.1445	-3.29583	2.56e-05	DOWN	KOG2666
contig00862	105	78.2563	247	116.638	-0.57576	0.00111865		KOG2666
contig00863	3	14.4132	13	39.5727	-1.45712	0.125606
contig00866	0	0	9	26.3094	-3.51156	0.0269552
contig00868	18	18.5532	44	28.735	-0.631145	0.159518		KOG2666
contig00869	4	10.5219	42	69.9995	-2.73396	6.68e-06	DOWN
contig00870	5	10.4556	18	23.8488	-1.18964	0.123034		KOG2666
contig00872	8	36.3333	47	135.247	-1.89623	0.000163472	DOWN
contig00873	3	10.3195	0	0	NA	NA		KOG2666
contig00874	4	6.45925	9	9.20827	-0.511563	0.642174		KOG2666
contig00875	5	5.32356	6	4.04759	0.395327	0.735958		KOG2666
contig00876	3	3.29056	15	10.4245	-1.66357	0.0664212		KOG2666
contig00877	22	38.0635	143	156.76	-2.04208	5.07e-13	DOWN	KOG1526
contig00878	30	76.1571	48	77.2047	-0.01971	0.966915		KOG1526
contig00879	85	256.027	157	299.627	-0.226868	0.323064		KOG1526
contig00880	149	551.711	154	361.293	0.610744	0.000770411		KOG1526
contig00881	85	235.301	104	182.411	0.367313	0.135536		KOG1526
contig00882	15	44.7179	115	217.221	-2.28024	4.41e-12	DOWN
contig00885	2	10.1988	7	22.6168	-1.14899	0.374462		KOG1526
contig00886	14	57.3145	30	77.8164	-0.441174	0.429769
contig00889	2	5.09941	26	42.0026	-3.04208	0.000229973	DOWN	KOG1526
contig00890	15	43.383	20	36.6498	0.243324	0.711098
contig00891	24	54.5	120	172.655	-1.66357	1.43e-08	DOWN	KOG1526
contig00892	0	0	46	161.364	-5.8652	2.01e-09	DOWN
contig00893	0	0	6	16.6164	-2.9266	0.103227
contig00895	209	57.9669	1276	224.232	-1.95169	4.52e-105	DOWN
contig00896	22	41.9322	265	320.025	-2.93206	2.7e-35	DOWN
contig00897	24	21.3007	379	213.126	-3.32273	2.44e-56	DOWN
contig00898	15	36.9491	131	204.455	-2.46817	6.46e-15	DOWN
contig00899	5	24.4257	77	238.332	-3.2865	7.2e-12	DOWN
contig00900	0	0	3	9.13217	NA	NA		KOG0554
contig00901	13	21.2284	16	16.5542	0.358802	0.609701		KOG0554
contig00902	17	29.767	257	285.124	-3.2598	9.8e-38	DOWN
contig00903	46	54.242	292	218.159	-2.0079	2.68e-25	DOWN
contig00905	18	40.2461	171	242.248	-2.58957	2.82e-20	DOWN
contig00906	26	31.2933	93	70.9209	-1.18036	0.000188035	DOWN
contig00908	23	8.56544	38	8.96642	-0.0660037	0.897857		KOG0554	NARS, asnS; asparaginyl-tRNA synthetase	K01893
contig00910	0	0	1	2.85528	NA	NA
contig00911	2	3.64472	35	40.4125	-3.47092	4.22e-06	DOWN
contig00913	29	94.1824	42	86.424	0.124025	0.798261
contig00914	7	29.7031	36	96.7877	-1.70421	0.00263185
contig00916	70	31.4234	113	32.1401	-0.032534	0.914098		KOG2245
contig00917	2	6.87968	22	47.9484	-2.80107	0.00130212		KOG2245
contig00918	4	6.26774	34	33.7554	-2.4291	0.000182351	DOWN	KOG2245
contig00919	5	6.63622	12	10.0913	-0.604673	0.512972		KOG2245
contig00920	0	0	10	12.4017	-3.66357	0.0170603		KOG1924
contig00921	2	2.76168	21	18.3728	-2.73396	0.00197762		KOG2245
contig00922	20	59.6239	125	236.11	-1.98549	4.24e-11	DOWN
contig00924	1	1.98407	4	5.02841	-1.34164	0.454139
contig00925	32	19.1978	64	24.3273	-0.341638	0.355563		KOG2245
contig00926	0	0	8	7.85773	-3.34164	0.0421573
contig00927	41	47.385	61	44.6684	0.0851766	0.832123
contig00928	1	2.76825	16	28.0633	-3.34164	0.00308252
contig00929	0	0	9	15.6367	-3.51156	0.0269552
contig00930	80	85.6476	1139	772.613	-3.17326	2.55e-162	DOWN	KOG1370
contig00931	70	134.746	364	443.949	-1.72015	1.44e-25	DOWN	KOG1370	E3.3.1.1, ahcY; adenosylhomocysteinase	K01251
contig00932	2	10.2891	30	97.787	-3.24853	3.99e-05	DOWN	KOG1370
contig00933	12	49.1267	107	277.545	-2.49814	1.75e-12	DOWN	KOG1370
contig00934	6	32.5981	140	481.928	-3.88596	9.72e-24	DOWN
contig00935	103	125.793	352	272.379	-1.11457	3.69e-13	DOWN	KOG1370	E3.3.1.1, ahcY; adenosylhomocysteinase	K01251
contig00937	6	32	81	273.714	-3.09653	7.67e-12	DOWN	KOG1370
contig00939	119	166.295	489	432.966	-1.38051	6.61e-25	DOWN	KOG1370	E3.3.1.1, ahcY; adenosylhomocysteinase	K01251
contig00941	0	0	23	55.7343	-4.8652	4.76e-05	DOWN
contig00942	100	122.386	392	303.97	-1.31249	1.2e-18	DOWN	KOG1370	E3.3.1.1, ahcY; adenosylhomocysteinase	K01251
contig00943	335	321.895	1381	840.769	-1.38512	9.7e-70	DOWN	KOG1370
contig00945	29	101.558	77	170.852	-0.750444	0.0256374		KOG1370
contig00946	68	359.369	153	512.315	-0.511563	0.0253753
contig00952	30	92.2751	74	144.214	-0.644201	0.059194
contig00955	317	335.669	924	619.923	-0.885048	5.12e-23		KOG1745
contig00957	49	149.923	150	290.788	-0.955747	5.97e-05
contig00958	14	45.4674	70	144.04	-1.66357	2.24e-05	DOWN
contig00959	6	20.3976	93	200.32	-3.29583	3.32e-14	DOWN
contig00960	211	341.675	271	278.044	0.297312	0.0484226		KOG1745
contig00961	199	316.08	299	300.904	0.0709848	0.678912		KOG1745
contig00962	98	146.079	162	152.999	-0.0667783	0.792257		KOG1745
contig00963	8	19.9599	115	181.794	-3.18713	6.46e-17	DOWN
contig00964	0	0	11	25.8066	-3.80107	0.0108808
contig00965	8	3.15513	293	73.2164	-4.53639	2.44e-53	DOWN	KOG1802
contig00966	48	15.2481	365	73.4649	-2.26843	1.31e-36	DOWN	KOG0239
contig00967	13	33.2922	53	85.998	-1.36912	0.00181918		KOG0239
contig00969	9	11.918	40	33.5609	-1.49364	0.00407687
contig00970	16	18.9436	97	72.766	-1.94155	1.43e-08	DOWN
contig00971	7	21.8781	15	29.7041	-0.441174	0.593379
contig00972	0	0	69	84.9994	-6.45016	1.45e-13	DOWN
contig00973	57	75.309	118	98.7797	-0.391391	0.137631		KOG1802
contig00974	25	37.5538	84	79.9478	-1.0901	0.000980991	DOWN
contig00975	3	6.41176	4	5.41663	0.243324	0.876595		KOG0087
contig00976	76	119.733	115	114.791	0.0607994	0.834453		KOG3450
contig00977	18	70.2281	49	121.129	-0.786423	0.067379		KOG3450
contig00978	3	8.2654	19	33.1672	-2.0046	0.0164969
contig00979	17	75.4401	10	28.1169	1.4239	0.0261432
contig00980	55	98.9886	114	129.999	-0.393168	0.142888
contig00981	165	420.701	257	415.18	0.0190596	0.924756		KOG0657
contig00982	589	781.747	864	726.571	0.105598	0.245925		KOG0657
contig00983	67	159.628	369	557.025	-1.80303	1.28e-27	DOWN	KOG0657
contig00986	191	460.724	549	839.061	-0.864872	1.87e-13
contig00987	2	3.33142	696	734.551	-7.78458	1.01e-120	DOWN	KOG0657
contig00989	203	361.996	427	482.446	-0.414394	0.00155486		KOG0657
contig00990	58	138.754	126	190.986	-0.460937	0.0687727		KOG0657
contig00993	0	0	68	178.904	-6.4291	2.18e-13	DOWN
contig00994	637	786.219	1331	1040.87	-0.404783	1.07e-08		KOG0657	GAPDH, gapA; glyceraldehyde 3-phosphate dehydrogenase	K00134
contig00995	16	73.82	38	111.084	-0.589566	0.226456
contig00996	471	224.065	571	172.109	0.380598	8.66e-05		KOG1375	TUBB; tubulin beta	K07375
contig00998	13	74.0914	184	664.44	-3.16476	1.71e-26	DOWN	KOG1375
contig00999	18	34.196	33	39.722	-0.216107	0.69277
contig01001	0	0	3	7.78164	NA	NA
contig01002	26	29.3488	72	51.4948	-0.811123	0.0205581		KOG1374
contig01003	63	71.2529	79	56.6112	0.331861	0.25188		KOG1375
contig01004	48	154.166	67	136.343	0.177235	0.61822		KOG1375
contig01005	486	224.585	776	227.206	-0.0167384	0.885659		KOG1375	TUBB; tubulin beta	K07375
contig01006	118	133.458	108	77.3925	0.786117	0.000162847		KOG1375
contig01007	24	40.3237	69	73.4533	-0.8652	0.0163301
contig01008	85	137.641	166	170.315	-0.307287	0.159399
contig01009	115	83.3582	264	121.246	-0.540542	0.00148771		KOG1375
contig01010	1	3.61076	5	11.4388	-1.66357	0.312983
contig01013	0	0	1	3.09522	NA	NA
contig01014	1	3.92792	7	17.4211	-2.14899	0.142869
contig01016	4	9.7703	5	7.73804	0.336434	0.804151		KOG0651
contig01017	9	15.1214	22	23.4199	-0.631145	0.338494		KOG0651
contig01018	0	0	6	17.8225	-2.9266	0.103227		KOG0651
contig01019	6	8.89795	12	11.2754	-0.341638	0.716719		KOG0651
contig01020	1	3.01209	7	13.3592	-2.14899	0.142869
contig01022	2	9.37634	1	2.97041	1.65836	0.435794		KOG0651
contig01023	3	9.03626	7	13.3592	-0.564031	0.651468
contig01024	0	0	1	3.06942	NA	NA
contig01025	7	27.8721	6	15.1369	0.880754	0.369943
contig01027	13	31.2286	22	33.4846	-0.10063	0.885709		KOG0651
contig01028	4	11.4548	6	10.8866	0.0733994	0.957193
contig01029	23	70.0034	11	21.2128	1.72249	0.00230536
contig01031	55	115.012	17	22.5238	2.35226	1.21e-09	UP
contig01034	2	5.28484	2	3.34846	0.658362	0.736478
contig01035	0	0	1	2.01274	NA	NA
contig01036	2	2.8922	14	12.8274	-2.14899	0.03292
contig01038	0	0	2	3.77775	NA	NA
contig01040	3	9.63535	5	10.1749	-0.0786037	0.957568
contig01044	430	537.577	500	396.055	0.44077	1.48e-05
contig01047	690	659.736	592	358.638	0.879361	9.82e-27		KOG0788	E4.1.1.50, speD; S-adenosylmethionine decarboxylase	K01611
contig01048	84	339.111	96	245.554	0.465717	0.0597501		KOG0788
contig01049	388	644.449	373	392.536	0.715243	5.69e-11		KOG0788
contig01053	26	49.0735	179	214.062	-2.12501	6.48e-17	DOWN
contig01054	30	121.111	77	196.955	-0.701534	0.0361436		KOG0788
contig01056	182	194.133	133	89.8863	1.11087	7.8e-11	UP	KOG0788
contig01058	360	369.752	584	380.045	-0.0396096	0.761595		KOG0788
contig01060	0	0	41	58.761	-5.69919	1.7e-08	DOWN
contig01062	1	2.90666	37	68.1412	-4.55109	2.12e-07	DOWN
contig01063	4	12.3033	37	72.1071	-2.55109	5.39e-05	DOWN
contig01064	5	7.77183	49	48.2573	-2.63442	1.67e-06	DOWN
contig01065	9	17.382	50	61.1845	-1.81557	0.000159825	DOWN
contig01066	3	12.0276	45	114.31	-3.24853	3.18e-07	DOWN
contig01067	5	8.16479	31	32.0738	-1.97391	0.00197421
contig01068	6	10.6994	33	37.285	-1.80107	0.0027742
contig01069	1	4.72628	8	23.9565	-2.34164	0.0961268
contig01070	2	6.79921	21	45.2336	-2.73396	0.00197762
contig01071	3	10.6341	37	83.099	-2.96613	1.1e-05	DOWN
contig01073	1	2.79487	33	58.4371	-4.38603	1.34e-06	DOWN
contig01074	0	0	25	75.4776	-4.98549	1.94e-05	DOWN
contig01075	0	0	1	3.09522	NA	NA
contig01076	2	4.03703	3	3.83678	0.0733994	0.967393
contig01078	39	118.083	20	38.3678	1.62184	0.000105772	UP
contig01080	50	107.257	47	63.8803	0.747629	0.0241342
contig01081	17	40.6694	29	43.9572	-0.112156	0.853441
contig01082	36	30.6413	141	76.039	-1.31126	3.22e-07	DOWN
contig01083	307	370.268	106	81.0022	2.19254	1.75e-46	UP
contig01084	204	403.374	64	80.1809	2.33079	2.13e-33	UP
contig01086	2	4.78463	2	3.03153	0.658362	0.736478
contig01087	13	29.9894	18	26.3094	0.188877	0.796172
contig01090	38	28.141	64	30.0295	-0.0937106	0.814057
contig01091	35	39.3552	72	51.2956	-0.38228	0.267184		KOG0671
contig01092	4	9.26427	23	33.7514	-1.8652	0.0114845		KOG0671
contig01093	1	5.05507	19	60.8547	-3.58957	0.000800467	DOWN	KOG0671
contig01094	1	3.24767	11	22.6349	-2.80107	0.0271716
contig01096	7	24.3672	11	24.2613	0.0062852	0.994765		KOG0671
contig01097	4	14.1788	26	58.3939	-2.04208	0.00399088		KOG0671
contig01099	40	51.674	75	61.3885	-0.248529	0.469484		KOG0671
contig01100	69	93.939	68	58.6569	0.679424	0.0142103		KOG0671
contig01103	22	20.3005	64	37.4177	-0.882206	0.0187227		KOG0671
contig01104	0	0	26	49.8781	-5.04208	1.24e-05	DOWN
contig01106	1	1.55437	0	0	NA	NA
contig01107	21	24.3672	2	1.47038	4.05068	2.18e-06	UP
contig01108	7	26.5969	0	0	4.46572	0.00728568
contig01111	0	0	1	3.04406	NA	NA
contig01112	3	9.27659	1	1.95921	2.24332	0.222494
contig01115	9	13.4499	0	0	4.82829	0.0017743
contig01117	1	2.60687	0	0	NA	NA
contig01118	3	8.59113	0	0	NA	NA
contig01121	17	47.7423	53	94.3069	-0.982096	0.0193115
contig01123	85	290.666	333	721.495	-1.31163	6.19e-16	DOWN	KOG3467
contig01127	29	84.7168	124	229.513	-1.43785	2.69e-07	DOWN	KOG3467
contig01128	0	0	120	391.148	-7.24853	4.04e-22	DOWN
contig01130	8	40.7953	56	180.934	-2.14899	6.04e-06	DOWN
contig01132	9	46.3008	84	273.804	-2.56403	3.02e-10	DOWN
contig01133	0	0	32	95.8259	-5.34164	8.69e-07	DOWN
contig01134	236	302.858	821	667.549	-1.14023	7.67e-31	DOWN	KOG3467
contig01135	2	10.6667	23	77.7212	-2.8652	0.000847631	DOWN
contig01136	194	916.899	3202	9588.58	-3.38648	0	DOWN
contig01138	829	2536.45	937	1816.45	0.481685	1.74e-11		KOG0108
contig01140	621	1444.03	758	1116.78	0.370757	9.02e-06		KOG0921
contig01141	0	0	458	1686.96	-9.18084	3.75e-68	DOWN
contig01142	194	437.126	447	638.155	-0.545856	1.96e-05
contig01143	198	431.101	360	496.626	-0.204135	0.161296		KOG0921
contig01145	0	0	22	58.7194	-4.80107	7.44e-05	DOWN
contig01146	704	986.165	661	586.667	0.749287	7.36e-21
contig01147	16	50.8269	40	80.5095	-0.663566	0.161049		KOG0921
contig01148	115	339.357	197	368.331	-0.1182	0.58157		KOG0921
contig01149	341	669.711	1796	2234.87	-1.73858	2.34e-126	DOWN	KOG0108
contig01151	0	0	12	5.47704	-3.9266	0.00692091		KOG2392
contig01153	4	4.60462	8	5.83495	-0.341638	0.771876
contig01154	6	9.50408	31	31.1124	-1.71087	0.00539201
contig01159	3	6.38827	11	14.8412	-1.21611	0.228424
contig01169	276	786.509	583	1052.63	-0.420466	0.000142358		KOG0441
contig01170	39	192.135	503	1570.09	-3.03065	9.79e-69	DOWN	KOG0441
contig01173	318	814.378	506	821.037	-0.0117487	0.936628		KOG0441
contig01174	161	599.965	292	689.44	-0.200546	0.222656
contig01176	26	66.879	219	356.922	-2.41599	6.91e-24	DOWN	KOG0441
contig01178	10	28.6371	167	303.011	-3.40341	1.27e-25	DOWN	KOG0441
contig01179	1	4.8044	9	27.3965	-2.51156	0.0637219		KOG0441
contig01181	7	6.94425	57	35.8274	-2.36717	1.13e-06	DOWN
contig01184	13	67.4761	44	144.701	-1.10063	0.019263
contig01186	0	0	3	8.76978	NA	NA
contig01187	4	21.3333	45	152.063	-2.83349	1.86e-06	DOWN
contig01188	16	18.9823	48	36.0814	-0.926601	0.0354857
contig01189	58	71.1336	96	74.5987	-0.0686196	0.833784
contig01192	55	139.014	91	145.731	-0.068073	0.83747
contig01193	1	4.40404	2	5.58077	-0.341638	0.885067
contig01194	82	197.798	25	38.2086	2.37206	4.13e-14	UP	KOG2023
contig01197	17	67.229	205	513.659	-2.93366	1.87e-27	DOWN	KOG2960
contig01198	155	189.698	671	520.316	-1.45568	9.93e-37	DOWN	KOG2960
contig01199	155	319.527	408	532.904	-0.737939	5.71e-08		KOG2960
contig01203	3	12.5468	18	47.6975	-1.9266	0.0236276
contig01205	1	4.12293	1	2.61228	0.658362	0.817423
contig01206	11	43.2072	149	370.82	-3.10138	3.41e-21	DOWN	KOG2960
contig01207	11	19.7366	154	175.071	-3.14899	3.53e-22	DOWN	KOG2960
contig01208	0	0	77	204.039	-6.60842	5.78e-15	DOWN
contig01209	39	83.9703	266	362.874	-2.11152	1.31e-24	DOWN
contig01217	1	4.43766	0	0	NA	NA
contig01219	0	0	1	1.50955	NA	NA
contig01220	2	4.32218	1	1.36926	1.65836	0.435794
contig01222	1	3.87555	0	0	NA	NA
contig01224	48	37.8616	77	38.4823	-0.0234621	0.951054		KOG2004
contig01225	26	47.983	74	86.5285	-0.850652	0.0140146		KOG2004
contig01226	9	14.2951	17	17.1083	-0.259176	0.740439		KOG2004
contig01227	10	10.5697	66	44.1997	-2.0641	1.51e-06	DOWN	KOG2004	lon; ATP-dependent Lon protease	K01338
contig01228	1	1.8455	12	14.0317	-2.9266	0.0176925		KOG2004
contig01229	2	7.50107	8	19.0106	-1.34164	0.272199
contig01232	4	11.073	20	35.0791	-1.66357	0.0316955		KOG2004
contig01233	2	3.62201	6	6.88469	-0.926601	0.502398		KOG2004
contig01234	16	18.5285	82	60.1656	-1.69919	2.69e-06	DOWN	KOG2004
contig01237	111	96.4543	120	66.0683	0.545887	0.0103061		KOG2004
contig01238	0	0	4	4.96069	NA	NA
contig01243	20	39.5465	3	3.75848	3.39533	1.63e-05	UP
contig01250	0	0	10	29.2326	-3.66357	0.0170603
contig01252	0	0	1	2.37633	NA	NA
contig01253	1	0.721257	28	12.7956	-4.14899	1.32e-05	DOWN	KOG2232	ASAH2; neutral ceramidase	K12349
contig01254	0	0	3	9.7787	NA	NA
contig01255	1	1.60589	11	11.1924	-2.80107	0.0271716		KOG2232
contig01256	18	15.3431	40	21.603	-0.493641	0.298426		KOG2232	ASAH2; neutral ceramidase	K12349
contig01257	1	1.89359	11	13.1975	-2.80107	0.0271716		KOG2232
contig01258	7	9.8531	17	15.1613	-0.621746	0.416122		KOG2232
contig01259	0	0	2	6.51913	NA	NA
contig01260	1	1.65622	6	6.29625	-1.9266	0.211818		KOG2232
contig01261	0	0	2	5.66663	NA	NA
contig01262	39	41.3722	61	41.0003	0.0130268	0.973531		KOG2232
contig01263	0	0	3	11.0499	NA	NA
contig01265	0	0	4	14.0317	NA	NA		KOG2232
contig01266	54	55.9572	127	83.3833	-0.575435	0.0232041
contig01268	7	18.497	82	137.287	-2.89184	2.88e-11	DOWN
contig01269	33	27.6825	178	94.6074	-1.77298	2.2e-13	DOWN
contig01271	0	0	3	8.43506	NA	NA
contig01272	1	4.61375	7	20.4628	-2.14899	0.142869
contig01273	55	22.2037	105	26.8575	-0.274524	0.333644
contig01274	6	13.572	28	40.1294	-1.56403	0.0140661
contig01275	0	0	9	16.9999	-3.51156	0.0269552
contig01277	50	144.61	92	168.589	-0.221344	0.474738
contig01278	9	23.5675	34	56.411	-1.25918	0.0224562
contig01279	21	48.6374	88	129.136	-1.40875	2.62e-05	DOWN
contig01281	0	0	51	72.8096	-6.01406	2.41e-10	DOWN	KOG0355
contig01282	130	139.692	538	366.288	-1.39073	1.23e-27	DOWN
contig01283	29	63.141	93	128.295	-1.02282	0.000995578	DOWN
contig01284	106	269.089	182	292.735	-0.121512	0.587434
contig01285	29	62.6716	324	443.64	-2.82351	1.79e-41	DOWN
contig01286	69	115.596	175	185.758	-0.684325	0.0013888
contig01287	7	17.1702	48	74.5987	-2.11925	3.73e-05	DOWN	KOG0355
contig01289	21	56.5185	97	165.408	-1.54923	1.73e-06	DOWN
contig01290	30	38.584	178	145.051	-1.91048	9.69e-15	DOWN
contig01292	5	13.0931	21	34.8421	-1.41203	0.0529848
contig01293	6	16.5308	61	106.484	-2.68741	4.95e-08	DOWN
contig01295	3	11.1795	14	33.0553	-1.56403	0.0926079		KOG1374
contig01296	12	26.8307	88	124.666	-2.21611	3.82e-09	DOWN	KOG1375
contig01298	313	261.058	421	222.478	0.230704	0.0607785		KOG1375
contig01299	405	1259.04	381	750.45	0.746493	3.09e-12		KOG1375
contig01300	42	91.4456	147	202.789	-1.14899	2.97e-06	DOWN
contig01304	3	8.63366	44	80.2305	-3.21611	4.98e-07	DOWN
contig01305	18	44.5276	76	119.12	-1.41964	9.31e-05	DOWN
contig01306	439	354.945	456	233.601	0.603549	2.54e-09		KOG1375
contig01307	3	11.2516	16	38.0213	-1.75668	0.0472821		KOG1374
contig01308	3	6.83921	97	140.11	-4.35659	9.75e-18	DOWN
contig01309	123	261.919	157	211.824	0.306256	0.129388		KOG1578
contig01311	1	5.05507	47	150.535	-4.89623	2.16e-09	DOWN
contig01312	3	13.5194	16	45.6845	-1.75668	0.0472821		KOG1578
contig01313	10	22.2733	70	98.7861	-2.14899	3.33e-07	DOWN
contig01317	5	27.1651	53	182.444	-2.74763	3.07e-07	DOWN	KOG1578
contig01318	110	201.09	173	200.381	0.00509338	0.982809		KOG1578
contig01319	5	17.3016	39	85.5054	-2.30511	9.65e-05	DOWN
contig01322	692	868.86	170	135.24	2.6836	6.41e-132	UP
contig01324	0	0	3	6.7791	NA	NA
contig01327	50	123.688	51	79.9356	0.629793	0.0557251
contig01329	13	38.5578	2	3.75848	3.3588	0.000684323	UP
contig01330	0	0	1	3.37918	NA	NA
contig01331	5	21.6915	1	2.74874	2.98029	0.0569626
contig01332	0	0	1	2.54021	NA	NA
contig01333	97	142.758	48	44.7592	1.67331	8.74e-11	UP
contig01335	103	129.046	87	69.062	0.901919	6.98e-05
contig01336	29	93.1417	37	75.2942	0.30689	0.494253
contig01337	188	423.607	460	656.714	-0.632539	5.68e-07		KOG3255
contig01339	177	238.738	261	223.05	0.0980615	0.585497		KOG3255
contig01340	95	124.665	31	25.7748	2.27402	1.8e-15	UP	KOG3255
contig01341	95	106.821	453	322.735	-1.59515	1.71e-28	DOWN	KOG3255	RP-L9e, RPL9; large subunit ribosomal protein L9e	K02940
contig01342	0	0	48	166.791	-5.9266	8.59e-10	DOWN
contig01343	59	92.4492	146	144.95	-0.64882	0.00595171
contig01344	64	275.595	95	259.196	0.0885063	0.781625
contig01345	20	95.3005	180	543.439	-2.51156	1.29e-20	DOWN
contig01346	263	341.274	830	682.399	-0.999687	2.77e-25		KOG3255	RP-L9e, RPL9; large subunit ribosomal protein L9e	K02940
contig01348	42	80.0524	60	72.4585	0.143789	0.708901
contig01349	115	203.201	166	185.845	0.128813	0.562238		KOG3255
contig01350	12	13.4672	18	12.7991	0.0733994	0.922575		KOG1824
contig01351	15	7.92007	222	74.2684	-3.22916	2.14e-32	DOWN	KOG1824
contig01352	4	8.58056	12	16.3099	-0.926601	0.323253		KOG1824
contig01353	4	6.53183	49	50.6972	-2.95635	3.27e-07	DOWN	KOG1824
contig01354	39	30.7625	111	55.4745	-0.850652	0.00218712		KOG1824
contig01355	38	63.1161	111	116.814	-0.888126	0.00143113		KOG1824
contig01356	23	42.5817	36	42.229	0.0119989	0.981428		KOG1824
contig01357	2	5.05507	28	44.8403	-3.14899	9.67e-05	DOWN
contig01358	48	89.7234	55	65.1389	0.461965	0.165033		KOG1824
contig01359	6	7.29706	12	9.2468	-0.341638	0.716719		KOG1824
contig01360	1	1.93778	25	30.6942	-3.98549	5.25e-05	DOWN	KOG1824
contig01362	79	63.6084	186	94.8886	-0.577016	0.00510749		KOG1824
contig01363	11	10.64	63	38.6104	-1.85949	1.33e-05	DOWN	KOG1824
contig01364	5	9.62472	5	6.09819	0.658362	0.57544
contig01365	4	14.811	2	4.69211	1.65836	0.25177
contig01372	56	66.8473	37	27.9841	1.25626	0.000127703	UP
contig01373	6	13.6784	4	5.77774	1.24332	0.259088
contig01374	0	0	1	3.14813	NA	NA
contig01375	7	7.85585	8	5.68851	0.465717	0.635974			petE; plastocyanin	K02638
contig01376	0	0	4	8.66661	NA	NA
contig01378	29	16.8418	284	104.501	-2.6334	7.42e-34	DOWN
contig01379	1	4.57742	52	150.813	-5.04208	2.22e-10	DOWN
contig01380	178	167.983	252	150.681	0.156815	0.359392
contig01381	0	0	17	61.3885	-4.4291	0.000710428	DOWN
contig01382	78	126.306	244	250.342	-0.986973	7.78e-08
contig01383	1	4.50646	35	99.9347	-4.47092	5.33e-07	DOWN
contig01384	89	311.678	59	130.913	1.25145	9.38e-07	UP
contig01385	629	234.096	284	66.9693	1.80553	1.25e-73	UP
contig01386	7	25.7553	0	0	4.46572	0.00728568
contig01387	0	0	8	16.0144	-3.34164	0.0421573
contig01388	0	0	28	52.3516	-5.14899	5.09e-06	DOWN
contig01389	0	0	26	59.1148	-5.04208	1.24e-05	DOWN
contig01390	9	18.1038	4	5.09801	1.82829	0.0555606
contig01391	1	3.90156	15	37.0803	-3.24853	0.0048038
contig01392	7	2.83182	35	8.97118	-1.66357	0.00362859		KOG1286
contig01393	6	10.5378	13	14.4662	-0.457115	0.610581
contig01397	1	1.78872	1	1.13333	0.658362	0.817423
contig01399	0	0	11	23.0207	-3.80107	0.0108808
contig01401	2	6.75968	3	6.42438	0.0733994	0.967393
contig01404	0	0	3	4.5473	NA	NA
contig01406	0	0	4	14.1666	NA	NA
contig01407	1	3.72649	27	63.7496	-4.09653	2.09e-05	DOWN
contig01408	0	0	6	7.26969	-2.9266	0.103227
contig01409	0	0	21	34.3776	-4.73396	0.000116556	DOWN
contig01410	0	0	16	16.235	-4.34164	0.00112487
contig01412	10	16.0589	23	23.4022	-0.543272	0.40236
contig01413	0	0	8	22.4935	-3.34164	0.0421573
contig01414	1	3.95465	2	5.0113	-0.341638	0.885067
contig01415	1	2.52753	7	11.2101	-2.14899	0.142869
contig01416	0	0	1	3.47482	NA	NA
contig01417	84	77.7579	114	66.8626	0.217789	0.391464		KOG0449
contig01418	3	9.79774	12	24.8313	-1.34164	0.168683
contig01419	0	0	4	10.995	NA	NA
contig01420	84	285.567	20	43.0796	2.72875	9.2e-17	UP
contig01422	334	472.421	155	138.908	1.76594	4.02e-38	UP
contig01423	24	44.575	16	18.8284	1.24332	0.0165707
contig01424	0	0	6	14.258	-2.9266	0.103227
contig01425	17	37.7201	10	14.0584	1.4239	0.0261432
contig01426	24	59.3702	35	54.8578	0.114041	0.828783
contig01428	8	19.2176	79	120.24	-2.64542	5.39e-10	DOWN
contig01429	118	158.79	125	106.577	0.575221	0.00522042
contig01430	62	110.9	182	206.265	-0.895236	2.67e-05
contig01431	5	14.9828	45	85.4376	-2.51156	8.73e-06	DOWN
contig01433	0	0	18	34.531	-4.51156	0.000449748	DOWN
contig01434	33	49.4433	73	69.2994	-0.487069	0.153571
contig01435	41	43.6532	91	61.3885	-0.491881	0.103173		KOG1947
contig01436	18	13.4154	53	25.0276	-0.899634	0.0307311		KOG1947
contig01437	1	1.39075	31	27.3164	-4.29583	3.34e-06	DOWN
contig01438	1	2.12942	30	40.4759	-4.24853	5.29e-06	DOWN
contig01439	11	8.19828	42	19.8332	-1.27452	0.00969838		KOG1947
contig01440	97	93.6699	180	110.132	-0.233578	0.272363
contig01441	60	32.507	113	38.7897	-0.254926	0.351504
contig01442	9	5.06976	63	22.4853	-2.14899	1.42e-06	DOWN	KOG1947
contig01444	0	0	1	2.68855	NA	NA
contig01445	0	0	2	5.49748	NA	NA
contig01448	27	78.8743	154	285.04	-1.85354	2.26e-12	DOWN
contig01450	17	48.2081	501	900.165	-4.22284	6.79e-88	DOWN
contig01452	641	610.876	802	484.265	0.335084	4.61e-05		KOG1924
contig01456	109	253.461	144	212.159	0.256621	0.235627		KOG2199
contig01457	76	187.209	117	182.605	0.0359247	0.901586		KOG1924
contig01458	6	34.5346	77	280.807	-3.02346	4.57e-11	DOWN
contig01459	0	0	37	59.512	-5.55109	9.75e-08	DOWN
contig01473	0	0	3	7.36662	NA	NA
contig01475	60	79.4532	77	64.6047	0.298466	0.318098		KOG0730
contig01476	33	63.3135	63	76.5837	-0.274524	0.465588		KOG0730
contig01477	243	111.231	414	120.07	-0.110313	0.43704		KOG0730	VCP, CDC48; transitional endoplasmic reticulum ATPase	K13525
contig01479	207	546.981	356	596.026	-0.123885	0.41825		KOG0730
contig01480	47	71.3385	171	164.451	-1.2049	1.29e-07	DOWN	KOG0730
contig01481	20	25.9524	24	19.732	0.395327	0.466414		KOG0730
contig01482	32	53.3027	117	123.481	-1.212	1.53e-05	DOWN	KOG0730
contig01483	128	80.7056	367	146.613	-0.861274	3.31e-09		KOG0730
contig01484	374	218.731	489	181.201	0.271566	0.014349		KOG0730
contig01485	80	141.788	112	125.772	0.172935	0.512753		KOG0730
contig01486	206	212.331	195	127.348	0.737532	1.59e-06		KOG0730
contig01487	21	79.2727	61	145.897	-0.880058	0.022488		KOG0730
contig01488	7	12.5985	5	5.70172	1.14379	0.252931
contig01492	1	1.77236	23	25.8281	-3.8652	0.000130565	DOWN	KOG0560
contig01493	14	26.9492	34	41.4677	-0.621746	0.230075		KOG0560
contig01494	38	41.8383	109	76.038	-0.861895	0.00213381		KOG0560
contig01495	30	40	87	73.4972	-0.877691	0.00574117		KOG0560
contig01496	3	5.31707	11	12.3526	-1.21611	0.228424		KOG0560
contig01497	10	10.6083	58	38.9839	-1.87769	2.75e-05	DOWN	KOG0560
contig01498	3	6.11929	20	25.8478	-2.0786	0.0113772
contig01500	4	3.9213	11	6.83245	-0.80107	0.414409		KOG0560	sir; sulfite reductase (ferredoxin)	K00392
contig01501	3	7.45298	2	3.14813	1.24332	0.442121
contig01507	0	0	7	17.6597	-3.14899	0.0660997
contig01508	1	2.18546	2	2.76941	-0.341638	0.885067
contig01512	0	0	3	9.13217	NA	NA		KOG0921
contig01514	1	1.7098	3	3.24998	-0.926601	0.650931		KOG1347
contig01515	0	0	9	7.12899	-3.51156	0.0269552		KOG1347
contig01517	0	0	1	3.14813	NA	NA
contig01518	0	0	6	15.7856	-2.9266	0.103227
contig01521	9	6.10501	20	8.59582	-0.493641	0.478957		KOG1347
contig01522	7	18.2481	9	14.8654	0.295792	0.765775
contig01523	8	8.06007	1	0.638355	3.65836	0.00690555		KOG1347
contig01527	12	20.8862	82	90.4285	-2.11423	3.86e-08	DOWN
contig01529	2	7.50107	35	83.1715	-3.47092	4.22e-06	DOWN
contig01530	15	13.1722	261	145.218	-3.46265	2.82e-40	DOWN	KOG2605
contig01532	35	45.6203	78	64.4166	-0.497757	0.131016
contig01534	9	14.453	52	52.9094	-1.87215	7.99e-05	DOWN
contig01536	3	12.6377	14	37.3669	-1.56403	0.0926079
contig01538	0	0	21	51.5663	-4.73396	0.000116556	DOWN
contig01540	0	0	4	11.8816	NA	NA
contig01541	0	0	5	12.8787	-2.66357	0.160644
contig01542	12	5.3952	79	22.5044	-2.06046	1.21e-07	DOWN
contig01543	1	1.26652	31	24.8764	-4.29583	3.34e-06	DOWN
contig01544	2	3.78718	14	16.7968	-2.14899	0.03292
contig01545	1	0.863793	17	9.30405	-3.4291	0.00197578		KOG1965
contig01546	3	3.25981	19	13.0809	-2.0046	0.0164969		KOG1965
contig01547	4	7.57437	11	13.1975	-0.80107	0.414409
contig01549	0	0	9	8.56584	-3.51156	0.0269552
contig01550	2	1.94101	22	13.528	-2.80107	0.00130212
contig01551	0	0	3	3.24045	NA	NA		KOG1965
contig01552	9	10.4016	22	16.1099	-0.631145	0.338494
contig01553	95	53.1025	248	87.8328	-0.725979	4.41e-05		KOG0188	AARS, alaS; alanyl-tRNA synthetase	K01872
contig01554	8	23.2533	56	103.133	-2.14899	6.04e-06	DOWN	KOG0188
contig01555	142	68.9635	334	102.776	-0.575595	0.000122914		KOG0188	AARS, alaS; alanyl-tRNA synthetase	K01872
contig01556	8	34.7064	55	151.181	-2.123	8.81e-06	DOWN
contig01557	210	183.303	292	161.49	0.182783	0.234978		KOG0188
contig01558	29	21.8376	66	31.4894	-0.528051	0.142767		KOG0188
contig01559	9	11.4486	35	28.2092	-1.301	0.0170891
contig01560	1	1.28613	10	8.14891	-2.66357	0.0419625		KOG0188
contig01561	7	17.4649	26	41.1013	-1.23472	0.052136		KOG0188
contig01562	3	3.53752	29	21.6665	-2.61466	0.000326174	DOWN	KOG0188
contig01563	88	85.4045	214	131.591	-0.623673	0.0011194		KOG0188
contig01564	3	3.77489	40	31.8901	-3.0786	2.95e-06	DOWN	KOG0188
contig01565	2	5.64401	49	87.6127	-3.95635	6.65e-09	DOWN
contig01567	9	8.92832	23	14.4567	-0.695275	0.280207		KOG1348
contig01568	9	7.22651	19	9.66614	-0.419641	0.561204		KOG1348
contig01569	1	4.24331	6	16.1313	-1.9266	0.211818		KOG1348
contig01570	1	2.38251	4	6.03821	-1.34164	0.454139
contig01571	8	18.3821	15	21.8378	-0.248529	0.769036
contig01572	2	4.07953	3	3.87717	0.0733994	0.967393		KOG1348
contig01573	4	1.70729	14	3.78607	-1.14899	0.191318		KOG1348
contig01574	293	149.807	703	227.737	-0.604262	1.83e-09		KOG1924
contig01579	3	2.41217	64	32.6047	-3.75668	5.11e-11	DOWN	KOG0444
contig01580	0	0	5	17.7082	-2.66357	0.160644
contig01581	9	6.18439	134	58.3408	-3.2378	7.41e-20	DOWN	KOG0532
contig01582	45	40.9389	200	115.284	-1.49364	7.43e-12	DOWN	KOG1187
contig01583	41	52.3838	67	54.2377	-0.0501753	0.897244		KOG1187
contig01584	2	7.54978	25	59.794	-2.98549	0.000356589	DOWN
contig01585	96	95.0732	351	220.246	-1.212	6.76e-15	DOWN	KOG1187
contig01586	0	0	10	6.38355	-3.66357	0.0170603		KOG0472
contig01587	1	1.75629	8	8.90226	-2.34164	0.0961268		KOG0444
contig01589	33	13.7224	162	42.6821	-1.63709	4.87e-11	DOWN	KOG1187
contig01591	1	3.39961	8	17.2319	-2.34164	0.0961268
contig01593	28	27.1289	81	49.7247	-0.874133	0.00809804
contig01594	1	3.95465	216	541.221	-7.09653	9.62e-40	DOWN
contig01595	4	6.85938	96	104.306	-3.9266	1.34e-16	DOWN
contig01596	15	34.196	65	93.8883	-1.45712	0.000242003	DOWN
contig01597	110	123.928	469	334.781	-1.43372	2.79e-25	DOWN
contig01598	60	111.795	137	161.735	-0.53278	0.0280985
contig01599	12	20.7619	71	77.8318	-1.90642	2.25e-06	DOWN
contig01600	6	11.9044	39	49.027	-2.04208	0.000326142	DOWN
contig01601	46	89.4358	165	203.26	-1.1844	3.32e-07	DOWN
contig01602	21	13.5795	95	38.9226	-1.51918	3.22e-06	DOWN
contig01603	246	76.9273	476	94.3117	-0.293941	0.0178752
contig01604	28	21.588	53	25.8906	-0.262204	0.528088
contig01606	140	67.653	250	76.5442	-0.178139	0.323509		KOG2263
contig01608	5	8.16479	49	50.6972	-2.63442	1.67e-06	DOWN	KOG2263
contig01609	9	17.557	34	42.0243	-1.25918	0.0224562		KOG2263
contig01610	10	14.0759	28	24.9716	-0.827065	0.157621		KOG2263
contig01611	3	8.94358	24	45.333	-2.34164	0.00249785		KOG2263
contig01613	12	17.8872	33	31.1665	-0.80107	0.134159		KOG2263
contig01614	6	9.96571	27	28.4141	-1.51156	0.0190248		KOG2263
contig01615	145	66.635	343	99.8715	-0.583794	7.82e-05		KOG2263	E2.1.1.14, metE; 5-methyltetrahydropteroyltriglutamate--homocysteine methyltransferase	K00549
contig01616	28	9.33868	118	24.9358	-1.41693	7.48e-07	DOWN	KOG2263
contig01618	19	63.4789	8	16.9348	1.90629	0.00303747
contig01620	179	176.37	253	157.945	0.159184	0.349364		KOG2620
contig01622	0	0	18	59.7293	-4.51156	0.000449748	DOWN
contig01623	0	0	15	55.2496	-4.24853	0.00177261
contig01624	20	80.7407	32	81.8513	-0.01971	0.970785		KOG2620
contig01626	29	22.5383	46	22.6514	-0.00721906	0.987163
contig01627	1	2.71651	14	24.0964	-3.14899	0.00743084
contig01632	2	3.29367	30	31.3029	-3.24853	3.99e-05	DOWN	KOG0727
contig01633	0	0	44	84.4092	-5.80107	4.71e-09	DOWN	KOG0727
contig01634	122	230.268	106	126.763	0.861179	2.94e-05		KOG0727
contig01635	22	34.5657	27	26.8782	0.362906	0.483416		KOG0727
contig01638	37	49.5606	92	78.0794	-0.655747	0.0304412		KOG0727
contig01639	117	98.1471	78	41.4572	1.24332	1.58e-08	UP	KOG0727
contig01641	28	38.6635	93	81.3653	-1.07344	0.000587265	DOWN	KOG0727
contig01642	8	13.2498	20	20.9875	-0.663566	0.340162		KOG0727
contig01643	29	34.1268	63	46.9734	-0.460937	0.211447		KOG0727
contig01644	1	1.34257	17	14.461	-3.4291	0.00197578
contig01645	6	14.9699	15	23.7123	-0.663566	0.417797
contig01646	2	4.96866	18	28.3331	-2.51156	0.00688936		KOG0108
contig01647	3	5.91186	20	24.9716	-2.0786	0.0113772		KOG0566
contig01648	10	14.1788	8	7.18694	0.98029	0.22572
contig01654	0	0	6	12.3463	-2.9266	0.103227
contig01655	17	23.6427	74	65.2069	-1.46363	7.84e-05	DOWN	KOG0108
contig01656	20	13.5194	28	11.9922	0.172935	0.763899		KOG0127
contig01657	16	26.9604	37	39.5022	-0.551091	0.265191
contig01658	2	5.21375	15	24.7756	-2.24853	0.0225283
contig01662	0	0	5	8.00719	-2.66357	0.160644
contig01663	5	14.461	12	21.9899	-0.604673	0.512972
contig01667	0	0	1	2.74874	NA	NA
contig01670	440	1206.54	454	788.784	0.613173	1.39e-09		KOG3283
contig01672	1282	2111.24	777	810.745	1.38077	1.17e-101	UP	KOG3283
contig01673	261	1296.82	323	1016.85	0.350878	0.00875123		KOG3283
contig01675	44	178.872	175	450.755	-1.33342	5.86e-09	DOWN
contig01678	459	923.293	615	783.818	0.23627	0.0176483		KOG3283
contig01679	201	454.661	102	146.186	1.63699	6.82e-21	UP	KOG3283
contig01680	204	745.861	217	502.691	0.569236	0.000195767		KOG3283
contig01681	190	376.974	236	296.676	0.345574	0.029699		KOG3283	RP-S8e, RPS8; small subunit ribosomal protein S8e	K02995
contig01682	18	76.3795	8	21.5084	1.82829	0.00526265
contig01683	31	73.5564	62	93.2103	-0.341638	0.364851
contig01686	95	175.881	212	248.682	-0.499703	0.00910041		KOG0841
contig01687	144	267.45	281	330.674	-0.306139	0.0640726		KOG0841
contig01688	3	10.9685	138	319.683	-4.8652	4.68e-26	DOWN
contig01689	8	27.0387	54	115.639	-2.09653	1.28e-05	DOWN
contig01692	61	151.544	58	91.2957	0.731118	0.0139415
contig01693	46	85.4355	17	20.0052	2.09446	3.16e-07	UP	KOG0841
contig01695	3	8.50731	2	3.59347	1.24332	0.442121
contig01697	111	356.508	45	91.574	1.96092	5.24e-15	UP	KOG3109
contig01700	119	204.67	93	101.345	1.01402	1.76e-06	UP	KOG3109
contig01701	7	16.8154	19	28.9185	-0.782211	0.276818		KOG3109
contig01703	58	144.709	58	91.6875	0.658362	0.0302392		KOG3109
contig01704	3	10.4431	37	81.6062	-2.96613	1.1e-05	DOWN
contig01709	501	797.939	542	546.946	0.54488	6.81e-09		KOG0205
contig01710	2233	725.205	3535	727.402	-0.00436506	0.937265		KOG0205	E3.6.3.6; H+-transporting ATPase	K01535
contig01711	18	60.4855	75	159.681	-1.40053	0.000124226	DOWN	KOG0205
contig01712	80	101.101	197	157.742	-0.641762	0.00135337		KOG0205
contig01713	45	75.826	82	87.5453	-0.207337	0.531331		KOG0205
contig01714	46	80.5461	90	99.8487	-0.309929	0.312359		KOG0205
contig01715	18	41.3596	101	147.041	-1.82992	2.84e-08	DOWN	KOG0205
contig01716	1010	1617.48	1075	1090.79	0.568381	2.01e-18		KOG0205
contig01719	6	11.9044	19	23.8849	-1.0046	0.168929
contig01720	12	21.3988	29	32.7656	-0.614657	0.276962		KOG1184
contig01721	11	8.25118	36	17.1096	-1.05213	0.0436219		KOG1184
contig01722	15	26.8307	91	103.133	-1.94254	4.25e-08	DOWN	KOG1184
contig01724	17	70.5904	145	381.486	-2.43408	3.51e-16	DOWN	KOG1184
contig01725	21	56	77	130.099	-1.21611	0.000542095	DOWN
contig01726	19	18.7846	64	40.0904	-1.09371	0.0043951		KOG1184
contig01727	26	68.703	64	107.151	-0.641198	0.0822234
contig01728	334	112.952	465	99.6358	0.180979	0.131591		KOG1184	E4.1.1.1, pdc; pyruvate decarboxylase	K01568
contig01729	0	0	1	1.4005	NA	NA
contig01730	3	13.0149	52	142.934	-3.45712	1.31e-08	DOWN
contig01731	6	8.44551	24	21.4042	-1.34164	0.0460184		KOG0054
contig01732	7	9.66587	47	41.1201	-2.08887	5.4e-05	DOWN	KOG0054
contig01733	3	9.22751	9	17.5396	-0.926601	0.402634		KOG0054
contig01734	9	4.43014	42	13.099	-1.56403	0.00220025		KOG0054
contig01735	4	2.10628	34	11.3435	-2.4291	0.000182351	DOWN	KOG0054
contig01736	1	1.27485	6	4.84646	-1.9266	0.211818		KOG0054
contig01737	0	0	5	2.59388	-2.66357	0.160644		KOG0054
contig01738	0	0	6	11.8181	-2.9266	0.103227		KOG0054
contig01739	0	0	8	16.7423	-3.34164	0.0421573		KOG0054
contig01740	0	0	3	3.34846	NA	NA		KOG0054
contig01741	0	0	14	15.8666	-4.14899	0.00279577		KOG0054
contig01742	0	0	6	5.84652	-2.9266	0.103227		KOG0054
contig01743	4	11.126	2	3.5247	1.65836	0.25177
contig01744	0	0	3	8.37116	NA	NA
contig01745	10	36.3333	17	39.1352	-0.107173	0.888814
contig01746	149	85.507	69	25.0887	1.76901	2.14e-17	UP	KOG0583
contig01747	12	17.2247	13	11.823	0.542885	0.449248		KOG0583
contig01748	5	7.23051	5	4.58123	0.658362	0.57544		KOG0583
contig01749	91	176.927	29	35.7244	2.30818	4.15e-15	UP
contig01753	4	5.26093	7	5.83329	-0.148993	0.902465
contig01755	9	25.0335	43	75.781	-1.59798	0.00161783
contig01756	169	536.859	314	631.999	-0.235379	0.134202		KOG1756
contig01759	235	593.97	344	550.895	0.108614	0.471919		KOG1756
contig01760	28	65.3708	123	181.947	-1.4768	1.67e-07	DOWN
contig01761	2	4.59552	36	52.4107	-3.51156	2.67e-06	DOWN
contig01762	15	11.1224	78	36.6452	-1.72015	4.01e-06	DOWN	KOG0470
contig01763	8	20.046	46	73.0311	-1.8652	0.00023037	DOWN
contig01764	287	372.416	371	305.024	0.287993	0.0242166		KOG1756
contig01765	53	149.566	116	207.41	-0.471699	0.0755422		KOG1756
contig01766	16	50.5507	69	138.124	-1.45016	0.000160784	DOWN	KOG1756
contig01767	10	16.8502	91	97.1539	-2.5275	7.19e-11	DOWN
contig01768	0	0	32	78.0569	-5.34164	8.69e-07	DOWN	KOG0363
contig01769	58	76.6302	160	133.939	-0.805585	0.000378666		KOG0363
contig01771	19	24.2754	56	45.333	-0.901066	0.0260165		KOG0363
contig01772	15	25.2753	32	34.164	-0.434748	0.419936		KOG0363
contig01773	2	5.61674	25	44.4844	-2.98549	0.000356589	DOWN
contig01774	0	0	16	25.185	-4.34164	0.00112487		KOG0363
contig01775	30	32.4163	58	39.7085	-0.292729	0.454394		KOG0363
contig01776	1	2.98119	35	66.1107	-4.47092	5.33e-07	DOWN
contig01777	39	112.238	105	191.459	-0.770481	0.00680096		KOG0363
contig01778	1	3.14234	6	11.9459	-1.9266	0.211818		KOG0363
contig01779	40	60.8725	89	85.8153	-0.495443	0.105118		KOG0052
contig01780	12	61.1929	35	113.084	-0.885959	0.0898924		KOG0052
contig01782	11	55.6057	205	656.59	-3.56169	1.98e-32	DOWN	KOG0052
contig01783	36	159.756	46	129.338	0.304725	0.442132		KOG0052
contig01784	417	349.806	427	226.951	0.624173	2.14e-09		KOG0052
contig01785	38	107.759	47	84.4466	0.351701	0.35842		KOG0052
contig01786	115	175.009	205	197.664	-0.175628	0.386241		KOG0052
contig01787	353	370.416	249	165.549	1.16188	9.12e-22	UP	KOG0052
contig01788	71	74.1017	109	72.0791	0.0399247	0.893141		KOG0052
contig01789	241	137.22	818	295.098	-1.10471	3.07e-29	DOWN	KOG0052	EEF1A; elongation factor 1-alpha	K03231
contig01790	48	75.826	317	317.285	-2.06501	2.14e-28	DOWN	KOG0052
contig01791	1278	336.478	1451	242.051	0.475202	6.78e-17		KOG0853	E2.4.1.13; sucrose synthase	K00695
contig01793	242	832.441	260	566.663	0.554857	6.8e-05		KOG0853
contig01795	21	80.3157	115	278.671	-1.79481	4.46e-09	DOWN
contig01797	2	7.7511	2	4.91108	0.658362	0.736478
contig01798	772	843.588	585	405.026	1.05853	1.96e-40	UP	KOG0853
contig01799	468	139.735	798	150.965	-0.111518	0.258091		KOG0853
contig01800	173	397.512	223	324.655	0.29209	0.0823601		KOG0853
contig01802	27	62.0395	29	42.2197	0.555268	0.22467		KOG0853
contig01803	10	4.55233	7	2.01904	1.17294	0.156334		KOG0222
contig01805	0	0	2	5.98912	NA	NA		KOG0222
contig01806	3	4.83102	8	8.16246	-0.756676	0.514471		KOG0222
contig01808	0	0	5	4.47004	-2.66357	0.160644		KOG0222
contig01809	0	0	1	1.02599	NA	NA		KOG0222
contig01814	0	0	1	3.61109	NA	NA		KOG0222
contig01815	0	0	1	1.93858	NA	NA		KOG1924
contig01816	0	0	2	5.08043	NA	NA
contig01818	0	0	3	8.98368	NA	NA
contig01819	0	0	2	5.11571	NA	NA
contig01821	2	4.70715	3	4.47365	0.0733994	0.967393
contig01822	4	6.10323	0	0	NA	NA
contig01824	9	8.07407	8	4.5473	0.828287	0.329095		KOG1924
contig01827	40	17.0105	69	18.5917	-0.128234	0.735012		KOG1027
contig01828	7	20.3466	10	18.4165	0.143789	0.885685		KOG1027
contig01829	0	0	10	17.5396	-3.66357	0.0170603
contig01830	22	17.3297	33	16.4701	0.0733994	0.890951		KOG1383	E4.1.2.27; sphinganine-1-phosphate aldolase	K01634
contig01831	26	36.0732	18	15.8233	1.18888	0.0160902		KOG1383
contig01832	0	0	5	13.0614	-2.66357	0.160644		KOG1027
contig01834	12	18.455	12	11.693	0.658362	0.359792		KOG1383
contig01835	3	4.54166	9	8.63276	-0.926601	0.402634
contig01836	6	10.6341	5	5.6148	0.921396	0.391247		KOG1383
contig01837	0	0	3	8.12495	NA	NA		KOG1027
contig01838	1	1.33028	18	15.1715	-3.51156	0.00126601
contig01839	32	31.8539	115	72.5309	-1.18713	2.56e-05	DOWN	KOG1339
contig01840	3	3.9457	17	14.1666	-1.84414	0.0334626		KOG1339
contig01841	0	0	1	1.83249	NA	NA
contig01842	3	5.68078	49	58.789	-3.37139	5.17e-08	DOWN
contig01843	9	15.3431	55	59.4082	-1.95307	2.76e-05	DOWN
contig01844	2	4.68817	23	34.1597	-2.8652	0.000847631	DOWN
contig01845	5	11.8157	4	5.98912	0.98029	0.412637
contig01846	0	0	1	1.83249	NA	NA
contig01847	2	4.98998	4	6.32328	-0.341638	0.838126
contig01848	1	3.36031	1	2.12908	0.658362	0.817423
contig01849	8	4.31016	78	26.6263	-2.62704	8.27e-10	DOWN	KOG1339
contig01850	0	0	3	8.63276	NA	NA
contig01852	177	376.908	331	446.584	-0.24472	0.10723		KOG1628
contig01854	197	639.791	480	987.703	-0.626477	3.97e-07		KOG1628
contig01855	128	406.615	610	1227.77	-1.5943	3.7e-38	DOWN	KOG1628
contig01857	42	123.939	167	312.24	-1.33302	1.38e-08	DOWN
contig01858	0	0	3	5.7853	NA	NA
contig01859	19	56.6427	36	67.9996	-0.263636	0.613862
contig01860	222	417.657	461	549.516	-0.395845	0.00163586		KOG1628	RP-S3Ae, RPS3A; small subunit ribosomal protein S3Ae	K02984
contig01861	53	147.419	247	435.3	-1.56208	2.15e-15	DOWN
contig01862	58	188.365	95	195.483	-0.0535127	0.874662		KOG1628
contig01866	40	52.7286	42	35.0791	0.587973	0.111831
contig01867	144	88.584	86	33.5201	1.40202	3.16e-12	UP		E3.2.1.2; beta-amylase	K01177
contig01868	9	8.9589	11	6.93774	0.368855	0.662676
contig01870	8	7.61156	6	3.617	1.0734	0.245139
contig01872	188	200.166	114	76.9043	1.38006	2.24e-15	UP
contig01874	0	0	9	18.0162	-3.51156	0.0269552
contig01875	0	0	55	63.5053	-6.123	4.5e-11	DOWN
contig01876	0	0	10	25.2281	-3.66357	0.0170603
contig01877	9	4.76937	58	19.4742	-2.02969	9.25e-06	DOWN	KOG0583
contig01880	7	8.84637	10	8.00719	0.143789	0.885685
contig01882	2	9.53005	13	39.2484	-2.04208	0.0478406
contig01883	13	6.16925	82	24.6556	-1.99875	1.25e-07	DOWN	KOG0583
contig01884	3	5.01149	9	9.5258	-0.926601	0.402634
contig01887	840	900.959	1044	709.479	0.344701	1.21e-06
contig01892	284	343.955	416	319.22	0.107669	0.429903		KOG0526
contig01893	554	813.279	1129	1050.12	-0.368726	1.9e-06		KOG0526
contig01895	11	38.2914	171	377.153	-3.30006	1.44e-25	DOWN
contig01896	98	347.382	318	714.203	-1.03981	8.92e-11	DOWN
contig01901	337	521.035	283	277.228	0.910308	3.59e-14		KOG1745
contig01902	37	135.279	129	298.835	-1.14341	1.44e-05	DOWN
contig01903	383	421.686	1157	807.119	-0.936611	1.83e-31		KOG1745
contig01904	20	89.4358	36	101.999	-0.189635	0.720349		KOG1745
contig01905	102	140.845	431	377.08	-1.42076	5.62e-23	DOWN	KOG1745
contig01906	459	559.396	1127	870.249	-0.63756	4.32e-16		KOG1745
contig01907	104	147.101	134	120.088	0.292712	0.185445		KOG1745
contig01908	289	384.451	502	423.117	-0.138256	0.269412		KOG1745
contig01909	25	104.556	214	567.071	-2.43925	1.31e-23	DOWN
contig01910	180	211.394	651	484.411	-1.1963	1.69e-26	DOWN	KOG1745
contig01911	3	4.42639	29	27.1107	-2.61466	0.000326174	DOWN	KOG0032
contig01912	5	6.66666	17	14.3615	-1.10717	0.160523		KOG0032
contig01913	63	39.254	159	62.7702	-0.677241	0.00269438		KOG0027
contig01915	6	7.99999	18	15.2063	-0.926601	0.216257		KOG0032
contig01916	40	91.1895	33	47.6664	0.935896	0.0138916		KOG4343
contig01917	14	20.6042	15	13.9872	0.558826	0.399058
contig01919	1	4.50646	6	17.1317	-1.9266	0.211818
contig01920	1	3.26591	3	6.20782	-0.926601	0.650931
contig01921	3	10.023	0	0	NA	NA
contig01922	0	0	9	14.9999	-3.51156	0.0269552
contig01924	355	356.43	424	269.728	0.402117	0.000368629		KOG0047
contig01925	19	55.7845	68	126.497	-1.18117	0.00163387		KOG0047
contig01926	57	101.024	141	158.337	-0.648299	0.00696578		KOG0047
contig01927	1	2.54971	14	22.6168	-3.14899	0.00743084		KOG0047
contig01928	9	31.7091	64	142.868	-2.17171	9.72e-07	DOWN	KOG0047
contig01930	11	27.9243	44	70.771	-1.34164	0.00558786		KOG0047
contig01931	24	70.4646	36	66.9693	0.0733994	0.885019		KOG0047
contig01932	11	48.0802	35	96.9292	-1.01149	0.0554703
contig01933	0	0	52	108.21	-6.04208	1.58e-10	DOWN
contig01934	66	25.2255	137	33.1764	-0.395276	0.103654		KOG0276
contig01935	3	6.45925	10	13.6419	-1.0786	0.305578		KOG0276
contig01936	42	31.1826	143	67.2686	-1.10919	8.01e-06	DOWN	KOG0276
contig01939	21	43.7562	32	42.2458	0.0506793	0.929527
contig01940	0	0	21	58.1575	-4.73396	0.000116556	DOWN
contig01942	2	4.55947	44	63.5551	-3.80107	6.79e-08	DOWN
contig01943	4	8.70911	13	17.9337	-1.04208	0.250324		KOG0276
contig01945	0	0	7	9.34173	-3.14899	0.0660997
contig01946	3	9.58241	37	74.8805	-2.96613	1.1e-05	DOWN	KOG1663
contig01949	15	32.6591	75	103.464	-1.66357	1.08e-05	DOWN	KOG1663
contig01952	1	1.92494	86	104.889	-5.7679	6.15e-17	DOWN
contig01954	0	0	3	4.13855	NA	NA		KOG1663
contig01958	1898	1157.79	2208	853.384	0.440102	1.38e-21		KOG0378	RP-S4e, RPS4; small subunit ribosomal protein S4e	K02987
contig01961	66	189.005	192	348.372	-0.882206	1.99e-05		KOG0378
contig01962	650	939.966	738	676.19	0.475181	5.58e-09		KOG0378	RP-S4e, RPS4; small subunit ribosomal protein S4e	K02987
contig01963	738	1232.83	899	951.522	0.373662	9.08e-07		KOG0378
contig01966	18	42.1935	44	65.349	-0.631145	0.159518		KOG0378
contig01967	10	25.2753	11	17.6158	0.520858	0.512052
contig01968	21	28.8605	20	17.4152	0.728751	0.166934
contig01970	3	12.8235	12	32.4998	-1.34164	0.168683
contig01971	108	63.6754	79	29.5113	1.10947	9.15e-07	UP
contig01972	20	19.3778	49	30.0804	-0.63442	0.137066		KOG1924
contig01974	0	0	3	7.56844	NA	NA
contig01975	3	9.13088	14	26.9981	-1.56403	0.0926079
contig01976	1	4.72628	8	23.9565	-2.34164	0.0961268
contig01977	8	13.2121	20	20.9279	-0.663566	0.340162
contig01978	66	150.463	80	115.555	0.380828	0.174747		KOG1144
contig01979	107	49.1332	278	80.8815	-0.719112	1.65e-05		KOG1144	EIF5B; translation initiation factor 5B	K03243
contig01980	459	877.736	139	168.414	2.38177	1.48e-76	UP	KOG1144
contig01981	1319	1236.74	385	228.722	2.43488	8.73e-226	UP	KOG1144
contig01982	87	205.593	33	49.4102	2.05691	1.21e-12	UP
contig01983	3	8.46601	12	21.4562	-1.34164	0.168683
contig01985	105	200.789	81	98.1408	1.03276	5.61e-06	UP	KOG1144
contig01986	24	56.7154	22	32.9402	0.783893	0.112291
contig01987	1	2.8922	6	10.995	-1.9266	0.211818
contig01988	5	14.3185	20	36.2888	-1.34164	0.070257		KOG1144
contig01989	333	262.665	297	148.432	0.823421	6.12e-12		KOG2012
contig01990	133	67.6442	242	77.9843	-0.205219	0.259656		KOG2012
contig01991	3	5.48427	15	17.3741	-1.66357	0.0664212		KOG2012
contig01992	0	0	11	8.69451	-3.80107	0.0108808		KOG2012
contig01993	0	0	9	22.0999	-3.51156	0.0269552		KOG2012
contig01994	2	5.33333	11	18.5855	-1.80107	0.0991365		KOG2012
contig01995	10	12.475	41	32.4068	-1.37726	0.00645782		KOG2012
contig01996	273	219.811	265	135.191	0.70127	1e-07		KOG2012
contig01997	2	5.45852	11	19.0218	-1.80107	0.0991365		KOG2012
contig01998	0	0	17	27.9537	-4.4291	0.000710428	DOWN	KOG2012
contig01999	79	26.999	189	40.9257	-0.6001	0.00333828		KOG2012	UBE1, UBA1; ubiquitin-activating enzyme E1	K03178
contig02000	16	7.48899	98	29.0631	-1.95635	9.97e-09	DOWN	KOG2040	GLDC, gcvP; glycine dehydrogenase	K00281
contig02001	10	6.97879	49	21.6665	-1.63442	0.00056404	DOWN	KOG2040	gcvPB; glycine dehydrogenase subunit 2	K00283
contig02002	7	9.75858	73	64.48	-2.72411	1.44e-09	DOWN	KOG2040
contig02003	4	12.7765	48	97.1422	-2.9266	5.07e-07	DOWN	KOG2040
contig02005	2	2.52205	70	55.9288	-4.47092	3.71e-13	DOWN
contig02006	17	11.8639	59	26.0883	-1.13682	0.00478056		KOG2040	gcvPB; glycine dehydrogenase subunit 2	K00283
contig02007	21	23.8904	137	98.7502	-2.04735	1.52e-12	DOWN	KOG2040
contig02009	5	11.3987	18	25.9998	-1.18964	0.123034
contig02011	28	51.1865	74	85.7122	-0.743737	0.0300882
contig02012	151	169.79	430	306.349	-0.851426	1.87e-10		KOG0452
contig02013	54	49.9077	129	75.54	-0.597978	0.0173482		KOG0452
contig02014	37	37.3426	111	70.9804	-0.926601	0.000915905		KOG0452
contig02015	23	18.6741	60	30.8657	-0.724967	0.059429		KOG0452
contig02016	11	14.3057	76	62.6245	-2.13013	1.15e-07	DOWN	KOG0452
contig02017	15	12.1958	41	21.1211	-0.7923	0.0957671		KOG0452
contig02018	72	66.5437	186	108.918	-0.710872	0.000610285		KOG0452
contig02019	25	68.2316	62	107.214	-0.651978	0.082619
contig02022	34	11.0979	32	6.61796	0.745825	0.0674636		KOG0853
contig02023	15	39.8173	8	13.455	1.56525	0.024922
contig02024	10	34.3984	5	10.8974	1.65836	0.0599475		KOG0853
contig02025	22	43.799	5	6.30704	2.79587	3.89e-05	UP	KOG0853
contig02026	54	69.4513	4	3.25957	4.41325	9.16e-16	UP
contig02027	28	9.24848	13	2.72063	1.76528	0.000542994	UP	KOG0853
contig02028	42	62.6051	19	17.9443	1.80275	1.22e-05	UP	KOG0853
contig02029	33	77.0441	10	14.7924	2.38083	3.26e-06	UP
contig02032	1	2.15308	2	2.72838	-0.341638	0.885067		KOG0853
contig02033	3	8.50731	22	39.5282	-2.21611	0.00539834		KOG1247
contig02034	15	8.80807	71	26.4157	-1.58449	3.91e-05	DOWN	KOG1247	MARS, metG; methionyl-tRNA synthetase	K01874
contig02035	1	2.42222	6	9.20827	-1.9266	0.211818		KOG1247
contig02036	8	11.7145	56	51.956	-2.14899	6.04e-06	DOWN	KOG1247
contig02038	2	5.75577	18	32.8216	-2.51156	0.00688936		KOG2241
contig02039	14	31.3025	26	36.8331	-0.234723	0.707046		KOG2241
contig02040	9	21.8	7	10.743	1.02093	0.234947		KOG1247
contig02041	30	63.6496	27	36.2954	0.810365	0.0654507		KOG2241
contig02042	0	0	7	23.6543	-3.14899	0.0660997		KOG1247
contig02043	4	16.9732	7	18.8198	-0.148993	0.902465		KOG2241
contig02044	36	41.3596	100	72.7927	-0.815569	0.00539433
contig02045	113	143.743	222	178.927	-0.315875	0.0930428			ilvC; ketol-acid reductoisomerase	K00053
contig02046	237	271.747	232	168.546	0.689124	1.21e-06
contig02048	54	164.356	100	192.843	-0.230607	0.43575
contig02049	35	90.8333	50	82.2167	0.143789	0.734915
contig02052	22	26.4789	91	69.3957	-1.39	2.29e-05	DOWN
contig02053	586	337.288	501	182.707	0.884452	5.16e-23			ilvC; ketol-acid reductoisomerase	K00053
contig02055	58	102.174	78	87.06	0.230941	0.453443
contig02056	86	161.795	143	170.457	-0.0752447	0.778821
contig02057	27	98.0999	35	80.5724	0.283966	0.544171
contig02058	0	0	1	3.61109	NA	NA
contig02059	50	100.577	90	114.705	-0.189635	0.549728		KOG0483
contig02060	106	76.8345	122	56.0304	0.455545	0.0363916
contig02061	2	8.07407	10	25.5785	-1.66357	0.14067
contig02062	1	4.92655	7	21.8501	-2.14899	0.142869
contig02063	4	5.63034	29	25.8634	-2.19962	0.00129504
contig02065	22	20.2683	31	18.0955	0.163597	0.765294
contig02070	1	3.79956	13	31.2961	-3.04208	0.0114459
contig02071	33	44.5104	78	66.6585	-0.582646	0.0777501		KOG0657	GAPA; glyceraldehyde-3-phosphate dehydrogenase (NADP+) (phosphorylating)	K05298
contig02072	34	36.6024	119	81.1692	-1.14899	3.06e-05	DOWN	KOG0657	GAPA; glyceraldehyde-3-phosphate dehydrogenase (NADP+) (phosphorylating)	K05298
contig02073	5	11.3542	22	31.6534	-1.47914	0.0395721
contig02076	0	0	13	26.3094	-4.04208	0.00440756
contig02077	3	5.6258	12	14.258	-1.34164	0.168683		KOG0921
contig02081	35	36.3983	58	38.2168	-0.0703361	0.870775		KOG1924
contig02084	17	28.5626	16	17.0326	0.745825	0.209959		KOG0566
contig02087	30	37.5053	32	25.3475	0.565252	0.19095
contig02088	0	0	10	11.7303	-3.66357	0.0170603
contig02089	28	14.9333	68	22.9784	-0.621746	0.0813436		KOG1041
contig02090	17	13.2298	87	42.898	-1.69712	1.3e-06	DOWN	KOG1041
contig02091	1	2.29776	68	98.998	-5.4291	1.7e-13	DOWN	KOG1041
contig02092	105	79.9999	172	83.0313	-0.0536573	0.826493		KOG1041
contig02093	21	35.4883	44	47.1121	-0.408752	0.367079
contig02094	213	107.393	223	71.2383	0.592172	7.44e-05		KOG1041
contig02095	6	12.3251	9	11.7137	0.0733994	0.946871
contig02096	0	0	9	16.4108	-3.51156	0.0269552
contig02097	54	30.3304	85	30.2494	0.00385847	0.990985		KOG1041
contig02110	7	7.54978	33	22.5509	-1.57868	0.00689234
contig02111	8	12.1745	43	41.4613	-1.7679	0.000650166	DOWN
contig02112	18	18.5861	77	50.3756	-1.4385	6.96e-05	DOWN
contig02113	4	5.74156	39	35.4689	-2.62704	2.36e-05	DOWN
contig02114	1	1.99771	15	18.9861	-3.24853	0.0048038		KOG1474
contig02115	3	1.77778	28	10.513	-2.56403	0.000493705	DOWN	KOG1474
contig02116	5	9.95433	14	17.6597	-0.827065	0.333676		KOG1474
contig02117	43	29.5128	88	38.2681	-0.374805	0.224227
contig02120	2	3.47064	15	16.4924	-2.24853	0.0225283
contig02121	5	2.99347	34	12.8973	-2.10717	0.000655666	DOWN	KOG3598
contig02122	0	0	12	24.6926	-3.9266	0.00692091
contig02123	0	0	15	32.4998	-4.24853	0.00177261
contig02125	23	11.7389	147	47.537	-2.01775	3.61e-13	DOWN
contig02126	1	2.57227	14	22.817	-3.14899	0.00743084
contig02128	21	8.31607	237	59.4649	-2.83806	1.27e-30	DOWN
contig02129	1	2.32533	13	19.1532	-3.04208	0.0114459
contig02130	2	6.31884	15	30.027	-2.24853	0.0225283
contig02131	2	8.18779	14	36.3143	-2.14899	0.03292
contig02132	459	224.417	418	129.489	0.793353	3.25e-15		KOG2945
contig02134	32	47.335	101	94.6601	-0.99985	0.000741127
contig02135	22	35.7244	104	107.001	-1.58265	4.43e-07	DOWN
contig02137	0	0	10	22.4592	-3.66357	0.0170603
contig02140	357	257.808	301	137.724	0.904522	8.06e-15		KOG2945
contig02141	1	2.47376	95	148.9	-5.91149	1.27e-18	DOWN
contig02142	3	13.7323	8	23.2019	-0.756676	0.514471
contig02144	174	170.289	195	120.917	0.493975	0.00299306		KOG1491
contig02145	81	167.573	104	136.322	0.297772	0.239582		KOG1491
contig02146	74	123.617	174	184.165	-0.575128	0.00708904		KOG1491
contig02147	18	33.219	52	60.8038	-0.872153	0.0379615		KOG1491
contig02148	61	110.128	68	77.7842	0.501636	0.0884352		KOG1491
contig02149	0	0	1	2.61228	NA	NA
contig02150	203	242.321	203	153.534	0.658362	1.91e-05		KOG1491
contig02151	22	53.0677	12	18.3401	1.53283	0.00664525		KOG1491
contig02152	62	158.778	3	4.86781	5.0276	7.71e-19	UP	KOG1491
contig02153	43	49.2073	127	92.0827	-0.904058	0.000485714		KOG1491
contig02156	87	63.5376	90	41.6455	0.609452	0.01217			xylA; xylose isomerase	K01805
contig02158	88	209.661	111	167.56	0.323378	0.179788
contig02159	363	363.834	206	130.821	1.47569	4.55e-32	UP
contig02160	2	2.81517	18	16.0532	-2.51156	0.00688936
contig02161	4	4.59552	19	13.8306	-1.58957	0.0435745
contig02162	58	60.5338	72	47.6119	0.346418	0.25247
contig02163	100	116.733	139	102.807	0.183277	0.431839
contig02164	1	1.57971	11	11.0099	-2.80107	0.0271716
contig02165	44	64.7561	89	82.991	-0.35794	0.243858
contig02167	23	27.7976	50	38.288	-0.461932	0.271317		KOG1506
contig02168	55	41.3092	89	42.3533	-0.0360118	0.915604		KOG1506	E2.5.1.6, metK; S-adenosylmethionine synthetase	K00789
contig02171	1	2.21883	1	1.40584	0.658362	0.817423		KOG1506
contig02172	6	7.87358	16	13.3031	-0.756676	0.338571		KOG1506	E2.5.1.6, metK; S-adenosylmethionine synthetase	K00789
contig02173	10	22.1883	15	21.0876	0.0733994	0.9296		KOG1506
contig02174	20	28.4967	49	44.2358	-0.63442	0.137066
contig02175	0	0	1	1.87924	NA	NA
contig02176	137	379.25	69	121.023	1.64787	1.35e-14	UP	KOG1237
contig02177	0	0	15	52.1223	-4.24853	0.00177261		KOG1237
contig02178	6	18.0725	35	66.7958	-1.88596	0.00137763		KOG1237
contig02179	63	96.1259	66	63.8054	0.591248	0.0415236		KOG1237
contig02180	61	90.9264	57	53.833	0.756209	0.0110419		KOG1237
contig02181	49	99.9485	48	62.0347	0.688109	0.0395221		KOG1237
contig02182	2	4.43766	1	1.40584	1.65836	0.435794
contig02183	6	12.1111	15	19.1839	-0.663566	0.417797		KOG1237
contig02184	3	14.4132	4	12.1762	0.243324	0.876595		KOG1237
contig02185	6	9.60881	4	4.05874	1.24332	0.259088
contig02186	0	0	9	33.1498	-3.51156	0.0269552
contig02187	1	2.31607	5	7.33727	-1.66357	0.312983
contig02188	3	5.71803	28	33.814	-2.56403	0.000493705	DOWN
contig02190	0	0	8	11.7396	-3.34164	0.0421573
contig02191	161	70.2135	139	38.4081	0.870338	9.58e-07		KOG0834
contig02192	87	75.374	171	93.8667	-0.316547	0.143263		KOG0834
contig02193	11	14.5333	34	28.4619	-0.969669	0.0685906
contig02194	4	7.8294	15	18.6026	-1.24853	0.145134
contig02195	62	95.8581	47	46.0414	1.05797	0.000484394	UP
contig02196	35	23.6314	87	37.2181	-0.655299	0.035957		KOG0834
contig02197	0	0	1	2.24592	NA	NA
contig02198	16	31.2125	26	32.1363	-0.0420778	0.948713
contig02199	266	258.586	340	209.419	0.304253	0.0221599
contig02200	81	266.034	31	64.5099	2.04402	9.76e-12	UP	KOG4441
contig02201	33	144.24	19	52.6187	1.45483	0.00116639		KOG4441
contig02202	11	31.1935	34	61.089	-0.969669	0.0685906
contig02203	32	101.654	89	179.134	-0.817372	0.00885599
contig02205	1	2.822	11	19.6682	-2.80107	0.0271716
contig02206	118	176.343	46	43.5558	2.01744	1.76e-16	UP
contig02207	25	55.8974	62	87.8328	-0.651978	0.082619
contig02208	314	289.284	130	75.8843	1.93061	1.98e-40	UP
contig02209	6	17.44	1	1.84165	3.24332	0.0279909
contig02212	13	21.9053	8	8.54101	1.3588	0.0642482		KOG0048
contig02213	12	13.572	0	0	5.24332	0.000214936	UP
contig02214	2	4.43766	0	0	NA	NA
contig02215	0	0	1	1.8697	NA	NA
contig02217	71	52.4455	4	1.87208	4.80811	3.34e-21	UP
contig02219	0	0	1	2.81169	NA	NA
contig02220	5	13.5194	47	80.5188	-2.5743	3.83e-06	DOWN
contig02222	85	154.417	200	230.207	-0.576103	0.00364666		KOG0151
contig02224	7	9.46356	25	21.4146	-1.17814	0.0673887		KOG0145
contig02225	6	8.18779	74	63.9824	-2.96613	1.73e-10	DOWN	KOG0391
contig02226	22	29.7426	52	44.5423	-0.582646	0.156923		KOG0145
contig02227	13	35.6478	29	50.3849	-0.499179	0.379689
contig02230	1	5.05507	22	70.4633	-3.80107	0.000204949	DOWN
contig02231	143	76.9016	208	70.8722	0.117794	0.551936		KOG0228
contig02233	43	116.267	35	59.9608	0.955344	0.00913738		KOG0228
contig02234	79	101.38	20	16.2619	2.64021	2.76e-15	UP
contig02235	25	32.8066	4	3.32579	3.30222	1.59e-06	UP
contig02237	136	133.1	91	56.4278	1.23803	1.04e-09	UP	KOG0228
contig02241	1	2.75513	0	0	NA	NA
contig02242	27	98.7169	6	13.8993	2.82829	3.73e-06	UP
contig02243	20	37.5053	0	0	5.98029	9.84e-07	UP
contig02244	7	20.2454	1	1.83249	3.46572	0.0139557
contig02245	17	56.4723	10	21.0475	1.4239	0.0261432
contig02248	0	0	1	2.01274	NA	NA
contig02249	15	28.129	11	13.0698	1.10582	0.0942839
contig02250	7	20.2454	10	18.3249	0.143789	0.885685
contig02252	0	0	1	1.82342	NA	NA
contig02254	150	215.308	289	262.834	-0.287745	0.0775642		KOG1770
contig02256	0	0	49	167.113	-5.95635	5.61e-10	DOWN
contig02258	16	29.4346	89	103.739	-1.81737	2.49e-07	DOWN
contig02260	46	134.378	47	86.9927	0.627335	0.0679132
contig02261	0	0	21	62.3786	-4.73396	0.000116556	DOWN
contig02262	0	0	5	16.1549	-2.66357	0.160644
contig02263	20	80.7407	66	168.818	-1.0641	0.00465566
contig02264	0	0	8	22.3231	-3.34164	0.0421573
contig02266	4	17.4837	18	49.8493	-1.51156	0.0603501
contig02267	74	33.2962	151	43.048	-0.370589	0.106924		KOG1378
contig02268	0	0	6	11.1615	-2.9266	0.103227
contig02269	0	0	3	6.13885	NA	NA
contig02270	30	53.1707	30	33.6888	0.658362	0.129949
contig02271	33	44.2027	43	36.4936	0.276491	0.509149
contig02272	61	72.2226	83	62.2637	0.21406	0.479087		KOG3031
contig02273	2	2.63643	10	8.35217	-1.66357	0.14067		KOG3031
contig02274	4	5.17891	19	15.5864	-1.58957	0.0435745		KOG3031
contig02276	38	33.1691	54	29.8647	0.151402	0.708865		KOG2809
contig02277	27	63.0361	38	56.2111	0.165322	0.736433
contig02278	12	10.683	46	25.9467	-1.28024	0.00638255
contig02279	41	36.7819	60	34.1047	0.109023	0.786073		KOG2809
contig02280	8	19.8746	16	25.185	-0.341638	0.667217
contig02282	0	0	6	14.5394	-2.9266	0.103227
contig02283	5	14.11	14	25.0322	-0.827065	0.333676
contig02285	2	7.64912	3	7.26969	0.0733994	0.967393
contig02286	3	2.262	4	1.91093	0.243324	0.876595		KOG1950
contig02288	1	1.31523	2	1.66666	-0.341638	0.885067		KOG1950
contig02290	0	0	2	1.72925	NA	NA		KOG1950
contig02291	1	2.17728	1	1.37952	0.658362	0.817423		KOG1950
contig02292	0	0	1	3.09522	NA	NA		KOG1950
contig02293	2	3.21178	1	1.01749	1.65836	0.435794
contig02294	1	1.33028	1	0.842862	0.658362	0.817423		KOG1950
contig02295	1	1.01277	0	0	NA	NA		KOG1950
contig02297	132	144.24	414	286.633	-0.990731	8.68e-13
contig02298	73	98.0076	459	390.448	-1.99416	4.28e-39	DOWN
contig02299	0	0	73	197.707	-6.53146	2.89e-14	DOWN
contig02300	48	80.8811	249	265.839	-1.71668	1.18e-17	DOWN
contig02301	106	105.878	334	211.379	-0.997422	1.39e-10
contig02302	0	0	183	289.29	-7.85734	8.36e-32	DOWN
contig02305	0	0	55	110.701	-6.123	4.5e-11	DOWN
contig02306	6	14.906	132	207.776	-3.80107	4.22e-22	DOWN
contig02307	2	6.28468	54	107.513	-4.09653	6.48e-10	DOWN
contig02308	231	642.526	647	1140.24	-0.827511	1.23e-14
contig02309	669	2700.78	673	1721.44	0.649762	1.3e-15		KOG1756
contig02311	41	203.715	114	358.887	-0.816976	0.00277586		KOG1756
contig02312	250	371.696	589	554.851	-0.577978	1.63e-07
contig02314	39	111.685	165	299.382	-1.42256	2.75e-09	DOWN
contig02315	21	61.3467	61	112.905	-0.880058	0.022488
contig02316	175	210.628	913	696.245	-1.7249	1.4e-63	DOWN	KOG1756
contig02317	4	10.3809	38	62.4847	-2.58957	3.58e-05	DOWN
contig02318	28	53.5438	123	149.029	-1.4768	1.67e-07	DOWN	KOG1756
contig02319	249	250.003	178	113.235	1.14263	3.6e-15	UP
contig02320	461	783.609	354	381.255	1.03938	1.12e-23	UP
contig02321	162	567.325	158	350.58	0.694431	6.86e-05
contig02322	101	199.033	167	208.513	-0.0671309	0.786748
contig02323	178	247.553	256	225.581	0.134095	0.438741
contig02328	57	172.583	117	224.452	-0.379113	0.15185
contig02329	0	0	1	2.27365	NA	NA
contig02331	0	0	1	1.08652	NA	NA		KOG4629
contig02332	0	0	1	0.820336	NA	NA		KOG4629
contig02334	0	0	1	1.86026	NA	NA		KOG4629
contig02342	44	40.601	346	202.29	-2.31683	1.32e-35	DOWN
contig02344	30	50.9941	23	24.7708	1.04169	0.0204551
contig02345	16	40.2655	20	31.8901	0.336434	0.590558
contig02346	0	0	3	7.67356	NA	NA
contig02347	0	0	2	2.28069	NA	NA
contig02348	58	63.4977	182	126.245	-0.991452	4.12e-06
contig02350	40	83.3452	35	46.2064	0.851007	0.0241319
contig02351	27	53.2067	43	53.6889	-0.0130154	0.978778
contig02352	43	119.035	89	156.102	-0.391107	0.201699
contig02353	13	41.9851	19	38.8794	0.110874	0.879274		KOG1542
contig02354	151	145.333	274	167.091	-0.201265	0.236008		KOG1542
contig02355	25	90.8333	86	197.978	-1.12405	0.00060252	DOWN	KOG1542
contig02357	62	128.266	125	163.848	-0.353226	0.164598
contig02358	30	95.8241	71	143.69	-0.584495	0.0935202		KOG1542
contig02359	5	25.2753	23	73.6662	-1.54327	0.0287948
contig02360	1	3.14234	6	11.9459	-1.9266	0.211818
contig02361	2	6.35336	16	32.2038	-2.34164	0.0152713
contig02362	16	51.1062	84	169.999	-1.73396	1.38e-06	DOWN	KOG1542
contig02363	0	0	15	17.9966	-4.24853	0.00177261
contig02365	50	82.3418	43	44.8675	0.875953	0.0089453
contig02367	50	43.9737	81	45.1359	-0.0376319	0.915862
contig02370	2	7.90929	6	15.0339	-0.926601	0.502398
contig02371	57	29.2979	60	19.5401	0.584361	0.0561834
contig02372	0	0	1	2.55785	NA	NA
contig02374	54	21.9218	115	29.5796	-0.432241	0.103975		KOG0355
contig02375	6	8.54901	21	18.9582	-1.14899	0.102671		KOG0355
contig02377	21	73.5421	122	270.701	-1.88006	3.78e-10	DOWN
contig02378	43	35.7104	91	47.883	-0.423168	0.159687		KOG0032
contig02379	16	20.6238	60	49.0019	-1.24853	0.00201066		KOG0032
contig02380	6	5.14454	25	13.5815	-1.40053	0.0345118		KOG0355
contig02381	26	11.5203	22	6.17628	0.89937	0.060615		KOG0032
contig02382	147	152.328	163	107.019	0.509306	0.00524058		KOG0027
contig02385	8	11.9862	13	12.341	-0.0420778	0.962685		KOG1543
contig02386	4	6.70124	4	4.24589	0.658362	0.624023		KOG1543
contig02387	1	4.21256	3	8.00719	-0.926601	0.650931		KOG1543
contig02389	13	12.4298	38	23.0207	-0.889126	0.0743382		KOG4296
contig02390	1	1.00403	5	3.18075	-1.66357	0.312983		KOG1543
contig02392	5	5.77866	23	16.8422	-1.54327	0.0287948		KOG1543
contig02393	20	15.4816	40	19.6182	-0.341638	0.476463		KOG1543
contig02394	7	8.10623	5	3.66863	1.14379	0.252931		KOG1543
contig02395	37	32.7387	30	16.8188	0.960925	0.0157159		KOG4296
contig02396	7	7.48039	2	1.35416	2.46572	0.0405285		KOG3205
contig02403	0	0	1	2.24592	NA	NA
contig02404	1	1.83386	2	2.32385	-0.341638	0.885067		KOG3205
contig02408	1465	885.294	375	143.58	2.6243	7.02e-273	UP
contig02411	1	3.05965	57	110.499	-5.17453	2.32e-11	DOWN
contig02412	69	249.143	56	128.115	0.959531	0.000708861
contig02413	679	586.516	304	166.378	1.8177	3.37e-80	UP
contig02414	177	480.822	267	459.553	0.0652715	0.727335
contig02415	112	120.35	104	70.8067	0.765277	0.000349111
contig02418	0	0	12	29.4665	-3.9266	0.00692091
contig02420	6	7.92727	48	40.1816	-2.34164	1.05e-05	DOWN
contig02421	1	2.92127	20	37.0182	-3.66357	0.000506775	DOWN
contig02422	74	40.5836	124	43.0878	-0.086381	0.762648
contig02423	11	24.0401	24	33.2329	-0.467169	0.456567
contig02424	42	111.488	68	114.368	-0.0367835	0.926252
contig02425	6	21.3988	17	38.4149	-0.844138	0.271415
contig02426	12	46.8188	18	44.4964	0.0733994	0.922575
contig02427	18	43.0617	24	36.3784	0.243324	0.678743
contig02428	75	83.6851	44	31.1066	1.42775	6.09e-07	UP
contig02429	21	41.9519	26	32.9093	0.35024	0.510341
contig02433	21	20.3128	55	33.7075	-0.73068	0.0689483
contig02434	12	11.6073	22	13.483	-0.216107	0.753915
contig02435	4	7.99083	18	22.7834	-1.51156	0.0603501
contig02436	19	29.6917	46	45.5463	-0.617273	0.161087
contig02437	1	3.77489	4	9.56704	-1.34164	0.454139
contig02438	2	2.58946	12	9.84403	-1.9266	0.0687462		KOG1046
contig02439	26	17.2542	83	34.8989	-1.01624	0.00208963		KOG1046
contig02441	9	19.9694	20	28.1169	-0.493641	0.478957		KOG1046
contig02442	51	78.851	76	74.4499	0.0828597	0.81553		KOG1046
contig02443	169	141.157	211	111.664	0.338142	0.0460342		KOG1046
contig02445	4	8.90932	13	18.346	-1.04208	0.250324		KOG1046
contig02446	105	88.85	144	77.2047	0.202682	0.368568		KOG1046
contig02447	3	4.22276	29	25.8634	-2.61466	0.000326174	DOWN	KOG1046
contig02448	45	53.3877	42	31.5712	0.757898	0.0308332
contig02450	10	21.0628	35	46.7086	-1.14899	0.0318812		KOG4628
contig02451	216	156.764	203	93.3473	0.747913	6.06e-07		KOG0120
contig02452	9	27.9786	16	31.5149	-0.171713	0.833995
contig02453	2	8.07407	11	28.1364	-1.80107	0.0991365
contig02454	24	49.8285	29	38.1486	0.385343	0.435264		KOG4628
contig02455	0	0	3	9.5258	NA	NA
contig02456	17	32.724	25	30.491	0.101969	0.873952
contig02457	0	0	22	33.7637	-4.80107	7.44e-05	DOWN
contig02458	3	3.43307	2	1.45012	1.24332	0.442121
contig02459	98	75.1591	251	121.967	-0.698472	7.4e-05
contig02460	30	54.3302	59	67.6995	-0.317391	0.415089
contig02461	10	16.3296	115	118.983	-2.8652	2.36e-15	DOWN
contig02464	26	43.1847	80	84.1899	-0.963126	0.00408646
contig02465	33	77.6679	69	102.894	-0.405768	0.249621
contig02467	95	112.478	179	134.279	-0.255598	0.22826
contig02470	845	651.494	712	347.814	0.905436	3.26e-34		KOG2943
contig02471	187	354.102	263	315.541	0.166337	0.314341		KOG2943
contig02472	11	54.192	93	290.295	-2.42137	1.34e-10	DOWN	KOG2943
contig02473	17	47.7423	106	188.614	-1.9821	1.62e-09	DOWN
contig02474	2	8.42511	1	2.66906	1.65836	0.435794
contig02477	0	0	7	24.3237	-3.14899	0.0660997
contig02478	0	0	1	2.52281	NA	NA
contig02481	95	194.46	146	189.353	0.0383929	0.885869		KOG0027
contig02482	15	46.8817	45	89.1123	-0.926601	0.0420486
contig02483	102	208.789	129	167.305	0.31956	0.152335		KOG0027
contig02484	3	8.85278	0	0	NA	NA
contig02485	29	58.9463	98	126.211	-1.09837	0.000307286	DOWN
contig02486	0	0	5	13.2493	-2.66357	0.160644
contig02487	14	57.3145	92	238.637	-2.05785	9.48e-09	DOWN
contig02488	45	16.4425	125	28.9386	-0.815569	0.00168417		KOG0374
contig02489	1	5.38271	6	20.4628	-1.9266	0.211818
contig02490	5	4.74945	24	14.4443	-1.60467	0.0211819		KOG0379
contig02492	0	0	4	4.5194	NA	NA		KOG0379
contig02493	0	0	5	4.49184	-2.66357	0.160644		KOG0379
contig02495	60	20	99	20.9087	-0.0641041	0.840936		KOG0374
contig02496	0	0	2	5.58077	NA	NA
contig02497	0	0	10	14.9728	-3.66357	0.0170603
contig02499	918	433.168	1773	530.074	-0.291265	1.73e-06		KOG0100
contig02500	282	189.741	897	382.399	-1.01105	8.9e-28	DOWN	KOG0100	HSPA1_8; heat shock 70kDa protein 1/8	K03283
contig02502	18	89.4358	134	421.849	-2.2378	1.2e-13	DOWN
contig02503	10	47.6502	62	187.185	-1.97391	6.59e-06	DOWN
contig02504	382	206.001	630	215.258	-0.0634173	0.595058		KOG0100
contig02505	170	92.7949	647	223.765	-1.26987	7.33e-29	DOWN	KOG0100
contig02506	1078	506.201	1662	494.48	0.0337987	0.647146		KOG0100
contig02507	206	120.599	627	232.571	-0.947459	1.11e-17		KOG0100
contig02508	6	8.30475	116	101.729	-3.61466	7.72e-19	DOWN	KOG0100
contig02509	42	49.727	197	147.782	-1.57137	1.56e-12	DOWN	KOG0100
contig02510	10	28.922	191	350.006	-3.59714	1.76e-30	DOWN	KOG0101
contig02511	65	86.0743	247	207.239	-1.26764	1.95e-11	DOWN	KOG0100
contig02512	145	234.148	368	376.516	-0.685291	1.7e-06		KOG0101
contig02513	33	61.2907	113	132.976	-1.11742	7.6e-05	DOWN
contig02515	33	43.6993	129	108.234	-1.30847	1.16e-06	DOWN	KOG0100
contig02516	30	55.365	64	74.8355	-0.434748	0.234719
contig02517	1	1.03624	14	9.19186	-3.14899	0.00743084		KOG0100
contig02518	98	190.537	129	158.912	0.261844	0.253994
contig02519	130	236.166	371	427.034	-0.854546	3.47e-09		KOG1373
contig02520	25	69.5374	73	128.651	-0.887606	0.0111227		KOG1373
contig02522	15	55.8974	92	217.221	-1.95831	2.95e-08	DOWN	KOG1373
contig02523	101	72.0425	308	139.197	-0.950213	3.98e-09		KOG1373	SEC61A; protein transport protein SEC61 subunit alpha	K10956
contig02524	50	129.762	127	208.83	-0.686467	0.00707341
contig02525	26	72.3189	82	144.513	-0.99875	0.00264606		KOG1373
contig02526	3	4.02771	2	1.7013	1.24332	0.442121		KOG1373
contig02527	0	0	5	5.73724	-2.66357	0.160644		KOG1373
contig02529	1	4.76502	15	45.2866	-3.24853	0.0048038
contig02531	1194	1000.16	1932	1025.38	-0.0359304	0.596532		KOG0657
contig02533	212	249.985	332	248.044	0.0112429	0.951044		KOG0657
contig02535	212	260.555	327	254.639	0.0331355	0.850096		KOG0657
contig02536	0	0	11	29.7915	-3.80107	0.0108808
contig02538	2	2.00806	53	33.716	-4.06956	1.04e-09	DOWN	KOG0171
contig02539	1	5.81333	17	62.6163	-3.4291	0.00197578
contig02541	3	3.33461	34	23.945	-2.84414	4.01e-05	DOWN
contig02542	3	3.71855	16	12.5657	-1.75668	0.0472821
contig02544	12	15.7117	37	30.6942	-0.966129	0.0583455
contig02545	9	12.4571	11	9.64676	0.368855	0.662676		KOG0171
contig02546	1	2.38251	6	9.05732	-1.9266	0.211818
contig02547	0	0	7	14.9902	-3.14899	0.0660997
contig02558	1	2.50574	18	28.5774	-3.51156	0.00126601
contig02559	9	22.7478	13	20.8187	0.127847	0.884795
contig02560	175	85.8508	259	80.5044	0.0927647	0.611948		KOG2440	pfkA, PFK; 6-phosphofructokinase 1	K00850
contig02562	0	0	3	6.7791	NA	NA
contig02563	4	10.3348	14	22.9184	-1.14899	0.191318
contig02564	28	75.7085	49	83.9452	-0.148993	0.740993
contig02565	13	33.1462	46	74.3124	-1.16476	0.011693
contig02566	11	19.261	32	35.5018	-0.882206	0.105699
contig02567	38	79.7496	80	106.377	-0.415639	0.199842
contig02568	5	6.25089	29	22.9712	-1.87769	0.00402084
contig02569	0	0	15	17.3196	-4.24853	0.00177261		KOG1909
contig02572	89	103.685	139	102.601	0.0151543	0.957266		KOG1909	RANGAP1; Ran GTPase-activating protein 1	K14319
contig02573	149	101.072	155	66.6176	0.601406	0.000922163		KOG1909
contig02574	8	15.0021	18	21.387	-0.511563	0.489645		KOG1909
contig02575	93	96.8888	118	77.8908	0.314878	0.178396
contig02576	13	12.3688	29	17.4822	-0.499179	0.379689		KOG1909
contig02577	0	0	2	4.2095	NA	NA		KOG1909
contig02582	0	0	1	3.23097	NA	NA
contig02583	1	0.77511	6	2.94665	-1.9266	0.211818
contig02585	2	3.65618	0	0	NA	NA
contig02587	1	3.19414	1	2.0238	0.658362	0.817423
contig02588	10	14.2834	56	50.6794	-1.82706	5.49e-05	DOWN
contig02589	146	125.927	228	124.599	0.0152964	0.944667		KOG2780
contig02590	0	0	34	52.1802	-5.4291	3.6e-07	DOWN	KOG2780
contig02592	7	10.4342	27	25.4998	-1.28917	0.0400138
contig02594	3	12.5468	26	68.8964	-2.45712	0.00112743
contig02595	37	87.7931	103	154.849	-0.818685	0.00453497		KOG2780
contig02596	28	63.0904	55	78.5202	-0.315643	0.435651
contig02597	6	9.82534	41	42.5396	-2.11423	0.000156339	DOWN
contig02598	4	8.97811	19	27.0204	-1.58957	0.0435745
contig02599	29	33.65	18	13.2334	1.34642	0.00451868		KOG1924
contig02600	19	25.8673	58	50.0309	-0.951692	0.0170399
contig02602	14	12.8573	37	21.5296	-0.743737	0.137229
contig02603	47	38.7555	63	32.9147	0.235671	0.499446		KOG1924
contig02604	5	13.7757	26	45.3867	-1.72015	0.0110283
contig02605	13	10.023	26	12.7011	-0.341638	0.576937		KOG1984
contig02606	1	2.8922	13	23.8224	-3.04208	0.0114459		KOG0162
contig02607	2	7.7511	8	19.6443	-1.34164	0.272199
contig02608	1	3.502	6	13.3132	-1.9266	0.211818
contig02611	26	63.2412	44	67.8099	-0.10063	0.835437
contig02612	113	90.9842	122	62.2387	0.547804	0.00932462		KOG0415
contig02614	51	41.0069	47	23.9441	0.776198	0.0180406
contig02615	3	15.2982	5	16.1549	-0.0786037	0.957568
contig02618	488	695.32	219	197.707	1.81431	1.44e-57	UP
contig02620	198	447.875	169	242.21	0.886839	2.49e-08
contig02621	109	366.273	130	276.78	0.404178	0.0599573
contig02622	35	95.0778	55	94.6645	0.0062852	0.987634
contig02623	48	208.239	56	153.929	0.435969	0.191787
contig02624	1079	827.517	440	213.807	1.95248	2.56e-140	UP	KOG1764
contig02626	368	766.776	283	373.612	1.03727	5.66e-19	UP
contig02631	15	68.1249	94	270.493	-1.98934	1.41e-08	DOWN	KOG3467
contig02632	0	0	1	3.61109	NA	NA		KOG3467
contig02633	50	61.4517	118	91.888	-0.580425	0.0275961
contig02635	154	172.829	295	209.764	-0.279423	0.0835431		KOG3467
contig02636	73	169.749	47	69.2462	1.2936	5.85e-06	UP
contig02637	247	301.658	451	348.986	-0.210254	0.103497		KOG3467
contig02638	125	36.4609	164	30.3092	0.266594	0.183976		KOG4246
contig02639	11	31.8142	13	23.8224	0.417354	0.583747		KOG4246
contig02640	404	361.877	199	112.94	1.67995	6.24e-43	UP
contig02641	50	94.989	35	42.1294	1.17294	0.000682032	UP
contig02642	4	5.54972	123	108.126	-4.28415	3.99e-22	DOWN
contig02643	17	60.2601	44	98.8205	-0.713607	0.115056
contig02644	266	159.417	318	120.752	0.400761	0.00244199		KOG4246
contig02645	6	17.44	17	31.3081	-0.844138	0.271415		KOG4246
contig02646	52	97.8295	57	67.9445	0.525912	0.100816
contig02648	2	5.14454	12	19.5574	-1.9266	0.0687462
contig02649	45	30.6682	21	9.06794	1.7579	8.36e-06	UP
contig02650	29	13.7397	76	22.8143	-0.731585	0.0302862		KOG4658
contig02651	0	0	10	11.1615	-3.66357	0.0170603		KOG4658
contig02652	0	0	5	9.69292	-2.66357	0.160644
contig02653	3	5.71803	7	8.4535	-0.564031	0.651468
contig02654	1	2.84967	7	12.6388	-2.14899	0.142869
contig02655	28	18.8395	43	18.3313	0.0394521	0.93719
contig02656	3	7.11836	1	1.50339	2.24332	0.222494
contig02657	3	5.38271	6	6.82094	-0.341638	0.805571		KOG4658
contig02658	2	4.40404	41	57.2029	-3.69919	2.71e-07	DOWN
contig02659	71	50.7683	129	58.4436	-0.203118	0.432769		KOG0223
contig02660	48	50.8269	70	46.9639	0.114041	0.754814
contig02661	24	74.2127	40	78.3683	-0.0786037	0.879797
contig02662	3	7.51723	9	14.2887	-0.926601	0.402634
contig02663	26	7.83955	108	20.6326	-1.39609	3.14e-06	DOWN	KOG4248
contig02664	0	0	6	14.258	-2.9266	0.103227
contig02665	0	0	3	7.62064	NA	NA
contig02666	2	8.3645	13	34.4482	-2.04208	0.0478406
contig02667	45	84.6601	55	65.5605	0.368855	0.288186
contig02668	17	15.7117	104	60.9005	-1.95461	3.37e-09	DOWN	KOG1490	NOG1; nucleolar GTP-binding protein	K06943
contig02669	4	10.4745	14	23.2281	-1.14899	0.191318		KOG1490
contig02670	92	86.1234	205	121.591	-0.497556	0.0107947		KOG1490
contig02671	13	45.5261	37	82.0979	-0.850652	0.0925747
contig02672	77	84.6174	108	75.198	0.170261	0.528577		KOG1490
contig02673	4	14.906	26	61.3885	-2.04208	0.00399088
contig02674	6	9.71587	43	44.1176	-2.18294	7.39e-05	DOWN	KOG1490	NOG1; nucleolar GTP-binding protein	K06943
contig02675	2	9.01291	2	5.71056	0.658362	0.736478
contig02676	121	95.5724	139	69.5625	0.458284	0.0237097		KOG1490
contig02677	13	13.6908	35	23.3543	-0.770481	0.135928		KOG1490
contig02679	27	21.9218	131	67.3902	-1.62017	5.79e-09	DOWN	KOG0564	E1.5.1.20, metF; methylenetetrahydrofolate reductase (NADPH)	K00297
contig02680	31	68.005	82	113.974	-0.744994	0.0217942		KOG0564
contig02681	160	141.143	123	68.7477	1.03778	1.05e-08	UP	KOG0564	E1.5.1.20, metF; methylenetetrahydrofolate reductase (NADPH)	K00297
contig02682	1	4.84444	8	24.5554	-2.34164	0.0961268
contig02684	2	8.54901	7	18.9582	-1.14899	0.374462		KOG0564
contig02685	45	52.0079	105	76.8882	-0.564031	0.0444275		KOG0564
contig02686	27	21.9218	51	26.2359	-0.259176	0.542931		KOG0564	E1.5.1.20, metF; methylenetetrahydrofolate reductase (NADPH)	K00297
contig02687	0	0	59	37.5978	-6.22428	8.6e-12	DOWN	KOG0564
contig02688	10	7.04646	49	21.8766	-1.63442	0.00056404	DOWN	KOG1303
contig02689	6	8.32458	11	9.66979	-0.216107	0.828346		KOG1303
contig02690	4	18.7527	8	23.7633	-0.341638	0.771876
contig02693	3	9.3262	11	21.6665	-1.21611	0.228424		KOG4303
contig02694	5	11.7679	15	22.3683	-0.926601	0.263546
contig02695	7	21.7611	6	11.8181	0.880754	0.369943		KOG4303
contig02696	10	13.9075	7	6.16822	1.17294	0.156334		KOG1303
contig02698	98	80.9242	133	69.5852	0.217789	0.348196
contig02700	7	21.7611	50	98.4842	-2.17814	1.74e-05	DOWN
contig02701	22	46.6764	18	24.1969	0.947869	0.0713754
contig02703	6	12.1111	25	31.9732	-1.40053	0.0345118
contig02706	29	61.5279	23	30.9183	0.992781	0.0290641
contig02707	37	68.2835	57	66.6504	0.0349252	0.936464
contig02708	0	0	16	27.158	-4.34164	0.00112487		KOG0116
contig02709	107	72.7516	175	75.3894	-0.0513822	0.832617
contig02711	66	140.542	78	105.237	0.417354	0.138689
contig02712	0	0	24	54.2328	-4.9266	3.03e-05	DOWN
contig02713	79	167.001	61	81.7025	1.03141	0.000100792	UP
contig02714	3	13.0149	7	19.2412	-0.564031	0.651468
contig02719	156	281.64	523	598.252	-1.0869	1.86e-18	DOWN	KOG1643
contig02720	168	287.247	188	203.665	0.49609	0.00344563		KOG1643
contig02721	57	260.913	21	60.9051	2.09893	9.02e-09	UP	KOG1643
contig02723	90	251.538	152	269.165	-0.0977125	0.696599		KOG1643
contig02726	761	623.091	607	314.897	0.984562	1.97e-35		KOG1643	TPI, tpiA; triosephosphate isomerase (TIM)	K01803
contig02727	0	0	1	2.90024	NA	NA		KOG1643
contig02728	0	0	97	316.178	-6.94155	2.33e-18	DOWN
contig02730	28	89.9299	52	105.819	-0.234723	0.581597
contig02732	187	283.097	186	178.41	0.666098	3.55e-05		KOG0867
contig02733	37	112.614	105	202.486	-0.84643	0.00307947
contig02734	0	0	14	48.6475	-4.14899	0.00279577
contig02735	499	434.91	319	176.158	1.30385	1.84e-36	UP	KOG0867	GST, gst; glutathione S-transferase	K00799
contig02736	44	142.104	13	26.6017	2.41735	4.08e-08	UP
contig02741	212	305.056	146	133.11	1.19646	5.87e-14	UP	KOG3173
contig02743	114	153.763	154	131.608	0.224465	0.292291
contig02746	453	523.546	320	234.326	1.1598	1.13e-27	UP	KOG3173
contig02747	114	169.061	94	88.3242	0.936663	1.36e-05
contig02748	23	38.2019	80	84.1899	-1.14	0.000842029	DOWN
contig02750	1	4.61375	21	61.3885	-3.73396	0.000322853	DOWN
contig02751	2	9.8531	13	40.5788	-2.04208	0.0478406
contig02753	21	31.0636	68	63.7316	-1.03678	0.00494396
contig02755	2	9.45257	15	44.9184	-2.24853	0.0225283
contig02756	3	14.7796	34	106.129	-2.84414	4.01e-05	DOWN
contig02758	2511	2931.18	1119	827.635	1.82441	2.21e-298	UP
contig02764	0	0	25	66.2466	-4.98549	1.94e-05	DOWN
contig02765	0	0	8	26.3094	-3.34164	0.0421573
contig02766	2	9.60881	23	70.0133	-2.8652	0.000847631	DOWN
contig02768	184	66.9789	132	30.4444	1.13753	2.46e-11	UP	KOG0050	CDC5L, CDC5, CEF1; pre-mRNA-splicing factor CDC5/CEF1	K12860
contig02769	1	2.59524	21	34.531	-3.73396	0.000322853	DOWN
contig02770	1	3.02778	33	63.3069	-4.38603	1.34e-06	DOWN
contig02771	27	23.497	66	36.392	-0.631145	0.0817386		KOG0050
contig02772	35	34.8999	94	59.3878	-0.766944	0.0110338
contig02773	0	0	9	14.8654	-3.51156	0.0269552
contig02774	6	13.7865	29	42.2197	-1.61466	0.0103002		KOG0050
contig02775	13	40.1985	33	64.6538	-0.685593	0.194651
contig02776	5	19.7732	15	37.5848	-0.926601	0.263546
contig02777	49	84.5261	88	96.1814	-0.18636	0.563555
contig02778	0	0	33	64.3117	-5.38603	5.59e-07	DOWN
contig02779	17	27.6825	258	266.189	-3.2654	6.16e-38	DOWN	KOG1663
contig02780	61	91.6313	102	97.0795	-0.0833261	0.795827		KOG1663
contig02781	116	137.341	211	158.285	-0.204756	0.297579		KOG4698
contig02783	76	45.083	229	86.0692	-0.932914	8e-07		KOG4698
contig02785	34	67.6894	89	112.265	-0.729909	0.0184839		KOG1663
contig02787	11	21.5308	8	9.92137	1.11779	0.15221		KOG1663
contig02788	175	95.3451	90	31.0682	1.61772	5.5e-18	UP	KOG3178	E2.1.1.76; flavonol 3-O-methyltransferase	K05279
contig02789	1	2.05418	9	11.7137	-2.51156	0.0637219
contig02791	25	22.9958	14	8.15923	1.49486	0.00434704		KOG3178
contig02792	55	70.8942	18	14.7006	2.2698	2.83e-09	UP	KOG3178
contig02794	15	39.457	14	23.3332	0.757898	0.233274
contig02795	20	32.2068	18	18.3655	0.810365	0.139435
contig02799	51	137.259	80	136.419	0.00885915	0.980575
contig02801	32	55.8638	156	172.551	-1.62704	1.42e-10	DOWN	KOG0223
contig02802	168	150.252	130	73.6662	1.02831	5.68e-09	UP	KOG0223
contig02803	115	104.622	153	88.1919	0.246464	0.242378		KOG0223
contig02804	26	73.3721	34	60.7925	0.271339	0.573282
contig02807	0	0	1	1.31079	NA	NA
contig02808	57	69.0333	3	2.30207	4.90629	2.9e-17	UP	KOG0205
contig02810	53	42.0336	6	3.01499	3.80132	2.9e-14	UP	KOG0205
contig02811	30	12.2472	8	2.06927	2.56525	3.68e-06	UP	KOG0205
contig02812	7	7.69249	18	12.533	-0.704208	0.339966		KOG0205
contig02813	2	2.35835	2	1.49424	0.658362	0.736478		KOG1187
contig02814	16	9.14585	5	1.81087	2.33643	0.00190329		KOG0205
contig02816	7	2.42222	0	0	4.46572	0.00728568		KOG1187
contig02818	1362	874.89	1528	621.889	0.492444	4.02e-19		KOG0019
contig02819	8	36.6194	212	614.852	-4.06956	1.18e-36	DOWN	KOG0019
contig02820	7	16.2125	669	981.727	-5.92015	4.47e-128	DOWN	KOG0019
contig02821	1008	1244.13	1569	1226.99	0.0200122	0.803964		KOG0019
contig02822	455	961.842	1480	1982.29	-1.0433	7.06e-48	DOWN	KOG0019
contig02823	8	18.6027	1283	1890.27	-6.66694	1.33e-240	DOWN
contig02824	7	32.042	70	203.017	-2.66357	5.18e-09	DOWN	KOG0019
contig02825	132	348.8	193	323.127	0.110299	0.598839		KOG0019
contig02827	686	632.004	1614	942.133	-0.575998	4.43e-19		KOG0019
contig02828	59	111.722	187	224.358	-1.00589	2.2e-06	DOWN	KOG0327
contig02829	36	62.1008	172	187.991	-1.59798	2.68e-11	DOWN	KOG0327
contig02830	123	361.131	273	507.85	-0.491881	0.00320136		KOG0327
contig02831	53	148.844	162	288.259	-0.953568	2.97e-05		KOG0328
contig02832	78	222.274	272	491.108	-1.1437	9.3e-11	DOWN	KOG0328
contig02833	253	217.892	789	430.538	-0.982526	2.08e-23		KOG0327
contig02835	50	186.325	133	314.026	-0.753064	0.0025869		KOG0328
contig02836	40	76.2404	132	159.409	-1.0641	3.75e-05	DOWN	KOG0328
contig02837	71	161.861	197	284.554	-0.813943	5.94e-05		KOG0328
contig02838	7	6.20325	111	62.3243	-3.3287	5.91e-17	DOWN
contig02839	6	19.2707	8	16.2798	0.243324	0.82032
contig02840	44	118.97	51	87.3715	0.445368	0.203678
contig02841	28	55.1774	44	54.9375	0.0062852	0.989167
contig02842	0	0	1	3.50791	NA	NA
contig02845	18	26.0947	64	58.786	-1.17171	0.00247882
contig02846	6	22.5032	18	42.7739	-0.926601	0.216257
contig02847	2	6.42357	26	52.9094	-3.04208	0.000229973	DOWN
contig02848	166	153.909	177	103.979	0.565796	0.000932751		KOG2481
contig02849	104	101.611	254	157.237	-0.629883	0.00030104		KOG2481
contig02850	3	10.5697	45	100.454	-3.24853	3.18e-07	DOWN	KOG2481
contig02851	31	41.3333	144	121.651	-1.55737	2.85e-09	DOWN	KOG2481
contig02852	4	12.7067	39	78.4968	-2.62704	2.36e-05	DOWN	KOG2481
contig02854	11	28.4207	47	76.9402	-1.4368	0.00238074		KOG2481
contig02855	284	279.828	185	115.494	1.27673	2.32e-20	UP	KOG2481
contig02856	322	137.538	786	212.717	-0.629107	3.32e-11		KOG0279
contig02857	2	7.04646	5	11.1615	-0.663566	0.658704		KOG2481
contig02858	0	0	1	3.25957	NA	NA		KOG1276
contig02859	3	7.38982	4	6.2429	0.243324	0.876595
contig02860	0	0	11	4.0155	-3.80107	0.0108808
contig02862	30	13.5825	25	7.17155	0.921396	0.0380617		KOG1499
contig02863	1	1.78872	1	1.13333	0.658362	0.817423		KOG1276
contig02864	0	0	1	3.3183	NA	NA
contig02866	0	0	3	8.63276	NA	NA
contig02869	0	0	21	69.062	-4.73396	0.000116556	DOWN
contig02870	81	77.067	116	69.9286	0.140231	0.603392		KOG4161
contig02871	3	13.8413	27	78.9281	-2.51156	0.000746038	DOWN
contig02872	4	10.866	17	29.2599	-1.4291	0.0815669
contig02873	28	42.1692	52	49.6197	-0.234723	0.581597
contig02875	7	20.4489	4	7.40364	1.46572	0.15926
contig02877	99	92.8257	132	78.4188	0.243324	0.288179
contig02878	1	3.72649	64	151.11	-5.34164	1e-12	DOWN	KOG0022
contig02879	16	55.0374	59	128.589	-1.22428	0.00264754		KOG0022
contig02880	174	181.276	196	129.378	0.486596	0.00345053		KOG0022
contig02881	0	0	120	211.482	-7.24853	4.04e-22	DOWN	KOG0022
contig02882	49	145.333	90	169.132	-0.218781	0.486347
contig02884	0	0	12	26.3094	-3.9266	0.00692091		KOG0022
contig02885	6	18.2618	31	59.7815	-1.71087	0.00539201
contig02886	224	117.632	595	197.974	-0.751029	1.47e-11		KOG0022
contig02887	25	29.6598	58	43.5984	-0.555763	0.151401		KOG0022	fdhA; glutathione-independent formaldehyde dehydrogenase	K00148
contig02888	111	194.948	265	294.887	-0.597071	0.000447262		KOG2322
contig02892	22	95.4427	70	192.412	-1.01149	0.00524204
contig02893	83	229.765	102	178.904	0.360976	0.146739		KOG2322
contig02894	21	47.6875	132	189.921	-1.99371	9.85e-12	DOWN
contig02895	84	232.533	135	236.784	-0.0261363	0.925991		KOG2322
contig02896	19	88.3626	53	156.172	-0.821631	0.0470796		KOG2322
contig02897	16	62.0088	58	142.421	-1.19962	0.00340638
contig02898	1	1.56272	2	1.98027	-0.341638	0.885067
contig02899	2	2.93602	2	1.86026	0.658362	0.736478
contig02900	0	0	2	4.13855	NA	NA
contig02905	5	8.25757	3	3.13918	1.39533	0.260132
contig02907	0	0	2	3.27405	NA	NA
contig02908	213	68.2225	920	186.702	-1.45242	5.12e-50	DOWN	KOG0228
contig02910	7	12.1111	81	88.7941	-2.87413	4.45e-11	DOWN
contig02911	2	9.22751	26	76.0048	-3.04208	0.000229973	DOWN
contig02913	77	46.2902	131	49.898	-0.108275	0.686953		KOG0228
contig02914	13	8.25036	61	24.5286	-1.57194	0.000166085	DOWN	KOG0228
contig02915	0	0	13	16.0144	-4.04208	0.00440756
contig02917	7	6.90888	55	34.3942	-2.31564	2.5e-06	DOWN	KOG0228
contig02918	47	51.166	104	71.7349	-0.487489	0.0838775
contig02919	97	61.0274	182	72.55	-0.24952	0.234881
contig02922	50	43.5782	117	64.6098	-0.568147	0.0319024
contig02923	17	19.5696	31	22.6104	-0.208372	0.716054
contig02924	0	0	7	16.5277	-3.14899	0.0660997
contig02925	23	23.9189	71	46.7826	-0.967823	0.00690188
contig02926	65	82.8654	54	43.6181	0.925842	0.00151179
contig02927	12	16.729	31	27.3819	-0.710872	0.194453
contig02928	191	144.014	215	102.712	0.487598	0.00203842		KOG2266
contig02929	38	77.784	80	103.755	-0.415639	0.199842
contig02930	159	286.167	125	142.543	1.00546	2.92e-08	UP	KOG2266
contig02932	13	27.7843	65	88.0203	-1.66357	4.66e-05	DOWN
contig02934	179	361.314	94	120.219	1.58759	6.6e-18	UP
contig02935	107	123.173	215	156.814	-0.348364	0.0670218		KOG2266
contig02937	15	35.02	59	87.2752	-1.31739	0.00136618
contig02938	153	573.832	22	52.2792	3.45632	3.05e-37	UP
contig02940	485	389.429	66	33.5771	3.53581	1.87e-119	UP
contig02942	62	118.953	16	19.4498	2.61256	4.96e-12	UP
contig02943	0	0	1	2.31655	NA	NA
contig02944	212	199.099	60	35.7025	2.47939	2.96e-37	UP
contig02945	9	41.5238	2	5.84652	2.82829	0.0108693
contig02946	92	133.041	15	13.7437	3.27503	1.14e-21	UP
contig02947	4	16.8502	7	18.6835	-0.148993	0.902465
contig02950	10	15.6272	6	5.94082	1.39533	0.100635
contig02952	2	2.13333	3	2.02751	0.0733994	0.967393
contig02953	0	0	2	4.63309	NA	NA
contig02954	22	20.4302	61	35.8917	-0.812944	0.0337483		KOG1715	RP-L7, rplL; large subunit ribosomal protein L7/L12	K02935
contig02956	0	0	11	40.5164	-3.80107	0.0108808
contig02957	2	4.63213	9	13.2071	-1.51156	0.19546
contig02958	1	5.23723	19	63.0476	-3.58957	0.000800467	DOWN
contig02959	0	0	4	10.7542	NA	NA
contig02960	59	38.8433	232	96.7755	-1.31698	2.11e-11	DOWN	KOG0542
contig02961	0	0	3	9.60863	NA	NA
contig02962	12	21.4646	118	133.732	-2.63932	1.7e-14	DOWN
contig02963	8	22.359	23	40.7289	-0.8652	0.184528
contig02964	42	103.898	118	184.949	-0.831964	0.001926		KOG0542
contig02965	8	26.4242	44	92.0827	-1.80107	0.000460168	DOWN
contig02967	0	0	25	75.4776	-4.98549	1.94e-05	DOWN
contig02968	357	698.774	268	332.366	1.07205	2.09e-19	UP	KOG1603
contig02969	1	2.74214	4	6.94964	-1.34164	0.454139
contig02971	79	202.314	111	180.109	0.167727	0.529376
contig02972	74	188.678	54	87.2363	1.11293	5.98e-05	UP
contig02973	0	0	7	19.3858	-3.14899	0.0660997
contig02974	2	10.2891	2	6.51913	0.658362	0.736478
contig02975	0	0	12	37.1426	-3.9266	0.00692091
contig02976	13	40.8504	69	137.377	-1.74972	1.24e-05	DOWN
contig02977	514	545.265	600	403.282	0.435168	2.5e-06		KOG0027
contig02979	5	11.6733	127	187.864	-4.00839	5.21e-22	DOWN
contig02981	2	7.40551	61	143.109	-4.27238	2.48e-11	DOWN
contig02982	11	32.7931	60	113.333	-1.7891	3.77e-05	DOWN
contig02983	710	683.355	474	289.054	1.24129	6.62e-48	UP	KOG0027
contig02984	3	16.7692	71	251.457	-3.90642	1.96e-12	DOWN
contig02985	0	0	6	14.9323	-2.9266	0.103227
contig02986	257	358.279	31	27.3819	3.70979	1.18e-65	UP	KOG1735
contig02987	10	57.5577	13	47.4089	0.27985	0.733286		KOG1735
contig02988	6	19.7062	6	12.4858	0.658362	0.532115
contig02989	125	123.793	29	18.1969	2.76617	5.91e-25	UP	KOG1735
contig02990	3	17.44	10	36.8331	-1.0786	0.305578
contig02991	0	0	1	1.86026	NA	NA
contig02992	12	24.8256	10	13.1079	0.921396	0.206167		KOG1735
contig02993	2	5.64401	0	0	NA	NA
contig02995	299	240.413	46	23.4346	3.3588	1.09e-70	UP	KOG1256
contig02997	22	80.436	10	23.1655	1.79587	0.00212719		KOG1256
contig02998	23	26.6879	13	9.55749	1.48148	0.00683324		KOG1256
contig02999	16	16.7894	19	12.6323	0.410434	0.50425		KOG1256
contig03000	580	461.881	76	38.3468	3.59034	1.59e-144	UP	KOG1256
contig03001	51	56.7969	25	17.6404	1.68693	3.82e-06	UP	KOG1256
contig03002	3	3.02253	3	1.91507	0.658362	0.669057
contig03003	11	36.128	22	45.7812	-0.341638	0.613903
contig03004	5	12.0608	19	29.0385	-1.26764	0.0947255
contig03006	12	57.6528	23	70.0133	-0.280238	0.669277		KOG4658
contig03007	113	48.5518	93	25.3176	0.939382	1.42e-05
contig03008	2	6.92063	5	10.9622	-0.663566	0.658704
contig03009	271	116.267	105	28.5422	2.02627	3.22e-37	UP
contig03010	61	99.0539	68	69.9623	0.501636	0.0884352
contig03011	0	0	9	10.327	-3.51156	0.0269552
contig03012	89	449.901	246	787.908	-0.808419	6.82e-06
contig03013	479	452.778	1277	764.811	-0.756299	2.93e-24
contig03014	104	458.02	600	1674.23	-1.87002	8.09e-47	DOWN
contig03015	35	101.733	593	1092.1	-3.42424	3.19e-90	DOWN
contig03016	444	573.582	808	661.359	-0.205434	0.02972
contig03017	1028	817.524	2405	1211.81	-0.567835	2.04e-27
contig03018	13	68.084	8	26.5464	1.3588	0.0642482
contig03019	281	432.155	717	698.659	-0.693041	4.59e-12
contig03020	74	114.716	600	589.329	-2.361	8.48e-63	DOWN
contig03021	230	536.974	436	644.949	-0.264332	0.0430409		KOG1745
contig03024	73	87.1402	243	183.787	-1.07663	7.12e-09	DOWN	KOG1745
contig03025	13	29.6366	51	73.6662	-1.31362	0.00316397		KOG1745
contig03026	61	137.447	206	294.094	-1.0974	7.23e-08	DOWN	KOG1745
contig03028	75	139.297	186	218.88	-0.651978	0.00162206		KOG1745
contig03029	97	182.49	208	247.938	-0.442165	0.0223513		KOG1745
contig03030	35	18.701	52	17.6041	0.0872052	0.838646
contig03032	25	19.8002	50	25.0907	-0.341638	0.4209
contig03033	1	1.41444	3	2.68855	-0.926601	0.650931
contig03034	79	24.1839	214	41.5075	-0.779324	5.5e-05
contig03035	2	6.42357	11	22.3848	-1.80107	0.0991365
contig03036	0	0	9	32.1843	-3.51156	0.0269552
contig03037	5	5.91989	29	21.7548	-1.87769	0.00402084
contig03038	3	10.023	6	12.7011	-0.341638	0.805571
contig03039	1	4.00919	6	15.2413	-1.9266	0.211818
contig03040	83	14.9707	411	46.9699	-1.64959	3.62e-27	DOWN	KOG0274
contig03041	13	21.969	71	76.0218	-1.79095	6.26e-06	DOWN
contig03042	43	103.295	109	165.901	-0.683558	0.0135965
contig03043	9	32.9056	31	71.8129	-1.12591	0.0482769
contig03044	1	5.28484	7	23.4392	-2.14899	0.142869
contig03045	21	36.1183	57	62.115	-0.782211	0.048278
contig03046	5	18.8744	13	31.0929	-0.72015	0.418139
contig03047	1	4.84444	1	3.06942	0.658362	0.817423
contig03048	16	38.4352	25	38.0507	0.0145057	0.981441
contig03049	6	18.455	19	37.028	-1.0046	0.168929
contig03050	17	15.9655	71	42.248	-1.40392	0.000188732	DOWN	KOG1187
contig03051	8	8.07407	21	13.4287	-0.733956	0.279456		KOG1187
contig03052	18	6.86614	71	17.1598	-1.32146	0.000383027	DOWN	KOG0472
contig03053	0	0	9	11.2754	-3.51156	0.0269552		KOG1924
contig03054	10	10.6667	30	20.2751	-0.926601	0.103498		KOG1187
contig03055	6	10.7654	31	35.2415	-1.71087	0.00539201
contig03056	1	2.47376	3	4.7021	-0.926601	0.650931
contig03058	139	56.4677	186	47.8753	0.238144	0.21166		KOG2039
contig03059	3	5.36615	23	26.0665	-2.28024	0.00367919
contig03060	15	8.2654	30	10.4739	-0.341638	0.544252		KOG2039
contig03061	10	15.0604	20	19.0845	-0.341638	0.632885		KOG2039
contig03062	0	0	5	16.8959	-2.66357	0.160644
contig03063	0	0	2	6.94964	NA	NA
contig03064	3	1.65308	23	8.02996	-2.28024	0.00367919		KOG2039
contig03065	149	61.2146	168	43.7312	0.485213	0.0073278		KOG2039
contig03066	0	0	10	9.66748	-3.66357	0.0170603
contig03067	9	4.32396	144	43.8344	-3.34164	7.41e-22	DOWN
contig03068	3	3.57377	21	15.8503	-2.14899	0.00784555
contig03069	23	54.3523	77	115.291	-1.08486	0.00176108
contig03070	0	0	18	26.8419	-4.51156	0.000449748	DOWN
contig03071	2	4.54166	12	17.2655	-1.9266	0.0687462
contig03072	4	8.58056	25	33.9789	-1.98549	0.00569715
contig03073	1	1.56693	10	9.92806	-2.66357	0.0419625
contig03074	17	13.9981	135	70.4315	-2.33099	2.12e-14	DOWN	KOG3598
contig03075	14	23.387	59	62.4469	-1.41693	0.000671192	DOWN	KOG1329
contig03076	59	99.7053	101	108.144	-0.117207	0.705674		KOG1329
contig03077	39	25.9108	117	49.2511	-0.926601	0.000647865		KOG1329
contig03078	17	17.2472	93	59.7815	-1.79333	1.7e-07	DOWN	KOG1329
contig03079	6	7.11836	22	16.5373	-1.21611	0.0800587		KOG1329
contig03080	0	0	4	10.9135	NA	NA
contig03081	7	8.28784	22	16.5036	-0.993715	0.142738		KOG1329
contig03082	52	34.2736	90	37.5848	-0.133051	0.681779		KOG1329
contig03083	88	142.897	103	105.972	0.431293	0.0729933		KOG1329
contig03085	46	126.138	26	45.1727	1.48148	7.92e-05	UP
contig03086	412	244.897	149	56.1159	2.12569	7.09e-60	UP	KOG0222	E4.3.1.24; phenylalanine ammonia-lyase	K10775
contig03087	26	32.0226	9	7.02326	2.18888	0.000107856	UP	KOG0222	hutH, HAL; histidine ammonia-lyase	K01745
contig03088	39	31.8427	32	16.5542	0.943764	0.0144997		KOG0222
contig03089	3	12.9185	5	13.6419	-0.0786037	0.957568
contig03090	46	56.6553	31	24.1912	1.22773	0.00073349	UP	KOG0222	hutH, HAL; histidine ammonia-lyase	K01745
contig03091	0	0	1	3.41047	NA	NA
contig03092	19	55.5041	22	40.72	0.446858	0.424052
contig03093	3	5.09941	18	19.3858	-1.9266	0.0236276
contig03094	0	0	2	4.63309	NA	NA
contig03095	333	243.502	1439	666.702	-1.45311	4.16e-78	DOWN	KOG2092
contig03096	3	8.71999	13	23.9415	-1.45712	0.125606
contig03097	0	0	4	7.22217	NA	NA
contig03098	4	10.1543	7	11.259	-0.148993	0.902465
contig03099	7	19.6586	16	28.47	-0.534283	0.499264
contig03100	0	0	6	10.7804	-2.9266	0.103227
contig03102	4	9.97996	56	88.5259	-3.14899	1.44e-08	DOWN
contig03103	10	14.3894	40	36.4684	-1.34164	0.00847846
contig03105	17	16.9805	55	34.8079	-1.03553	0.0122881
contig03106	8	11.2607	172	153.397	-3.7679	2e-28	DOWN
contig03107	45	50.4046	87	61.7433	-0.292729	0.350883
contig03108	38	38.0218	88	55.7885	-0.553142	0.0731523
contig03109	7	10.5423	24	22.9014	-1.11925	0.0882269
contig03110	79	114.813	110	101.291	0.180783	0.49769
contig03112	7	8.12241	422	310.251	-5.25538	3.47e-80	DOWN	KOG2323
contig03113	34	41.4367	102	78.7626	-0.926601	0.00155474		KOG2323
contig03114	32	52.4018	76	78.8539	-0.589566	0.0786009		KOG2323
contig03115	16	22.359	65	57.5517	-1.36401	0.000507386	DOWN	KOG2323
contig03117	1	5.75577	37	134.933	-4.55109	2.12e-07	DOWN
[truncated: 28,319 more rows]
