# Supplementary material for: The large-scale investigation of gene expression in Leymus chinensis stigmas provides a valuable resource for understanding the mechanisms of poaceae self-incompatibility
Source: BMC Genomics. 2014 May 26;15(1):399. doi: 10.1186/1471-2164-15-399 (PMC4045969; doi:10.1186/1471-2164-15-399)
Supplement: Supplementary file 4 — Additional file 4: 1,025 genes specifically or preferentially expressed in the stigma of Leymus chinensis. (XLS 847 KB) [file 12864_2013_6091_MOESM4_ESM.xls]

## Sheet: Sheet1
Additional file 4. 1,025 unigenes expressed specifcally/preferentially in the stigma of Leymus chinensis
Unigene_ID	Functional description	KOG annotation	KEGG annotation	KO number
contig00012	hypothetical protein
contig00098	hypothetical protein
contig00149	Ubiquitin	KOG0004
contig00578	hypothetical protein
contig00584	hypothetical protein
contig00587	conserved hypothetical protein
contig00589	hypothetical protein
contig00591	hypothetical protein
contig00599	hypothetical protein
contig00753	Gamma-soluble NSF attachment protein	KOG1585
contig00782	Late embryogenesis abundant protein, group 3
contig01083	Probable galactinol--sucrose galactosyltransferase 2
contig01084	hypothetical protein
contig01106	hypothetical protein
contig01108	Pollen allergen Lol p 1
contig01117	hypothetical protein
contig01118	hypothetical protein
contig01194	Nuclear transport receptor Karyopherin-beta2/Transportin (importin beta superfamily)	KOG2023
contig01322	Alpha-amylase/trypsin inhibitor
contig01333	Thaumatin-like protein
contig01340	60S ribosomal protein L9	KOG3255
contig01384	hypothetical protein
contig01385	hypothetical protein
contig01422	Bowman-Birk type trypsin inhibitor
contig01639	26S protease regulatory subunit 6B homolog	KOG0727
contig01672	40S ribosomal protein S8	KOG3283
contig01679	40S ribosomal protein S8	KOG3283
contig01697	conserved hypothetical protein	KOG3109
contig01749	hypothetical protein
contig01787	Elongation factor 1-alpha	KOG0052
contig01798	Sucrose synthase 1	KOG0853
contig01867	Beta-amylase		E3.2.1.2; beta-amylase	K01177
contig01872	Beta-amylase
contig01971	conserved hypothetical protein
contig01980	conserved hypothetical protein	KOG1144
contig01981	Translation initiation factor 5B (eIF-5B)	KOG1144
contig01982	hypothetical protein
contig01985	conserved hypothetical protein	KOG1144
contig02152	Obg-like ATPase 1	KOG1491
contig02159	Xylose isomerase
contig02176	Peptide transporter PTR1	KOG1237
contig02206	F-box/kelch-repeat protein SKIP20
contig02208	conserved hypothetical protein
contig02213	transcription factor GAMyb
contig02214	transcription factor GAMyb
contig02241	hypothetical protein
contig02319	conserved hypothetical protein
contig02320	conserved hypothetical protein
contig02428	hypothetical protein
contig02585	hypothetical protein
contig02618	hypothetical protein
contig02624	Uncharacterized protein At5g10860, mitochondrial	KOG1764
contig02626	hypothetical protein
contig02636	hypothetical protein
contig02640	conserved hypothetical protein
contig02768	Cell division cycle 5-like protein	KOG0050	CDC5L, CDC5, CEF1; pre-mRNA-splicing factor CDC5/CEF1	K12860
contig02855	conserved hypothetical protein	KOG2481
contig02930	BRI1-KD interacting protein 112	KOG2266
contig02934	hypothetical protein
contig02938	hypothetical protein
contig02940	conserved hypothetical protein
contig02944	conserved hypothetical protein
contig02946	conserved hypothetical protein
contig02968	farnesylated protein 1	KOG1603
contig02986	Actin-depolymerizing factor 3	KOG1735
contig02989	Actin-depolymerizing factor 3	KOG1735
contig02995	Long-chain-fatty-acid--CoA ligase 5	KOG1256
contig03000	Long-chain-fatty-acid--CoA ligase 5	KOG1256
contig03009	conserved hypothetical protein
contig03167	conserved hypothetical protein	KOG4443
contig03270	Pyrophosphate-energized vacuolar membrane proton pump
contig03294	conserved hypothetical protein
contig03299	conserved hypothetical protein	KOG1874
contig03403	hypothetical protein
contig03447	Calnexin homolog	KOG0675
contig03583	ATP synthase subunit d, mitochondrial	KOG3366	ATPeFD, ATP5H; F-type H+-transporting ATPase subunit d	K02138
contig03585	hypothetical protein
contig03588	ATP synthase subunit d, mitochondrial
contig03589	ATP synthase subunit d, mitochondrial	KOG3366	ATPeFD, ATP5H; F-type H+-transporting ATPase subunit d	K02138
contig03792	Tryparedoxin	KOG2501
contig03793	conserved hypothetical protein	KOG2501
contig03794	conserved hypothetical protein
contig03795	conserved hypothetical protein
contig03799	hypothetical protein
contig03816	conserved hypothetical protein	KOG0163
contig03820	conserved hypothetical protein	KOG0163
contig03881	Probable nucleolar protein 5-2	KOG2572
contig03884	Probable nucleolar protein 5-2	KOG2572
contig03931	conserved hypothetical protein
contig03934	conserved hypothetical protein
contig03941	conserved hypothetical protein
contig03960	conserved hypothetical protein
contig04291	Myosin class I heavy chain	KOG0162
contig04320	Bowman-Birk type trypsin inhibitor
contig04323	hypothetical protein
contig04325	hypothetical protein
contig04348	Histone H2A	KOG1756
contig04555	Probable pectinesterase 67
contig04579	Lipoxygenase 2
contig04580	Lipoxygenase 2
contig04582	hypothetical protein
contig04607	Protein WAX2
contig04676	Elongation factor 1-gamma 2	KOG1627
contig04680	Elongation factor 1-gamma 1	KOG1627
contig04782	Ethylene-responsive transcription factor ERF073
contig04783	conserved hypothetical protein
contig04784	conserved hypothetical protein
contig04878	Homeobox-leucine zipper protein HOX21
contig04888	conserved hypothetical protein
contig04890	Pollen allergen KBG 31
contig04891	Major pollen allergen Pha a 5.2
contig04930	Probable protein phosphatase 2C 34
contig05040	Beta-amylase
contig05041	Beta-amylase
contig05043	conserved hypothetical protein
contig05166	60S ribosomal protein L24	KOG1722
contig05331	DnaJ homolog subfamily C member 2
contig05400	hypothetical protein
contig05434	Putative pectinesterase/pectinesterase inhibitor 28
contig05442	conserved hypothetical protein	KOG2593
contig05508	Eukaryotic translation initiation factor 5	KOG2767
contig05662	Protein CWC15 homolog A	KOG3228	CWC15; protein CWC15	K12863
contig05674	conserved hypothetical protein
contig05697	Cytochrome b5	KOG0537
contig05719	hypothetical protein
contig05720	Non-specific lipid-transfer protein 2
contig05732	Pollen allergen Dac g 3 (Fragment)
contig05734	hypothetical protein
contig05735	hypothetical protein
contig05737	Pollen allergen Dac g 3 (Fragment)
contig05738	Pollen allergen Dac g 3 (Fragment)
contig05755	conserved hypothetical protein	KOG3393
contig05757	Transmembrane protein 50A	KOG3393
contig05766	ATP synthase subunit epsilon, mitochondrial	KOG3495
contig05795	conserved hypothetical protein
contig05800	conserved hypothetical protein
contig05878	Splicing factor U2af small subunit B	KOG2202
contig05903	hypothetical protein
contig05909	conserved hypothetical protein
contig06057	Probable NADH dehydrogenase [ubiquinone] 1 alpha subcomplex subunit 12	KOG3382	NDUFA12; NADH dehydrogenase (ubiquinone) 1 alpha subcomplex 12	K11352
contig06106	Bowman-Birk type proteinase inhibitor I-2B (Fragment)
contig06166	Thioredoxin H-type	KOG0907
contig06211	Putative nuclear matrix constituent protein 1-like protein	KOG0161
contig06212	conserved hypothetical protein	KOG0161
contig06215	conserved hypothetical protein	KOG0161
contig06289	60S ribosomal protein L34	KOG1790
contig06290	60S ribosomal protein L34	KOG1790
contig06292	60S ribosomal protein L34	KOG1790
contig06322	Acyl-CoA dehydrogenase family member 10	KOG1469	ACADM, acd; acyl-CoA dehydrogenase	K00249
contig06401	Signal recognition particle receptor subunit alpha	KOG0781	SRPR; signal recognition particle receptor subunit alpha	K13431
contig06409	CLPTM1-like membrane protein cnrB	KOG2489
contig06481	Delta-1-pyrroline-5-carboxylate dehydrogenase 12A1, mitochondrial
contig06483	Probable aldehyde dehydrogenase	KOG2450	E1.5.1.12; 1-pyrroline-5-carboxylate dehydrogenase	K00294
contig06484	Delta-1-pyrroline-5-carboxylate dehydrogenase 12A1, mitochondrial
contig06545	Serine carboxypeptidase 3	KOG1283
contig06555	Tubulin alpha-5 chain	KOG1376
contig06563	conserved hypothetical protein
contig06592	3-ketoacyl-CoA thiolase 2, peroxisomal	KOG1389
contig06707	hypothetical protein
contig06840	L-idonate 5-dehydrogenase	KOG0024
contig06850	Probable calcium-binding protein CML49	KOG0037
contig06891	NAC transcription factor
contig07041	Regulator of ribonuclease-like protein 2
contig07045	conserved hypothetical protein
contig07140	hypothetical protein
contig07267	Periplasmic beta-glucosidase		bglX; beta-glucosidase	K05349
contig07271	Lysosomal beta glucosidase
contig07276	Alpha-aminoadipic semialdehyde synthase	KOG0172
contig07277	Alpha-aminoadipic semialdehyde synthase	KOG0172
contig07417	conserved hypothetical protein
contig07424	Protein disulfide-isomerase A6
contig07436	conserved hypothetical protein
contig07440	conserved hypothetical protein
contig07538	conserved hypothetical protein
contig07540	hypothetical protein
contig07541	conserved hypothetical protein
contig07542	conserved hypothetical protein
contig07611	conserved hypothetical protein
contig07922	hypothetical protein
contig08028	conserved hypothetical protein
contig08150	Inositol-1,4,5-triphosphate 5-phosphatase (synaptojanin), INP51/INP52/INP53 family	KOG0566
contig08218	Probable GMP synthase [glutamine-hydrolyzing]
contig08231	Actin	KOG0676
contig08314	S-(hydroxymethyl)glutathione dehydrogenase	KOG0022
contig08357	conserved hypothetical protein
contig08478	Pyrrolidone-carboxylate peptidase	KOG4755
contig08495	Eukaryotic translation initiation factor 2 subunit beta	KOG2768	EIF2S2; translation initiation factor 2 subunit 2	K03238
contig08496	Eukaryotic translation initiation factor 2 subunit beta
contig08497	Eukaryotic translation initiation factor 2 subunit beta
contig08531	Proteasome subunit alpha type-2	KOG0181	PSMA2; 20S proteasome subunit alpha 2	K02726
contig08562	Tetratricopeptide repeat protein 1	KOG4234
contig08591	mRNA turnover protein 4 homolog	KOG0816
contig08592	mRNA turnover protein 4 homolog	KOG0816
contig08659	hypothetical protein
contig08662	IST1 homolog	KOG2027
contig08663	hypothetical protein
contig08675	hypothetical protein
contig08686	Abscisic stress-ripening protein 1
contig08695	Ubiquitin-conjugating enzyme E2 7	KOG0425	UBE2G1, UBC7; ubiquitin-conjugating enzyme E2 G1	K10575
contig08737	conserved hypothetical protein
contig08777	Probable prefoldin subunit 2	KOG4098
contig08816	Pollen allergen Lol p 2-A
contig08826	hypothetical protein
contig09033	hypothetical protein
contig09082	Monoacylglycerol lipase ABHD6	KOG1454
contig09159	26S proteasome non-ATPase regulatory subunit 4	KOG2884	PSMD4, RPN10; 26S proteasome regulatory subunit N10	K03029
contig09263	hypothetical protein
contig09281	Catalase isozyme 1	KOG0047
contig09282	Catalase isozyme 1	KOG0047
contig09295	hypothetical protein
contig09330	Auxin response factor 18
contig09404	DnaJ protein homolog	KOG0712	DNAJA2; DnaJ homolog subfamily A member 2	K09503
contig09468	26S proteasome non-ATPase regulatory subunit 14	KOG1555
contig09486	Dihydroflavonol-4-reductase	KOG1502
contig09496	Eukaryotic translation initiation factor 6	KOG3185
contig09497	Eukaryotic translation initiation factor 6	KOG3185
contig09499	Ribosomal RNA assembly protein mis3	KOG2874
contig09564	conserved hypothetical protein
contig09746	hypothetical protein
contig09771	UPF0664 stress-induced protein C29B12.11c	KOG3294
contig09839	Vacuolar protein sorting-associated protein 24 homolog 1
contig09840	Vacuolar protein sorting-associated protein 24 homolog 1	KOG3229	VPS24, CHMP3; charged multivesicular body protein 3	K12193
contig09842	Vacuolar protein sorting-associated protein 24 homolog 1
contig09843	Vacuolar protein sorting-associated protein 24 homolog 1	KOG3229	VPS24, CHMP3; charged multivesicular body protein 3	K12193
contig09960	MLP-like protein 423
contig09963	MLP-like protein 423
contig10000	Calcium-dependent protein kinase 19	KOG0032
contig10151	hypothetical protein
contig10204	Cytochrome c	KOG3453
contig10207	conserved hypothetical protein
contig10250	conserved hypothetical protein
contig10253	conserved hypothetical protein
contig10264	Ubiquitin	KOG0004
contig10357	COBRA-like protein 11
contig10359	COBRA-like protein 10
contig10360	COBRA-like protein 10
contig10383	Annexin D5	KOG0819
contig10409	Pollen-specific protein SF3	KOG1700
contig10426	Ras-related protein RIC1	KOG0084
contig10453	GTP-binding nuclear protein Ran-2	KOG0096	RAN; GTP-binding nuclear protein Ran	K07936
contig10486	Putative ferric-chelate reductase 1	KOG4293
contig10584	Glucosidase 2 subunit beta	KOG2397	PRKCSH; protein kinase C substrate 80K-H	K08288
contig10672	hypothetical protein
contig10688	conserved hypothetical protein
contig10730	hypothetical protein
contig10740	hypothetical protein
contig10788	Monothiol glutaredoxin-S4	KOG0911
contig10809	conserved hypothetical protein
contig10812	conserved hypothetical protein
contig10857	Uncharacterized protein At2g34160
contig10907	60S ribosomal protein L34	KOG1790	RP-L34e, RPL34; large subunit ribosomal protein L34e	K02915
contig11002	HIV-1 Vpr-binding protein	KOG1832
contig11004	HIV-1 Vpr-binding protein	KOG1832
contig11042	conserved hypothetical protein
contig11044	conserved hypothetical protein
contig11059	Eukaryotic translation initiation factor 3 subunit A	KOG2072	EIF3A; translation initiation factor 3 subunit A	K03254
contig11135	conserved hypothetical protein	KOG0161
contig11147	Protein DEK	KOG2266
contig11257	Heat shock protein 81-1	KOG0020
contig11343	Protein WAX2
contig11352	Nitrate/chlorate transporter	KOG1237
contig11409	hypothetical protein
contig11412	H/ACA ribonucleoprotein complex subunit 4	KOG2529
contig11442	FK506-binding protein 4	KOG1144
contig11444	FK506-binding protein 4
contig11447	conserved hypothetical protein
contig11516	hypothetical protein
contig11578	Nucleolar protein 56	KOG2573
contig11580	Nucleolar protein 56	KOG2573
contig11593	3-oxoacyl-[acyl-carrier-protein] synthase I, chloroplastic	KOG1394	fabF; 3-oxoacyl-[acyl-carrier-protein] synthase II	K09458
contig11651	Succinyl-CoA ligase [GDP-forming] subunit beta, mitochondrial	KOG2799	LSC2; succinyl-CoA synthetase beta subunit	K01900
contig11718	Zinc finger CCCH domain-containing protein 12	KOG1677
contig11782	hypothetical protein
contig11784	hypothetical protein
contig11816	conserved hypothetical protein
contig12030	Glycine-rich RNA-binding protein	KOG0116	RBMX, HNRNPG; heterogeneous nuclear ribonucleoprotein G	K12885
contig12110	Serine/threonine-protein kinase SAPK7	KOG0583
contig12282	SART1, HAF, SNU66; U4/U6.U5 tri-snRNP-associated protein 1	KOG2217	SART1, HAF, SNU66; U4/U6.U5 tri-snRNP-associated protein 1	K11984
contig12312	conserved hypothetical protein
contig12364	Auxin-responsive protein IAA30	KOG1596
contig12553	14-3-3-like protein GF14-E	KOG0841
contig12554	14-3-3-like protein GF14-B	KOG0841
contig12556	14-3-3-like protein GF14-B	KOG0841
contig12585	60S ribosomal protein L5-2
contig12586	60S ribosomal protein L5-1	KOG0875
contig12656	Major pollen allergen Pha a 5.1
contig12682	Calmodulin-like protein 5	KOG0027
contig12684	Calmodulin-like protein 5	KOG0027
contig12714	Ferritin-1, chloroplastic	KOG2332
contig12716	Ferritin-1, chloroplastic	KOG2332
contig12799	conserved hypothetical protein
contig12814	conserved hypothetical protein
contig12816	conserved hypothetical protein
contig12889	UPF0497 membrane protein Sb01g044070
contig12895	Actin-depolymerizing factor 5	KOG1735
contig12896	Actin-depolymerizing factor 5	KOG1735
contig12950	conserved hypothetical protein
contig12951	conserved hypothetical protein
contig12952	conserved hypothetical protein
contig13046	Signal peptidase complex catalytic subunit SEC11C	KOG3342	SEC11, sipW; signal peptidase, endoplasmic reticulum-type	K13280
contig13063	Calmodulin	KOG0027	CALM; calmodulin	K02183
contig13086	Transcription factor BTF3 homolog 4	KOG2240
contig13088	Transcription factor BTF3 homolog 4	KOG2240
contig13197	Ubiquitin-fold modifier-conjugating enzyme 1	KOG3357
contig13203	conserved hypothetical protein
contig13204	conserved hypothetical protein
contig13358	hypothetical protein
contig13360	conserved hypothetical protein
contig13374	60S ribosomal protein L36a	KOG3464	RP-L44e, RPL44; large subunit ribosomal protein L44e	K02929
contig13456	Histone H2B.10	KOG1744
contig13466	hypothetical protein
contig13468	Inositol-1,4,5-triphosphate 5-phosphatase (synaptojanin), INP51/INP52/INP53 family	KOG0566
contig13804	conserved hypothetical protein
contig13831	Sucrose-phosphate synthase 1
contig13890	Ubiquitin carboxyl-terminal hydrolase 12	KOG1863
contig13936	conserved hypothetical protein
contig13937	conserved hypothetical protein
contig13945	Mitogen-activated protein kinase 10
contig14023	ABC transporter F family member 3	KOG0062
contig14054	hypothetical protein
contig14081	Starch synthase 1, chloroplastic/amyloplastic	KOG1111	E2.4.1.21, glgA; starch synthase	K00703
contig14115	conserved hypothetical protein
contig14124	Beta-galactosidase 15	KOG4729
contig14140	conserved hypothetical protein
contig14276	Leucine aminopeptidase 2, chloroplastic	KOG2597
contig14291	acyl-ATP thioesterase
contig14367	Aldehyde dehydrogenase family 7 member A1	KOG2453	ALDH7A1; aldehyde dehydrogenase family 7 member A1	K14085
contig14425	hypothetical protein
contig14426	hypothetical protein
contig14464	Putative selenium-binding protein	KOG0918
contig14467	Dihydrolipoyl dehydrogenase 1, mitochondrial	KOG1335	DLD, lpd, pdhD; dihydrolipoamide dehydrogenase	K00382
contig14481	Pre-mRNA-splicing factor cwc25	KOG3869
contig14486	Peptide transporter PTR5	KOG1237
contig14496	Asparagine synthetase [glutamine-hydrolyzing]	KOG0571	asnB, ASNS; asparagine synthase (glutamine-hydrolysing)	K01953
contig14497	hypothetical protein
contig14501	conserved hypothetical protein	KOG1404
contig14512	conserved hypothetical protein
contig14523	Methylmalonate-semialdehyde dehydrogenase [acylating], mitochondrial	KOG2450	mmsA, iolA, ALDH6A1; malonate-semialdehyde dehydrogenase (acetylating) / methylmalonate-semialdehyde dehydrogenase	K00140
contig14546	Methylcrotonoyl-CoA carboxylase beta chain, mitochondrial	KOG0540
contig14571	Nucleolar protein 56	KOG2573
contig14573	Nucleolar protein 56	KOG2573
contig14594	Probable histone deacetylase 19	KOG1342
contig14625	conserved hypothetical protein	KOG1427
contig14680	AKIN gamma
contig14695	Alanine--glyoxylate aminotransferase 2 homolog 1, mitochondrial	KOG1404
contig14696	Alanine--glyoxylate aminotransferase 2 homolog 1, mitochondrial	KOG1404
contig14742	Plastidic glucose transporter 4
contig14794	conserved hypothetical protein	KOG1549
contig14803	Alanine--glyoxylate aminotransferase 2 homolog 3, mitochondrial	KOG1404	AGXT2; alanine-glyoxylate transaminase / (R)-3-amino-2-methylpropionate-pyruvate transaminase	K00827
contig14804	Alanine--glyoxylate aminotransferase 2 homolog 3, mitochondrial	KOG1404	AGXT2; alanine-glyoxylate transaminase / (R)-3-amino-2-methylpropionate-pyruvate transaminase	K00827
contig14848	SNF1-related protein kinase regulatory subunit gamma 1	KOG1764
contig14849	SNF1-related protein kinase regulatory subunit gamma 1	KOG1764
contig14857	Shaggy-related protein kinase alpha	KOG0658
contig14958	CBL-interacting protein kinase 30	KOG0583
contig14959	CBL-interacting protein kinase 30
contig14977	hypothetical protein
contig15065	Calcium-dependent protein kinase 32	KOG0032
contig15091	Lipoamide acyltransferase component of branched-chain alpha-keto acid dehydrogenase complex, mitochondrial	KOG0558	E2.3.1.168, bkdB; 2-oxoisovalerate dehydrogenase E2 component (dihydrolipoyl transacylase)	K09699
contig15129	Probable protein phosphatase 2C 9	KOG0698
contig15151	hypothetical protein
contig15152	hypothetical protein
contig15205	conserved hypothetical protein	KOG2318
contig15206	Pre-rRNA-processing protein esf1	KOG2318
contig15226	Putative nucleosome assembly protein C364.06	KOG1507
contig15227	Putative nucleosome assembly protein C364.06	KOG1507
contig15278	GTP-binding protein 128up	KOG1487
contig15326	conserved hypothetical protein
contig15374	Fumarylacetoacetase	KOG2843
contig15397	conserved hypothetical protein	KOG0161
contig15431	conserved hypothetical protein	KOG1455
contig15459	NAC domain-containing protein 68
contig15585	Transcription elongation factor A protein 2	KOG1105
contig15587	Transcription elongation factor A protein 2	KOG1105
contig15609	GDSL esterase/lipase APG
contig15610	hypothetical protein
contig15618	hypothetical protein
contig15677	conserved hypothetical protein
contig15705	SNF1-related protein kinase regulatory subunit beta-1	KOG1616
contig15873	ELMO domain-containing protein A	KOG2998
contig15874	Engulfment and cell motility protein 3	KOG2998
contig15916	Probable histone-lysine N-methyltransferase ATXR3
contig15922	Probable peroxisomal (S)-2-hydroxy-acid oxidase 2	KOG0538
contig15955	Exopolygalacturonase
contig15956	Exopolygalacturonase
contig15969	UBX domain-containing protein 6	KOG2699
contig15970	conserved hypothetical protein	KOG3288
contig15971	UBX domain-containing protein 6	KOG2699
contig15980	Bifunctional nitrilase/nitrile hydratase NIT4	KOG0805
contig15985	Alpha-galactosidase	KOG2366
contig15986	Alpha-galactosidase	KOG2366
contig16015	conserved hypothetical protein
contig16175	hypothetical protein
contig16181	Aldehyde dehydrogenase	KOG2456
contig16203	Pollen-specific protein C13
contig16204	Probable glycosyltransferase At5g11130	KOG1021	EXT1; glucuronyl/N-acetylglucosaminyl transferase EXT1	K02366
contig16205	Pollen-specific protein C13
contig16223	conserved hypothetical protein
contig16270	KEKE-like motif-containing transcription regulator (Rlr1)/suppressor of sin4	KOG1874
contig16271	MRS2-10
contig16274	Glucan endo-1,3-beta-glucosidase GI
contig16280	Estradiol 17-beta-dehydrogenase 12	KOG1014	KAR; beta-keto reductase	K10251
contig16304	homeobox-like resistance protein
contig16400	Pectate lyase
contig16419	Bax inhibitor 1	KOG1629
contig16421	Bax inhibitor 1	KOG1629
contig16490	Syntaxin-22	KOG0811	STX12, STX13; syntaxin 12/13	K13813
contig16560	DnaJ homolog subfamily C member 8	KOG1150
contig16680	Pectate lyase
contig16682	Pectate lyase
contig16716	Alba-like protein C9orf23 homolog	KOG2567
contig16726	csAtPR5
contig16740	conserved hypothetical protein	KOG0994
contig16764	Annexin D1	KOG0819
contig16766	Annexin D2	KOG0819
contig16795	Proteasome subunit beta type-7-B	KOG0173	PSMB7; 20S proteasome subunit beta 2	K02739
contig16809	BCL-2 binding anthanogene-1	KOG4361
contig16810	conserved hypothetical protein
contig16811	conserved hypothetical protein
contig16884	Epsin-2	KOG2056
contig16993	Beta-galactosidase 9	KOG0496
contig16994	Beta-galactosidase 9	KOG0496
contig17035	Protein-L-isoaspartate O-methyltransferase	KOG1661
contig17049	Isovaleryl-CoA dehydrogenase 2, mitochondrial (Fragment)	KOG0141	IVD, ivd; isovaleryl-CoA dehydrogenase	K00253
contig17101	Vacuolar protein sorting-associated protein 2 homolog 1	KOG3230	CHMP2A; charged multivesicular body protein 2A	K12191
contig17143	conserved hypothetical protein
contig17211	Chitinase 1
contig17276	ADP-ribosylation factor	KOG0070
contig17356	General transcription factor IIF subunit 2	KOG2905	TFIIF2, GTF2F2, TFG2; transcription initiation factor TFIIF subunit beta	K03139
contig17403	Coiled-coil domain-containing protein 25	KOG3272
contig17419	Eukaryotic translation initiation factor 3 subunit K	KOG3252
contig17515	RhoA GTPase effector DIA/Diaphanous	KOG1924
contig17519	GTP-binding protein SAR1A	KOG0077	SAR1; GTP-binding protein SAR1	K07953
contig17523	Nascent polypeptide-associated complex subunit alpha-like protein	KOG2239
contig17525	Nascent polypeptide-associated complex subunit alpha-like protein	KOG2239
contig17552	hypothetical protein
contig17587	NEDD8-conjugating enzyme Ubc12	KOG0420
contig17612	UPF0424 protein C1orf128	KOG1730
contig17641	Ubiquitin-conjugating enzyme E2 variant 1B	KOG0896
contig17642	Ubiquitin-conjugating enzyme E2 variant 1D	KOG0896
contig17649	Calcium-dependent protein kinase SK5	KOG0027
contig17651	hypothetical protein
contig17706	21 kDa protein
contig17766	conserved hypothetical protein	KOG0382
contig17772	Protein thiJ	KOG2764
contig17777	Ubiquitin carrier protein E2 28	KOG0417	UBE2D_E, UBC4, UBC5; ubiquitin-conjugating enzyme E2 D/E	K06689
contig17877	conserved hypothetical protein
contig17878	Putative invertase inhibitor
contig17880	DRP1 protein	KOG2897
contig17932	Elicitor-responsive protein 3	KOG1030
contig18014	hypothetical protein
contig18031	Proteasome subunit beta type-6	KOG0174	PSMB6; 20S proteasome subunit beta 1	K02738
contig18072	hypothetical protein
contig18081	conserved hypothetical protein
contig18151	NifU-like protein 3, chloroplastic	KOG2358
contig18152	NifU-like protein 2, chloroplastic	KOG2358
contig18157	hypothetical protein
contig18158	hypothetical protein
contig18165	Probable serine/threonine-protein kinase RLCKVII	KOG1187
contig18242	HIV-1 Vpr-binding protein	KOG1832
contig18244	conserved hypothetical protein
contig18245	conserved hypothetical protein
contig18252	Probable calcium-binding protein CML13	KOG0028
contig18253	Probable calcium-binding protein CML13	KOG0028
contig18254	Probable calcium-binding protein CML13	KOG0028
contig18295	ADP-ribosylation factor-like protein 5	KOG0070
contig18298	SNAP25 homologous protein SNAP33	KOG3065
contig18306	Uncharacterised protein At1g10890	KOG0163
contig18313	Calmodulin	KOG0027	CALM; calmodulin	K02183
contig18314	Calmodulin	KOG0027
contig18363	hypothetical protein
contig18375	ARPC5; actin related protein 2/3 complex, subunit 5	KOG3380	ARPC5; actin related protein 2/3 complex, subunit 5	K05754
contig18433	V-type proton ATPase subunit F	KOG3432	ATPeVF, ATP6S14; V-type H+-transporting ATPase subunit F	K02151
contig18445	Uncharacterized GPI-anchored protein At1g27950
contig18449	40S ribosomal protein S24-2	KOG3424
contig18513	Ubiquitin-conjugating enzyme E2 2	KOG0419	UBE2B, RAD6B; ubiquitin-conjugating enzyme E2 B	K10574
contig18518	Peroxiredoxin-2C	KOG0541
contig18550	Calmodulin	KOG0027
contig18660	conserved hypothetical protein	KOG2569
contig18671	Acyl carrier protein 3, chloroplastic	KOG1748
contig18713	40S ribosomal protein S23	KOG1749
contig18719	Histone H3.3	KOG1745
contig18724	RNA polymerase II, large subunit	KOG0260
contig18725	RNA polymerase II, large subunit	KOG0260
contig18808	hypothetical protein
contig18921	conserved hypothetical protein
contig18922	conserved hypothetical protein
contig18923	conserved hypothetical protein
contig18960	conserved hypothetical protein
contig18962	conserved hypothetical protein
contig18970	NADH dehydrogenase [ubiquinone] 1 alpha subcomplex subunit 6	KOG3426	NDUFA6; NADH dehydrogenase (ubiquinone) 1 alpha subcomplex 6	K03950
contig19001	Hevein-like protein
contig19003	Cysteine proteinase inhibitor 8
contig19004	Cysteine proteinase inhibitor 8
contig19024	F-box protein FBW2	KOG1947
contig19039	hypothetical protein
contig19050	hypothetical protein
contig19062	Sumo-conjugating enzyme ubc9	KOG0424	UBE2I, UBC9; ubiquitin-conjugating enzyme E2 I	K10577
contig19108	hypothetical protein
contig19191	conserved hypothetical protein
contig19193	conserved hypothetical protein
contig19230	Uncharacterized protein At2g27730, mitochondrial
contig19253	cell division AAA ATPase family protein	KOG0743
contig19256	Acyl carrier protein, mitochondrial	KOG1748
contig19264	Probable calcium-binding protein CML18	KOG0027
contig19407	Probable galacturonosyltransferase-like 4
contig19449	Uncharacterized protein At5g39570
contig19533	Type I inositol-1,4,5-trisphosphate 5-phosphatase 1	KOG0566
contig19566	60S ribosomal protein L34	KOG1790
contig19602	Pollen allergen Lol p 2-A
contig19603	Pollen allergen Dac g 2 (Fragment)
contig19637	conserved hypothetical protein	KOG3457
contig19723	conserved hypothetical protein
contig19728	conserved hypothetical protein
contig19839	Transcription elongation factor SPT4 homolog 2	KOG3490
contig19841	Transcription elongation factor SPT4 homolog 2	KOG3490
contig19859	RhoA GTPase effector DIA/Diaphanous	KOG1924
contig19860	Thioredoxin domain-containing protein 5	KOG0191
contig19862	Thioredoxin domain-containing protein 5	KOG0191
contig19870	conserved hypothetical protein
contig19911	Polcalcin Phl p 7	KOG0027
contig19913	Polcalcin Phl p 7	KOG0027
contig19980	Calcyclin-binding protein	KOG3260	CACYBP, SIP; calcyclin binding protein	K04507
contig20079	60S ribosomal protein L35a-3	KOG0887	RP-L35Ae, RPL35A; large subunit ribosomal protein L35Ae	K02917
contig20087	conserved hypothetical protein
contig20143	conserved hypothetical protein
contig20173	hypothetical protein
contig20174	conserved hypothetical protein
contig20226	Non-specific lipid-transfer protein 3
contig20227	Non-specific lipid-transfer protein
contig20256	Myosin class I heavy chain	KOG0162
contig20258	Myosin class I heavy chain	KOG0162
contig20263	conserved hypothetical protein
contig20264	conserved hypothetical protein
contig20383	ATP synthase 6 kDa subunit, mitochondrial (Fragment)
contig20448	conserved hypothetical protein
contig20499	conserved hypothetical protein
contig20501	conserved hypothetical protein
contig20639	Signal peptidase complex catalytic subunit SEC11C	KOG3342
contig20697	hypothetical protein
contig20768	Ubiquitin-fold modifier 1	KOG3483
contig20839	Dosage compensation complex, subunit MLE	KOG0921
contig20889	conserved hypothetical protein
contig21060	hypothetical protein
contig21061	Actin-depolymerizing factor 1	KOG1735
contig21121	Acyl carrier protein, mitochondrial	KOG1748	NDUFAB1; NADH dehydrogenase (ubiquinone) 1 alpha/beta subcomplex 1	K03955
contig21195	hypothetical protein
contig21197	conserved hypothetical protein
contig21215	Regulator of nonsense transcripts 2	KOG2051
contig21336	Acyl-[acyl-carrier-protein] desaturase, chloroplastic
contig21369	GDSL esterase/lipase At1g28600
contig21378	Uncharacterized protein At2g23090
contig21379	Uncharacterized protein At2g23090
contig21500	Histone H3.2	KOG1745
contig21672	conserved hypothetical protein
contig21673	hypothetical protein
contig22100	hypothetical protein
contig22290	conserved hypothetical protein
contig22356	Uncharacterized protein At2g37660, chloroplastic	KOG1203
contig22378	Vacuolar protein sorting-associated protein 32 homolog 2	KOG1656	CHMP4, SNF7, VPS32; charged multivesicular body protein 4	K12194
contig22426	Stem-specific protein TSJT1	KOG0571
contig22452	Mitochondria fission 1 protein	KOG3364
contig22477	Non-specific lipid-transfer protein 2
contig22484	60S ribosomal protein L23a	KOG1751	RP-L23, rplW; large subunit ribosomal protein L23	K02892
contig22548	Stress-associated endoplasmic reticulum protein 2	KOG3491
contig22563	wali5
contig22618	Uncharacterized sugar kinase MJ0406	KOG2854
contig22639	conserved hypothetical protein
contig22710	Pre-mRNA-processing factor 40 homolog A	KOG0152	PRPF40, PRP40; pre-mRNA-processing factor 40	K12821
contig22769	Beta-lactamase TEM		E3.5.2.6, ampC, penP; beta-lactamase	K01467
contig22893	F-box-like/WD repeat-containing protein TBL1X	KOG0273	TBL1; transducin (beta)-like 1	K04508
contig22915	Peptidyl-prolyl cis-trans isomerase cyp5	KOG0546
contig22939	Beta-fructofuranosidase, soluble isoenzyme I	KOG0228	E3.2.1.26, sacA; beta-fructofuranosidase	K01212
contig23052	Probable nucleolar protein 5-2	KOG2572	NOP58; nucleolar protein 58	K14565
contig23063	Programmed cell death protein 4	KOG0403
contig23066	Rop guanine nucleotide exchange factor 1
contig23105	Asparagine synthetase [glutamine-hydrolyzing]	KOG0571	asnB, ASNS; asparagine synthase (glutamine-hydrolysing)	K01953
contig23122	DnaJ homolog subfamily C member 21	KOG0717
contig23127	L-ascorbate oxidase homolog	KOG1263	E1.10.3.3; L-ascorbate oxidase	K00423
contig23180	Beta-amylase		E3.2.1.2; beta-amylase	K01177
contig23264	Serine/threonine-protein kinase PBS1	KOG1187
contig23338	Chaperone protein dnaJ 16	KOG0713
contig23392	Ubiquitin carboxyl-terminal hydrolase 12	KOG1987
contig23472	Proline dehydrogenase, mitochondrial	KOG0186	E1.5.99.8; proline dehydrogenase	K00318
contig23495	WD repeat-containing protein 74	KOG3881
contig23502	CBL-interacting protein kinase 16	KOG0583
contig23526	UBA domain-containing protein 7	KOG0431
contig23591	Peroxidase 44
contig23593	26S protease regulatory subunit 8 homolog A	KOG0728	PSMC5, RPT6; 26S proteasome regulatory subunit T6	K03066
contig23632	Sugar phosphate exchanger 2	KOG2533
contig23640	Enolase 1	KOG2670	ENO, eno; enolase	K01689
contig23643	Calcium-dependent protein kinase 34	KOG0032
contig23670	Afadin- and alpha-actinin-binding protein	KOG0996
contig23695	HAUS augmin-like complex subunit 4	KOG1924
contig23698	CBL-interacting protein kinase 5	KOG0583
contig23708	Nephrocystin-3	KOG1840
contig23769	Probable gibberellin receptor GID1L1	KOG1515
contig23776	Anthranilate N-benzoyltransferase protein 3
contig23798	Monodehydroascorbate reductase	KOG1336	E1.6.5.4; monodehydroascorbate reductase (NADH)	K08232
contig23825	Formate dehydrogenase 1, mitochondrial	KOG0069	FDH; formate dehydrogenase	K00122
contig23826	universal stress protein 3739
contig23838	hypothetical protein
contig23845	DEAD-box ATP-dependent RNA helicase 13	KOG0347
contig23853	F-box protein At2g26850
contig23952	UBA domain-containing protein 7	KOG0431
contig23962	Hexokinase-7	KOG1369	HK; hexokinase	K00844
contig23984	Ribosomal RNA-processing protein 7 homolog A	KOG4008	RRP7; ribosomal RNA-processing protein 7	K14545
contig23986	conserved hypothetical protein
contig24019	PP2A regulatory subunit TAP46	KOG2830
contig24031	Polyadenylate-binding protein 2-A	KOG3702
contig24033	CD2 antigen cytoplasmic tail-binding protein 2	KOG2950
contig24089	Bifunctional dihydroflavonol 4-reductase/flavanone 4-reductase	KOG1502
contig24113	Probable receptor-like protein kinase At2g42960	KOG1187
contig24118	Protein RUPTURED POLLEN GRAIN 1	KOG1623
contig24154	Somatic embryogenesis receptor kinase 1	KOG1187
contig24169	Abhydrolase domain-containing protein FAM108C1	KOG1552
contig24174	conserved hypothetical protein
contig24175	F-box/kelch-repeat protein At2g44130	KOG4441
contig24204	Pto-interacting protein 1	KOG1187
contig24251	Homeobox-leucine zipper protein HOX4	KOG0483
contig24259	Ankyrin repeat domain-containing protein 2	KOG4177
contig24301	Uncharacterized glycosyltransferase AGO61	KOG4698
contig24307	conserved hypothetical protein	KOG2002
contig24331	Mitochondrial uncoupling protein 3	KOG0753
contig24344	Thiol protease SEN102	KOG1543
contig24379	Small G protein signaling modulator 3	KOG2058
contig24403	Late embryogenesis abundant protein Lea14-A
contig24424	Ribonuclease H2 subunit A	KOG2299	RNASEH2A; ribonuclease H2 subunit A	K10743
contig24444	ADIPOR-like receptor CG5315	KOG0748
contig24469	Protein MAM3	KOG2118
contig24484	Cytosolic Fe-S cluster assembly factor nubp1	KOG3022
contig24507	Acetyl-coenzyme A synthetase 1	KOG1175
contig24509	conserved hypothetical protein		PEX13; peroxin-13	K13344
contig24534	Apoptosis-inducing factor homolog B	KOG2495
contig24552	Expansin-B4
contig24586	42 kDa peptidyl-prolyl isomerase	KOG0543
contig24679	Ethylene-responsive transcription factor ERF073
contig24681	3-hydroxyisobutyryl-CoA hydrolase-like protein 3	KOG1684
contig24684	conserved hypothetical protein	KOG2944
contig24711	E3 ubiquitin-protein ligase RNF25	KOG4445
contig24733	Protein XAP5 CIRCADIAN TIMEKEEPER	KOG2894
contig24741	Protein PPLZ12	KOG2620
contig24774	E3 ubiquitin-protein ligase SINAT3	KOG3002	SIAH1; E3 ubiquitin-protein ligase SIAH1	K04506
contig24813	Arginase	KOG2964	E3.5.3.1, rocF, arg; arginase	K01476
contig24881	Beta-amylase
contig24917	Putative casein kinase II subunit beta-4	KOG3092	CSNK2B; casein kinase II subunit beta	K03115
contig24923	Ankyrin repeat and zinc finger domain-containing protein 1	KOG2505
contig24931	5'-nucleotidase surE		surE; 5'-nucleotidase	K03787
contig24935	NAC domain-containing protein 48
contig24960	Galactokinase	KOG0631	galK; galactokinase	K00849
contig24972	Protein WAX2
contig25020	1-aminocyclopropane-1-carboxylate oxidase homolog 1	KOG0143
contig25047	conserved hypothetical protein	KOG2002
contig25156	Salutaridine reductase	KOG1208
contig25177	conserved hypothetical protein	KOG4709
contig25308	Uncharacterized methyltransferase WBSCR22	KOG1541
contig25407	Monoglyceride lipase	KOG1455
contig25411	Probable pectinesterase/pectinesterase inhibitor 13
contig25420	Serine/threonine-protein kinase OXI1	KOG0610
contig25444	U-box domain-containing protein 16	KOG4224
contig25452	Periodic tryptophan protein 1 homolog	KOG0270
contig25478	conserved hypothetical protein
contig25489	Light-inducible protein CPRF2	KOG4343
contig25496	Rac-like GTP-binding protein 3	KOG0393
contig25527	Proteasome subunit alpha type-7-A	KOG0183	PSMA7; 20S proteasome subunit alpha 4	K02731
contig25537	conserved hypothetical protein	KOG0147
contig25611	Hydroxymethylglutaryl-CoA synthase	KOG1393	E2.3.3.10; hydroxymethylglutaryl-CoA synthase	K01641
contig25616	conserved hypothetical protein
contig25620	Probable CCR4-associated factor 1 homolog 7	KOG0304	CNOT7_8, CAF1, POP2; CCR4-NOT transcription complex subunit 7/8	K12581
contig25638	B3 domain-containing protein VP1
contig25643	Oligoribonuclease	KOG3242	orn, REX2, REXO2; oligoribonuclease	K13288
contig25700	ADP-ribosylation factor	KOG0070
contig25741	ring E3 ubiquitin ligase	KOG2789
contig25822	Pollen allergen KBG 41
contig25823	conserved hypothetical protein	KOG2038
contig25826	hypothetical protein
contig25831	conserved hypothetical protein	KOG1676
contig25848	ADP-ribosylation factor-like protein 8B	KOG0075
contig25905	Probable F-actin-capping protein subunit beta	KOG3174
contig25911	Nuclear pore complex protein Nup98
contig25942	Chitinase 1
contig25967	Syntaxin-121	KOG0810	STX1B_2_3; syntaxin 1B/2/3	K08486
contig25981	Proteasome subunit beta type-6	KOG0174	PSMB6; 20S proteasome subunit beta 1	K02738
contig25989	HIV Tat-specific factor 1	KOG1548
contig25997	Serine/threonine-protein phosphatase 6 regulatory ankyrin repeat subunit C	KOG0509
contig26021	Uncharacterized protein At5g01610
contig26029	Dehydration-responsive element-binding protein 1A
contig26034	Surfeit locus protein 2
contig26036	Zinc finger matrin-type protein 2	KOG4727	SNU23; U4/U6.U5 tri-snRNP component SNU23	K12848
contig26039	60S ribosomal protein L19-2	KOG1696	RP-L19e, RPL19; large subunit ribosomal protein L19e	K02885
contig26068	conserved hypothetical protein	KOG2002
contig26100	Vacuolar protein sorting-associated protein 2 homolog 3	KOG3230	CHMP2B; charged multivesicular body protein 2B	K12192
contig26127	GDSL esterase/lipase At3g62280
contig26146	Beta-galactosidase
contig26182	Glycerol-3-phosphate dehydrogenase [NAD(P)+]	KOG2711
contig26191	Probable calcium-binding protein CML16	KOG0027
contig26226	Gamma-glutamyltranspeptidase 2	KOG2410	ggt; gamma-glutamyltranspeptidase	K00681
contig26240	conserved hypothetical protein	KOG2369
contig26277	RING finger protein 115	KOG4628
contig26374	Cellulose synthase-like protein D3
contig26389	Multiple myeloma tumor-associated protein 2 homolog	KOG4520
contig26395	PHD finger protein At1g33420	KOG1844
contig26405	conserved hypothetical protein
contig26409	Zinc finger A20 and AN1 domain-containing stress-associated protein 11	KOG3173
contig26434	Peptidyl-prolyl cis-trans isomerase CYP19-4	KOG0880
contig26440	Pollen-specific protein SF3	KOG1700
contig26441	Universal stress protein A-like protein
contig26456	Xylosyltransferase 1	KOG0799
contig26457	Uncharacterized protein At5g39865	KOG2824
contig26485	Syntaxin-61	KOG3202	STX6; syntaxin 6	K08498
contig26490	Pollen-specific protein SF3	KOG1700
contig26535	Inositol-1,4,5-triphosphate 5-phosphatase (synaptojanin), INP51/INP52/INP53 family	KOG0566
contig26542	Craniofacial development protein 1	KOG4776
contig26554	conserved hypothetical protein	KOG2504
contig26587	Coatomer subunit zeta-1	KOG3343
contig26628	Vacuolar protein sorting-associated protein 29	KOG3325
contig26629	Peroxisomal membrane protein PMP22	KOG1944	PXMP2, PMP22; peroxisomal membrane protein 2	K13347
contig26648	Uncharacterized protein ypgQ
contig26666	Lysine histidine transporter-like 1	KOG1303
contig26718	Zinc finger Ran-binding domain-containing protein 3
contig26731	Probable pectinesterase 50
contig26742	Cytokinin-N-glucosyltransferase 1	KOG1192
contig26744	conserved hypothetical protein
contig26751	Putative pectinesterase/pectinesterase inhibitor 24
contig26786	conserved hypothetical protein	KOG2572
contig26838	Transmembrane emp24 domain-containing protein 10	KOG1691
contig26840	Light-inducible protein CPRF2	KOG0837
contig26846	Translationally-controlled tumor protein homolog	KOG1727
contig26855	conserved hypothetical protein
contig26887	Coatomer subunit zeta-1	KOG3343
contig26890	Aldose 1-epimerase	KOG1604
contig26898	Predicted ubiquitin-protein ligase/hyperplastic discs protein, HECT superfamily	KOG0943
contig26922	Probable calcium-binding protein CML16	KOG0027
contig26935	Heat stress transcription factor C-1b	KOG0627
contig26943	conserved hypothetical protein	KOG0151
contig26945	Monoglyceride lipase	KOG1455
contig26996	Iron-sulfur cluster assembly enzyme ISCU, mitochondrial	KOG3361
contig27022	conserved hypothetical protein
contig27072	Probable polygalacturonase
contig27078	Soluble inorganic pyrophosphatase	KOG1626
contig27088	conserved hypothetical protein	KOG0163
contig27118	conserved hypothetical protein
contig27149	conserved hypothetical protein
contig27175	Pollen-specific protein SF3	KOG1700
contig27199	conserved hypothetical protein	KOG0994
contig27229	Glucan endo-1,3-beta-glucosidase
contig27238	Signal peptidase complex subunit 3B	KOG3372	SPCS3, SPC3; signal peptidase complex subunit 3	K12948
contig27260	conserved hypothetical protein
contig27278	Probable ADP-ribosylation factor GTPase-activating protein AGD11	KOG1030
contig27413	Bowman-Birk type trypsin inhibitor
contig27433	Bet1-like SNARE 1-1	KOG3385	BET1; blocked early in transport 1	K08504
contig27435	SKP1-like protein 1B	KOG1724	SKP1, CBF3D; S-phase kinase-associated protein 1	K03094
contig27453	Protein FAM32A-like	KOG3410
contig27481	Tetratricopeptide repeat protein 13	KOG4626
contig27511	hypothetical protein
contig27540	conserved hypothetical protein
contig27594	hypothetical protein
contig27604	hypothetical protein
contig27623	Peptidyl-prolyl cis-trans isomerase NIMA-interacting 4	KOG3258
contig27664	conserved hypothetical protein
contig27667	Basic endochitinase A	KOG4742
contig27700	conserved hypothetical protein
contig27708	Cyanate hydratase		cynS; cyanate lyase	K01725
contig27726	Probable U6 snRNA-associated Sm-like protein LSm4	KOG3293	LSM4; U6 snRNA-associated Sm-like protein LSm4	K12623
contig27749	Peroxisomal multifunctional enzyme type 2	KOG4170
contig27771	conserved hypothetical protein
contig27775	conserved hypothetical protein
contig27779	CRAL-TRIO domain-containing protein C23B6.04c	KOG1470
contig27800	conserved hypothetical protein
contig27803	Universal stress protein A-like protein
contig27869	hypothetical protein
contig27873	Subtilisin-like protease
contig27875	conserved hypothetical protein
contig27876	Cytochrome b5	KOG0537
contig27878	hypothetical protein
contig27904	Probable calcium-binding protein CML22	KOG0027
contig27928	conserved hypothetical protein
contig27978	Calmodulin	KOG0027	CALM; calmodulin	K02183
contig28003	Peroxisomal multifunctional enzyme type 2	KOG4170
contig28069	hypothetical protein
contig28097	conserved hypothetical protein	KOG0161
contig28112	conserved hypothetical protein
contig28116	Protein FAM192A	KOG4036
contig28172	conserved hypothetical protein
contig28175	Expansin-A32
contig28184	Zeamatin
contig28203	Pectinesterase inhibitor
contig28204	Thiol protease SEN102	KOG1543
contig28261	conserved hypothetical protein
contig28288	RPM1-interacting protein 4
contig28299	Fatty acyl-CoA reductase 1	KOG1221	FAR; fatty acyl-CoA reductase	K13356
contig28368	conserved hypothetical protein
contig28373	conserved hypothetical protein
contig28416	hypothetical protein
contig28482	Probable LRR receptor-like serine/threonine-protein kinase At1g63430	KOG1187
contig28485	Thioredoxin-like protein 4A	KOG3414	TXNL4A, DIB1; U5 snRNP protein, DIM1 family	K12859
contig28507	60S ribosomal protein L51, mitochondrial	KOG3445
contig28529	conserved hypothetical protein
contig28533	conserved hypothetical protein	KOG3292
contig28550	Uncharacterized protein C23C4.09c	KOG3431
contig28566	Putative invertase inhibitor
contig28622	Thioredoxin-like protein 4A	KOG3414	TXNL4A, DIB1; U5 snRNP protein, DIM1 family	K12859
contig28645	conserved hypothetical protein
contig28661	Coatomer subunit zeta-1	KOG3343
contig28688	Cytochrome b5	KOG0537
contig28710	Probable small nuclear ribonucleoprotein G	KOG1780	SNRPG, SMG; small nuclear ribonucleoprotein G	K11099
contig28729	hypothetical protein
contig28799	60S ribosomal protein L31	KOG0893	RP-L31e, RPL31; large subunit ribosomal protein L31e	K02910
contig28808	Rop guanine nucleotide exchange factor 1
contig28846	conserved hypothetical protein
contig28852	conserved hypothetical protein
contig28866	conserved hypothetical protein
contig28875	hypothetical protein
contig28882	Lipid transfer-like protein VAS
contig28883	conserved hypothetical protein
contig28952	Thioredoxin H-type	KOG0907
contig28986	AP-3 complex subunit sigma-1	KOG0936	AP3S; AP-3 complex subunit sigma	K12399
contig29016	Profilin-2/4	KOG1755	PFN; profilin	K05759
contig29019	conserved hypothetical protein
contig29035	conserved hypothetical protein
contig29039	DNA/RNA-binding protein KIN17	KOG2837
contig29043	U6 snRNA-associated Sm-like protein LSm7	KOG1781	LSM7; U6 snRNA-associated Sm-like protein LSm7	K12626
contig29055	Caffeoyl-CoA O-methyltransferase	KOG1663	E2.1.1.-;	K00599
contig29088	GATA transcription factor 11	KOG1601
contig29095	conserved hypothetical protein
contig29105	Cyclin-B1-2	KOG3061	POMP, UMP1; proteasome maturation protein	K11599
contig29107	Histone H2B.1	KOG1744
contig29172	conserved hypothetical protein
contig29224	Probable mitochondrial chaperone bcs1	KOG0743
contig29226	hypothetical protein
contig29229	conserved hypothetical protein
contig29235	Protein CLP1 homolog	KOG2749	CLP1, HERB; polyribonucleotide 5'-hydroxyl-kinase	K14399
contig29263	U-box domain-containing protein 35
contig29335	Dehydrin DHN1
contig29351	conserved hypothetical protein
contig29422	conserved hypothetical protein
contig29424	Protein RUPTURED POLLEN GRAIN 1	KOG1623
contig29431	conserved hypothetical protein	KOG1029
contig29453	hypothetical protein
contig29461	Beta-glucosidase, chloroplastic	KOG0626
contig29503	conserved hypothetical protein
contig29569	Gibberellin-regulated protein 4
contig29590	conserved hypothetical protein
contig29595	hypothetical protein
contig29596	conserved hypothetical protein
contig29621	conserved hypothetical protein	KOG3228
contig29677	GPI-anchored protein LORELEI
contig29822	conserved hypothetical protein
contig29848	conserved hypothetical protein
contig29861	conserved hypothetical protein
contig29874	Aldose 1-epimerase	KOG1604
contig29891	conserved hypothetical protein
contig29904	hypothetical protein
contig29908	Probable ubiquitin carrier protein E2 26	KOG0895
contig29931	Ubiquitin-like protein SMT3	KOG1769	SUMO, SMT3; small ubiquitin-related modifier	K12160
contig29941	Non-specific lipid-transfer protein 3
contig29942	hypothetical protein
contig29952	conserved hypothetical protein
contig30017	conserved hypothetical protein
contig30023	Aspartic proteinase Asp1	KOG1339
contig30086	Ras-related protein RABD1	KOG0084
contig30108	Uncharacterized protein At5g64816
contig30114	17.9 kDa class I heat shock protein	KOG0710	HSP20; HSP20 family protein	K13993
contig30127	Caltractin (Fragment)	KOG0028
contig30173	conserved hypothetical protein
contig30191	conserved hypothetical protein
contig30211	NADH dehydrogenase [ubiquinone] 1 beta subcomplex subunit 9	KOG3466	NDUFB9; NADH dehydrogenase (ubiquinone) 1 beta subcomplex 9	K03965
contig30238	Pollen allergen Dac g 3 (Fragment)
contig30248	hypothetical protein
contig30285	Beta-glucosidase, chloroplastic	KOG0626
contig30286	Gibberellin-regulated protein 4
contig30371	NADH-ubiquinone oxidoreductase 10.5 kDa subunit	KOG3446	NDUFA2; NADH dehydrogenase (ubiquinone) 1 alpha subcomplex 2	K03946
contig30374	U6 snRNA-associated Sm-like protein LSm7	KOG1781	LSM7; U6 snRNA-associated Sm-like protein LSm7	K12626
contig30433	U6 snRNA-associated Sm-like protein LSm3	KOG3460	LSM3; U6 snRNA-associated Sm-like protein LSm3	K12622
contig30448	conserved hypothetical protein
contig30463	Probable serine racemase	KOG1251	SRR; serine racemase	K12235
contig30472	conserved hypothetical protein
contig30485	conserved hypothetical protein
contig30493	conserved hypothetical protein	KOG4618
contig30536	hypothetical protein
contig30539	EF-hand Ca2+-binding protein CCD1	KOG0028
contig30548	Meiotic nuclear division protein 1 homolog	KOG3433
contig30550	conserved hypothetical protein
contig30558	Probable calcium-binding protein CML21	KOG0027
contig30559	U6 snRNA-associated Sm-like protein LSm3	KOG3460	LSM3; U6 snRNA-associated Sm-like protein LSm3	K12622
contig30604	conserved hypothetical protein
contig30620	hypothetical protein
contig30643	hypothetical protein
contig30661	60S ribosomal protein L36-2	KOG3452	RP-L36e, RPL36; large subunit ribosomal protein L36e	K02920
contig30668	conserved hypothetical protein
contig30738	NADH-ubiquinone oxidoreductase 10.5 kDa subunit	KOG3446	NDUFA2; NADH dehydrogenase (ubiquinone) 1 alpha subcomplex 2	K03946
contig30745	1-aminocyclopropane-1-carboxylate oxidase homolog 1	KOG0143
contig30766	ABC transporter G family member 11	KOG0061
contig30768	Probable signal peptidase complex subunit 1	KOG4112	SPCS1; signal peptidase complex subunit 1	K12946
contig30776	hypothetical protein
contig30779	Cysteine proteinase inhibitor
contig30791	conserved hypothetical protein
contig30800	conserved hypothetical protein
contig30833	conserved hypothetical protein
contig30867	Probable serine/threonine-protein kinase RLCKVII	KOG1187
contig30907	Uncharacterized protein At4g29660
contig30941	Beta-1,3-galactosyltransferase pvg3	KOG2287
contig30952	Uncharacterized solute carrier family 35 member C320.08	KOG2766
contig30976	conserved hypothetical protein
contig30990	Histone H2A	KOG1756
contig31027	Non-specific lipid-transfer protein 2G
contig31057	conserved hypothetical protein	KOG4672
contig31073	Peroxidase 2 (Fragment)
contig31094	Protein WAX2
contig31109	40S ribosomal protein S29	KOG3506	RP-S29e, RPS29; small subunit ribosomal protein S29e	K02980
contig31110	conserved hypothetical protein
contig31122	Subtilisin-like protease	KOG1114
contig31200	hypothetical protein
contig31223	U6 snRNA-associated Sm-like protein LSm3	KOG3460	LSM3; U6 snRNA-associated Sm-like protein LSm3	K12622
contig31242	conserved hypothetical protein
contig31261	conserved hypothetical protein
contig31265	hypothetical protein
contig31266	Copper transport protein ATOX1	KOG1603
contig31319	conserved hypothetical protein
contig31325	Potassium transporter 1
contig31331	conserved hypothetical protein
contig31338	Protein SEC13 homolog	KOG1332
contig31386	60S ribosomal protein L37a	KOG0402	RP-L37Ae, RPL37A; large subunit ribosomal protein L37Ae	K02921
contig31450	Histone H4 variant TH091	KOG3467
contig31531	ATP synthase 6 kDa subunit, mitochondrial (Fragment)
contig31545	Signal recognition particle 19 kDa protein	KOG3198	SRP19; signal recognition particle subunit SRP19	K03105
contig31578	conserved hypothetical protein
contig31640	hypothetical protein
contig31691	conserved hypothetical protein
contig31752	hypothetical protein
contig31813	conserved hypothetical protein
contig31826	hypothetical protein
contig31874	Vesicle coat complex COPII, subunit SEC31	KOG0307
contig31904	Uncharacterized protein OsI_031781
contig31911	conserved hypothetical protein
contig31914	conserved hypothetical protein
contig31927	Predicted DNA-binding protein, contains SAP domain	KOG4246
contig32039	RhoA GTPase effector DIA/Diaphanous	KOG1924
contig32052	conserved hypothetical protein
contig32128	Pollen allergen Lol p 2-A
contig32164	ozone-responsive stress-related protein
contig32175	conserved hypothetical protein
contig32178	conserved hypothetical protein
contig32182	hypothetical protein
contig32217	MADS-box transcription factor 2	KOG0014
contig32234	caleosin 1
contig32250	60S ribosomal protein L35-3
contig32266	H/ACA ribonucleoprotein complex subunit 4	KOG2529
contig32270	Histone H4 variant TH091	KOG3467
contig32298	conserved hypothetical protein
contig32303	conserved hypothetical protein
contig32354	Epithelial membrane protein 2
contig32388	conserved hypothetical protein
contig32432	conserved hypothetical protein
contig32444	Predicted diacylglycerol kinase	KOG0782
contig32449	Cytochrome b-c1 complex subunit 6	KOG4763	QCR6, UQCRH; ubiquinol-cytochrome c reductase subunit 6	K00416
contig32453	Tripeptidyl-peptidase 2	KOG1114
contig32480	GEM-like protein 4
contig32538	conserved hypothetical protein
contig32611	conserved hypothetical protein
contig32675	conserved hypothetical protein
contig32679	conserved hypothetical protein
contig32769	conserved hypothetical protein
contig32822	Chitinase 2
contig32856	conserved hypothetical protein
contig32926	hypothetical protein
contig32985	conserved hypothetical protein
contig32991	hypothetical protein
contig33015	Putative tripeptidyl-peptidase P8A3.12c	KOG1114
contig33028	conserved hypothetical protein
contig33059	Defensin Tk-AMP-D1.1
contig33074	conserved hypothetical protein
contig33106	ATP synthase subunit epsilon, mitochondrial	KOG3495
contig33116	Auxin-responsive protein IAA30
contig33143	conserved hypothetical protein	KOG4162
contig33159	hypothetical protein
contig33217	conserved hypothetical protein
contig33244	Endoplasmic reticulum-Golgi intermediate compartment protein 3	KOG2667
contig33293	conserved hypothetical protein	KOG1134
contig33334	Zinc finger A20 and AN1 domain-containing stress-associated protein 2	KOG3173
contig33444	SNF1-related protein kinase regulatory subunit beta-1	KOG1616
contig33448	ECPT-type aminoalcoholphosphotransferase
contig33462	conserved hypothetical protein
contig33478	conserved hypothetical protein
contig33479	RhoA GTPase effector DIA/Diaphanous	KOG1924
contig33549	conserved hypothetical protein
contig33675	conserved hypothetical protein	KOG1032
contig33696	hypothetical protein
contig33741	Aldehyde dehydrogenase family 3 member H1	KOG2456
contig33763	conserved hypothetical protein
contig33783	conserved hypothetical protein
contig33810	conserved hypothetical protein
contig33821	conserved hypothetical protein
contig33862	conserved hypothetical protein
contig33891	Subtilisin-like protease
contig33949	Actin-depolymerizing factor 6	KOG1735
contig34021	Mitogen-activated protein kinase kinase 1	KOG0581
contig34029	conserved hypothetical protein
contig34039	hypothetical protein
contig34066	Polygalacturonase inhibitor
contig34156	Exopolygalacturonase
contig34177	conserved hypothetical protein
contig34257	hypothetical protein
contig34386	Nucleoredoxin	KOG2501
contig34451	conserved hypothetical protein
contig34501	conserved hypothetical protein
contig34509	Uncharacterized protein At2g34160
contig34548	conserved hypothetical protein
contig34549	conserved hypothetical protein
contig34593	Alpha-amylase/trypsin inhibitor
contig34669	hypothetical protein
contig34702	hypothetical protein
contig34726	hypothetical protein
contig34819	hypothetical protein
contig34892	hypothetical protein
contig35001	hypothetical protein
contig35033	hypothetical protein
contig35036	conserved hypothetical protein
contig35042	hypothetical protein
contig35398	conserved hypothetical protein
contig35481	hypothetical protein
contig35495	hypothetical protein
contig35505	conserved hypothetical protein
contig35519	hypothetical protein
contig35587	hypothetical protein
contig35617	HSP90 co-chaperone p23	KOG3158
