# Supplementary material for: The large-scale investigation of gene expression in Leymus chinensis stigmas provides a valuable resource for understanding the mechanisms of poaceae self-incompatibility
Source: BMC Genomics. 2014 May 26;15(1):399. doi: 10.1186/1471-2164-15-399 (PMC4045969; doi:10.1186/1471-2164-15-399)
Supplement: Supplementary file 5 — Additional file 5: A list of real- time PCR primers used in the present study. (XLS 24 KB) [file 12864_2013_6091_MOESM5_ESM.xls]

## Sheet: Sheet1
Additional file 5. A list of real- time PCR primers used in the present study.
Unigenes	Forward primer	Reverse primer
contig28482	CTTCGGGGTGATTCTGCT	CTGCTCCAAGTGCTTCCTC
contig01981	ACTGCGGAGGATGGTAATG	TCTTAGCCTCTGTCCCCTTT
contig01992	TGAGCTGAATGATGGAAAACC	CGTATGTGCCAAATGAGGAAGT
contig10000	AGCGCAGGCGTGGTGATGTA	TCTCCACTCGTCACGGCACA
contig11578	AATCTGAGGCTGATGGTG	TCTTGGGAGTCTCGTCTTG
contig12110	GTCGGCGGTTACCCTTTT	GCTTGCAGTCTTGGGATACG
contig14598	CACCACTCTTTCTCCCCATC	CTCCTTGTCGAACACCTTGA
contig24113	GAAGCGGATGAAGATTGCG	CACCACCCCGAACGAAAA
contig27404	GCGTGCCACAAGAAGGAA	CGAAGACTGGGGCGATGAT
contig15874	GGGAATACCCCTTTGCGACAG	TAGCCACTGAGCATCCATCATCTC
contig15929	GCGTGGCTTTGGTTGTCTTT	AATGGGCGATGCTAAGTTGA
contig23698	AAGGACATCTGCTGGAACG	CGACTTGGAGGACTGGGTTA
contig24204	GTCGTGTTCCTCGTCCGTCT	AGCACCCCATCGCTTCCTTT
contig23066	CCGTATCGGCACGAGGAAAT	CCCTGTCGAAGCAACGCAAA
contig28373	CAACCTGATGGCTTGGACTC	CACCCTTGCTTGCGTTTATG
contig01583	AGGCCATCTCCCACAACA	ACGCCACCGATTCAGTCT
contig01585	CTATCTAAGACGGCGAGCAA	TGGCCGAACTTGAGGAAC
contig31027	ACGCCAAGGACCCCAACTA	GCAGCCAGGAAGAAAGCAA
contig23066	CCGTATCGGCACGAGGAAAT	CCCTGTCGAAGCAACGCAAA
contig15874	GGGAATACCCCTTTGCGACAG	TAGCCACTGAGCATCCATCATCTC
contig23698	AAGGACATCTGCTGGAACG	CGACTTGGAGGACTGGGTTA
contig24204	GTCGTGTTCCTCGTCCGTCT	AGCACCCCATCGCTTCCTTT
contig12830	TTTCCGTGTCTTTTCCGTC	GTCATCTTACAGTTCCACAGCAT
Actin	GCACCCTGTGTTGCTCACT	TACCTTGATCTTCATGCTGCTC
