# Supplementary material for: The large-scale investigation of gene expression in Leymus chinensis stigmas provides a valuable resource for understanding the mechanisms of poaceae self-incompatibility
Source: BMC Genomics. 2014 May 26;15(1):399. doi: 10.1186/1471-2164-15-399 (PMC4045969; doi:10.1186/1471-2164-15-399)
Supplement: Supplementary file 6 — Additional file 6: The Leymus chinenesis stigma specifically or preferentially expressed genes predicted to function in signal transduction mechanisms. (XLS 24 KB) [file 12864_2013_6091_MOESM6_ESM.xls]

## Sheet: new-2
Additional file 6: The Leymus chinenesis stigma specifically or preferentially expressed genes predicted to function in signal transduction mechanisms.
Unigene_ID	Functional description
contig06850	Probable calcium-binding protein CML49
contig09771	UPF0664 stress-induced protein C29B12.11c
contig10000	Calcium-dependent protein kinase 19
contig10409	Pollen-specific protein SF3
contig10426	Ras-related protein RIC1
contig10486	Putative ferric-chelate reductase 1
contig10584	Glucosidase 2 subunit beta
contig12030	Glycine-rich RNA-binding protein
contig12110	Serine/threonine-protein kinase SAPK7
contig12682	Calmodulin-like protein 5
contig12684	Calmodulin-like protein 5
contig13063	Calmodulin
contig13945	Mitogen-activated protein kinase 10
contig14848	SNF1-related protein kinase regulatory subunit gamma 1
contig14857	Shaggy-related protein kinase alpha
contig14958	CBL-interacting protein kinase 30
contig14959	CBL-interacting protein kinase 30
contig15065	Calcium-dependent protein kinase 32
contig15129	Probable protein phosphatase 2C 9
contig15278	GTP-binding protein 128up
contig15705	SNF1-related protein kinase regulatory subunit beta-1
contig15970	conserved hypothetical protein
contig16809	BCL-2 binding anthanogene-1
contig17515	RhoA GTPase effector DIA/Diaphanous
contig17649	Calcium-dependent protein kinase SK5
contig18165	Probable serine/threonine-protein kinase RLCKVII
contig18252	Probable calcium-binding protein CML13
contig18253	Probable calcium-binding protein CML13
contig18254	Probable calcium-binding protein CML13
contig18313	Calmodulin
contig18314	Calmodulin
contig18550	Calmodulin
contig18660	conserved hypothetical protein
contig19264	Probable calcium-binding protein CML18
contig19980	Calcyclin-binding protein
contig22618	Uncharacterized sugar kinase MJ0406
contig23063	Programmed cell death protein 4
contig23264	Serine/threonine-protein kinase PBS1
contig23502	CBL-interacting protein kinase 16
contig23643	Calcium-dependent protein kinase 34
contig23698	CBL-interacting protein kinase 5
contig23962	Hexokinase-7
contig24019	PP2A regulatory subunit TAP46
contig24113	Probable receptor-like protein kinase At2g42960
contig24154	Somatic embryogenesis receptor kinase 1
contig24175	F-box/kelch-repeat protein At2g44130
contig24444	ADIPOR-like receptor CG5315
contig24917	Putative casein kinase II subunit beta-4
contig24960	Galactokinase
contig25420	Serine/threonine-protein kinase OXI1
contig26191	Probable calcium-binding protein CML16
contig26922	Probable calcium-binding protein CML16
contig27481	Tetratricopeptide repeat protein 13
contig27904	Probable calcium-binding protein CML22
contig27978	Calmodulin
contig28482	Probable LRR receptor-like serine/threonine-protein kinase At1g63430
contig29431	conserved hypothetical protein
contig30463	Probable serine racemase
contig30558	Probable calcium-binding protein CML21
contig30867	Probable serine/threonine-protein kinase RLCKVII
contig32444	Predicted diacylglycerol kinase
contig33143	conserved hypothetical protein
contig33444	SNF1-related protein kinase regulatory subunit beta-1
contig34021	Mitogen-activated protein kinase kinase 1
